# Supplementary material for: Benchmarking common quantification strategies for large-scale phosphoproteomics
Source: Nat Commun. 2018 Mar 13;9:1045. doi: 10.1038/s41467-018-03309-6 (PMC5849679; doi:10.1038/s41467-018-03309-6)
Supplement: Supplementary file 5 — Supplementary Data 2 [file 41467_2018_3309_MOESM5_ESM.zip]

Archive with 2 entries (2 files):
- Supplementary Data 2_Figure6_HumanAndYeastProtIdentifiers.txt
- Supplementary Data 2_Figure6_modificationSpecificPeptides.txt
