# Supplementary material for: Benchmarking common quantification strategies for large-scale phosphoproteomics
Source: Nat Commun. 2018 Mar 13;9:1045. doi: 10.1038/s41467-018-03309-6 (PMC5849679; doi:10.1038/s41467-018-03309-6)
Supplement: Supplementary file 5 — Supplementary Data 2 [file 41467_2018_3309_MOESM5_ESM.zip › Supplementary Data 2_Figure6_HumanAndYeastProtIdentifiers.txt]

Protein	Species
P04439	human
P05534	human
P30450	human
P16188	human
P16189	human
P10314	human
P30453	human
P30455	human
P30457	human
P10316	human
Q15173	human
Q14738	human
P30154	human
P13760	human
Q29974	human
Q7L8J4	human
O60239	human
P28222	human
P28566	human
P28223	human
P41595	human
P52209	human
Q676U5	human
Q9NPC4	human
Q8NHS2	human
Q9NY61	human
Q5VST6	human
Q8WWZ7	human
Q8IZY2	human
Q8WWZ4	human
Q86UK0	human
P33897	human
P61221	human
Q0P651	human
P00519	human
Q9P1F3	human
Q8N0Z2	human
Q12979	human
Q9ULW3	human
O00763	human
P28330	human
P31946	human
P01889	human
P30479	human
P30483	human
P30486	human
P30487	human
P30492	human
P30495	human
P10319	human
Q29836	human
P30498	human
Q31610	human
P30501	human
P04222	human
P30504	human
Q29963	human
P30153	human
P63151	human
Q00005	human
P14060	human
P11171	human
Q13541	human
O60516	human
P28221	human
P28335	human
P46098	human
P19652	human
Q5TYW2	human
Q96IX9	human
P02750	human
A7E2S9	human
P22760	human
Q9NRG9	human
Q15758	human
Q86V21	human
Q8N5Z0	human
Q7RTV5	human
Q6PD74	human
Q9H7C9	human
P08910	human
Q8WU67	human
Q969K4	human
Q9NUN7	human
P12821	human
Q15825	human
P02708	human
Q9UKV3	human
P26439	human
Q9NRA8	human
P08195	human
P08908	human
Q8WXA8	human
A5X5Y0	human
P47898	human
P50406	human
Q96P26	human
Q969T7	human
P49902	human
Q2M2I8	human
Q9Y478	human
P54619	human
Q9UGI9	human
Q13131	human
P86434	human
Q9UDR5	human
Q9UH17	human
Q9NUT2	human
Q9NRK6	human
Q09428	human
P28288	human
Q9UG63	human
Q8WW27	human
Q6UXT9	human
Q8NFV4	human
Q96IU4	human
Q9H3Z7	human
Q8IZP0	human
Q9P2A4	human
O14639	human
Q8N961	human
Q13085	human
P16219	human
Q5T8D3	human
Q5FVE4	human
P07108	human
O00590	human
O00767	human
P49753	human
Q15067	human
P63104	human
Q96QU6	human
Q4AC99	human
P30447	human
P18462	human
P30512	human
P16190	human
P30456	human
P01891	human
P30461	human
P30466	human
P30685	human
Q95365	human
P30475	human
P30484	human
P30505	human
P30508	human
Q07000	human
Q95604	human
Q15172	human
Q16537	human
Q13362	human
Q66LE6	human
Q9TQE0	human
P46952	human
P29372	human
P34969	human
Q9H0P0	human
P56378	human
Q8IZ83	human
P30542	human
Q96GS6	human
Q7Z5R6	human
P31941	human
Q9NRW3	human
Q6NTF7	human
Q8N139	human
O94911	human
Q8IUA7	human
Q9NSE7	human
Q9UBJ2	human
Q9NUQ8	human
Q9UNQ0	human
Q9H172	human
Q9H222	human
Q9H845	human
P11310	human
Q15027	human
Q96P50	human
Q96GR2	human
P22303	human
Q9UGM1	human
P30926	human
Q04844	human
P07510	human
P11229	human
Q9NPJ3	human
Q99798	human
Q3I5F7	human
O15254	human
Q4L235	human
O60488	human
Q53FZ2	human
P0C7M7	human
P62258	human
Q04917	human
P61981	human
P31947	human
P27348	human
Q09160	human
P30460	human
P30462	human
P30464	human
P03989	human
P18463	human
Q04826	human
P30480	human
P30481	human
P30485	human
P30488	human
P18464	human
P30490	human
P30491	human
P30493	human
P18465	human
Q29940	human
Q31612	human
Q29718	human
P30499	human
Q9TNN7	human
P10321	human
P30510	human
Q29960	human
Q29865	human
P04229	human
Q30134	human
P20039	human
Q95IE3	human
Q9GIY3	human
Q9H2F3	human
Q9Y3L3	human
P78314	human
P36639	human
P0DKL9	human
Q8NF67	human
Q5SQ80	human
A0PJZ0	human
Q96GX2	human
O43741	human
P17174	human
Q7Z5M8	human
Q9BZC7	human
O75027	human
O95342	human
Q96J66	human
Q8NE71	human
Q9H221	human
Q9UKU7	human
P49748	human
Q15057	human
Q16570	human
Q9NPB9	human
O94805	human
P20309	human
Q8TDX5	human
P21399	human
Q8N9L9	human
O14734	human
Q9NUZ1	human
O14561	human
Q08AH3	human
Q9NUB1	human
Q562R1	human
Q8NER5	human
O14672	human
O43184	human
Q9Y3Q7	human
Q9H013	human
Q8TC27	human
Q99965	human
Q6NVV9	human
Q9H2U9	human
Q13443	human
Q7Z6V5	human
Q7Z695	human
P35611	human
P30939	human
O95264	human
Q70Z44	human
Q13639	human
Q9BXI3	human
P21589	human
P05408	human
P20848	human
Q5VUR7	human
Q9UNA3	human
P05067	human
P29275	human
P01011	human
Q9UGJ0	human
Q13685	human
P54646	human
Q9BTE6	human
P00505	human
P41238	human
Q9BUJ0	human
O00400	human
Q8NC06	human
Q9BR61	human
Q8N6N7	human
Q6JQN1	human
Q96AP0	human
P32297	human
P36544	human
Q07001	human
Q07912	human
Q8WYK0	human
Q8N1Q8	human
Q86TX2	human
Q9NR19	human
O95573	human
Q9ULC5	human
Q6P461	human
P68032	human
P12814	human
P37023	human
O43506	human
Q96D53	human
P00326	human
Q0VDE8	human
Q9H2P0	human
P35318	human
P05141	human
P30443	human
P01892	human
P13746	human
P30459	human
Q9Y2T4	human
P01912	human
P13761	human
Q30167	human
Q5Y7A7	human
P01911	human
P31937	human
O95336	human
P02763	human
Q5T5F5	human
P29274	human
P0DMS8	human
Q9NS82	human
Q9Y235	human
Q96SE0	human
Q9BV23	human
Q9NUJ1	human
O94929	human
Q709F0	human
P45954	human
Q8TDN7	human
Q5QJU3	human
P43681	human
P30532	human
P17787	human
Q5JWF8	human
O96019	human
Q9Y614	human
P08173	human
P08912	human
Q68CK6	human
Q96CM8	human
Q9H568	human
Q8TDG2	human
Q8TDY3	human
Q9BYD9	human
P61163	human
Q9UKF2	human
Q8NCV1	human
Q3MIX3	human
Q96PN6	human
Q9UEY8	human
P07327	human
P00325	human
P11766	human
Q15848	human
P55263	human
P55197	human
Q96P47	human
Q6QNK2	human
Q9BY15	human
Q8IZF3	human
Q8IZP9	human
Q86Y34	human
Q8IZF6	human
Q96K78	human
O00468	human
O95490	human
Q9HAR2	human
P30556	human
Q13542	human
Q8NAA4	human
P01009	human
P04217	human
Q9NQ94	human
Q4UJ75	human
P08697	human
P01023	human
A8K2U0	human
Q9Y312	human
Q4LEZ3	human
Q6PCB6	human
Q96AK3	human
Q8IUX4	human
Q9HC16	human
O95477	human
Q99758	human
P78363	human
Q4W5N1	human
Q86UQ4	human
Q2M3G0	human
Q9NP58	human
Q9NP78	human
O60706	human
O14678	human
P45844	human
Q8N2K0	human
Q8TB40	human
Q8WTS1	human
Q96I13	human
Q7L211	human
O95870	human
Q9NYB9	human
P42684	human
Q6H8Q1	human
Q9GZZ6	human
Q8NEB7	human
P10323	human
Q4G176	human
P33121	human
P62736	human
P63267	human
Q8TC94	human
Q13444	human
P35348	human
P25100	human
Q9UKJ8	human
Q9BZ11	human
Q96M93	human
Q9NPF8	human
Q96EY9	human
Q86TW2	human
O60503	human
P40145	human
P28332	human
P40394	human
Q9NRN7	human
Q96A54	human
Q6P4F2	human
P52594	human
O95394	human
O95994	human
Q8IWK6	human
Q86SQ3	human
Q5T601	human
Q8IZF2	human
Q8IZF4	human
Q9HBW9	human
Q9NZD4	human
Q9BQI0	human
P55008	human
Q9BRQ8	human
Q96NN9	human
O14862	human
Q16352	human
Q9NZN9	human
O43918	human
Q02040	human
O60218	human
Q04828	human
P51857	human
Q02952	human
O43687	human
Q5JQC9	human
O43823	human
Q9H9L7	human
Q7Z591	human
Q9H8T0	human
Q53TS8	human
P51648	human
P43353	human
P20292	human
Q9BYF1	human
Q15822	human
Q05901	human
P11230	human
P25106	human
Q99424	human
Q6ZNF0	human
Q9BYX7	human
P68133	human
P42025	human
Q03154	human
P45381	human
P14621	human
Q9P0K1	human
O75077	human
Q9UKQ2	human
Q9UKF5	human
P18089	human
O75689	human
O00116	human
Q9BUB4	human
Q8NI60	human
Q5VUY0	human
Q08828	human
O43306	human
P13945	human
Q9H0C2	human
Q8IUX7	human
Q96SZ5	human
Q8WTP8	human
P43652	human
Q6ULP2	human
Q9UKV8	human
Q8TD06	human
Q86SQ6	human
O94910	human
Q719I0	human
P17516	human
Q9UKA4	human
Q5T2L2	human
P31749	human
P31751	human
Q9Y243	human
Q9Y672	human
Q9NXW9	human
Q9BT30	human
Q8TCU4	human
Q96L96	human
Q9Y615	human
P53396	human
P08172	human
Q8WXI4	human
Q9Y305	human
P13798	human
P60709	human
P36896	human
Q04771	human
Q96HD9	human
P07311	human
O75078	human
P08913	human
P18825	human
Q6DHV7	human
P78325	human
Q6P093	human
Q5VUY2	human
Q08462	human
O60266	human
Q8NFM4	human
O95622	human
P51828	human
Q8N7X0	human
Q9Y2D8	human
Q16186	human
P22570	human
Q9Y6U3	human
P10109	human
P51825	human
P51826	human
Q9UHB7	human
C9J202	human
Q9UPQ3	human
A6NIR3	human
Q5VUJ5	human
O95433	human
Q9GZX7	human
Q96BJ3	human
Q13155	human
O00170	human
C9JRZ8	human
Q86UN6	human
Q9P0M2	human
P24588	human
Q96JD6	human
O94788	human
Q3SY69	human
Q60I27	human
Q96Q35	human
P30838	human
Q9BV10	human
Q9BT22	human
Q9H553	human
Q92685	human
Q13686	human
Q6P6C2	human
Q6ZNB7	human
Q8N944	human
Q86SJ2	human
Q9Y4X0	human
Q01718	human
P35609	human
Q08043	human
O43707	human
P35612	human
Q15847	human
C9JUS6	human
Q9BRR6	human
Q86V24	human
P12235	human
P12236	human
Q6ZN18	human
P55198	human
Q8N4X5	human
Q8N556	human
Q5I7T1	human
Q5VW22	human
Q5VTM2	human
Q8N302	human
Q53H12	human
Q9UL18	human
O95831	human
Q12904	human
P14550	human
P52895	human
O43572	human
Q92667	human
Q9Y2D5	human
O75969	human
Q13023	human
Q9NWT8	human
Q53H80	human
P30837	human
O75891	human
Q9H2A2	human
P05091	human
P05062	human
Q9NP73	human
Q3KRA9	human
Q96Q42	human
Q9H161	human
Q9NP70	human
P02760	human
Q8IY45	human
P28838	human
Q9C0C7	human
Q6UX39	human
Q400G9	human
Q8IZ07	human
O95841	human
Q9UKU9	human
Q8NI99	human
Q6UXH0	human
Q8N957	human
Q9HCJ1	human
Q8IV38	human
O14744	human
Q9NR22	human
P08319	human
Q6IQ32	human
P08588	human
P07550	human
Q96IZ2	human
Q6UXC1	human
Q08117	human
Q8TED9	human
P55196	human
P51816	human
Q9Y4W6	human
O95081	human
Q7Z7M1	human
Q14246	human
Q9UHX3	human
Q8IZF7	human
Q8IZF5	human
O00253	human
Q8IVF2	human
Q09666	human
A9YTQ3	human
P35869	human
Q9Y4K1	human
Q99996	human
Q9P2G1	human
P47895	human
P48448	human
P30038	human
P49189	human
P02768	human
P04075	human
P09972	human
Q6GMV1	human
Q9Y673	human
Q96BT7	human
Q9UM73	human
Q8N6M5	human
Q86TB3	human
P19021	human
Q99217	human
Q5JTC6	human
Q86YJ7	human
Q6ZTN6	human
Q9BXX2	human
P39687	human
Q92688	human
Q7Z5J8	human
Q8NFD2	human
Q8NAG6	human
Q15327	human
Q9NW15	human
Q5XXA6	human
P17342	human
Q9H560	human
Q86SG2	human
Q9UPS8	human
Q8N9B4	human
Q8N8A2	human
Q86W74	human
Q8NB46	human
Q3KP44	human
B4E2M5	human
Q92625	human
Q9UJ72	human
P08133	human
O76027	human
P28039	human
P21397	human
P59780	human
Q9Y6B7	human
Q2VPB7	human
Q96QF7	human
Q9UKU0	human
Q08AH1	human
Q6NUN0	human
Q9H6R3	human
P63261	human
P78536	human
P35368	human
A8MUL3	human
P00813	human
O15204	human
Q5T7M4	human
Q7Z4H4	human
P54922	human
Q3LIE5	human
Q13015	human
P42568	human
Q5BKT4	human
Q8TF27	human
P06280	human
Q99490	human
Q96P64	human
Q9H0P7	human
Q9H9G7	human
Q9HCK5	human
Q96PE1	human
O60241	human
O60242	human
Q9BYV1	human
P50052	human
Q5TGY3	human
Q8N157	human
P84996	human
Q2TAA5	human
Q9BVK2	human
Q9H6U8	human
O95076	human
Q99218	human
Q9BXJ7	human
Q07075	human
Q86W34	human
O95626	human
A5PLL1	human
Q8N2N9	human
P23582	human
Q92527	human
Q6ZW76	human
A6NFN9	human
Q6P2P2	human
Q8TF21	human
Q96NW4	human
O15084	human
A6NF34	human
P12429	human
Q16853	human
Q06278	human
O60641	human
Q10567	human
P56377	human
P63010	human
Q9Y2T2	human
Q96N21	human
P50583	human
O14727	human
Q92624	human
Q9UJX3	human
P27695	human
P02647	human
Q0VD83	human
P02654	human
P55056	human
P05090	human
Q9BWW8	human
O95445	human
Q7Z2E3	human
Q8N1P7	human
Q9UKB5	human
Q96IF1	human
P42330	human
A6NHY2	human
Q12802	human
Q8N8R7	human
Q6NS38	human
Q96Q83	human
Q4VCS5	human
P23109	human
Q01432	human
P30533	human
P04746	human
Q8N6S4	human
Q5CZ79	human
P10275	human
Q9P2R3	human
E9PGG2	human
Q9Y2G4	human
Q9NQW6	human
Q99873	human
Q6IWH7	human
Q8N6D5	human
Q8N283	human
Q6AI12	human
Q6NXT1	human
P07355	human
P08758	human
O75106	human
O43747	human
Q9BXS5	human
P61966	human
O95782	human
Q92481	human
O00203	human
Q9H0R1	human
O43299	human
Q02410	human
Q9UM13	human
Q9BS18	human
O95996	human
Q8J025	human
Q8NCL9	human
Q9ULZ1	human
Q8IW19	human
Q6Q788	human
P08519	human
P04114	human
Q13790	human
Q9BQE5	human
Q96IL0	human
Q53RT3	human
P07741	human
Q8IXF9	human
Q96P48	human
Q96IT6	human
Q9NVV5	human
Q495B1	human
Q9NQ31	human
Q5T1N1	human
Q9ULX6	human
Q96B36	human
P00352	human
P49419	human
P24298	human
Q8TD30	human
Q96QP1	human
Q15699	human
Q9H4A4	human
Q01433	human
P04745	human
P19961	human
Q8IVF6	human
Q9BXX3	human
Q9Y5C1	human
Q15389	human
Q9Y264	human
P01019	human
P16157	human
Q12955	human
Q9NU02	human
Q8IWZ3	human
Q32M45	human
Q75V66	human
Q4KMQ2	human
Q6UB99	human
Q7Z713	human
Q8WVL7	human
Q9ULJ7	human
Q8N9V6	human
O94973	human
P05549	human
Q7Z6R9	human
Q92572	human
Q9NUS5	human
Q92870	human
Q9NYG5	human
Q96DE5	human
P02656	human
Q9BPW4	human
P55087	human
Q6UW56	human
P61204	human
P18085	human
P84085	human
Q9NWB6	human
P15121	human
Q96F25	human
Q96L16	human
P55789	human
P35858	human
Q9UHK6	human
P49418	human
P15144	human
Q8N6M6	human
Q6Q4G3	human
A2A2Z9	human
O43423	human
Q9BTT0	human
Q69YU3	human
Q5JPF3	human
P54802	human
P16860	human
Q5VTE6	human
O43827	human
O15123	human
Q01484	human
Q86XL3	human
P55345	human
O60678	human
Q96LA8	human
Q9NVM4	human
Q9BYT9	human
A1A5B4	human
P16066	human
C9JTQ0	human
Q9H9E1	human
Q7Z6G8	human
P04083	human
P09525	human
P20073	human
P13928	human
P19801	human
Q6VUC0	human
Q13367	human
Q9Y587	human
Q99767	human
O00213	human
P60006	human
Q9H1A4	human
Q9UBZ4	human
Q9BZZ5	human
P35414	human
Q06481	human
Q9HDC9	human
A6NM10	human
Q13520	human
Q8N6S5	human
P35626	human
Q7LC44	human
P84077	human
Q8N6T3	human
Q8N6H7	human
Q13795	human
Q8N726	human
A5YM69	human
A1IGU5	human
O14497	human
O95376	human
A6NKF2	human
Q14865	human
P56559	human
A6NH57	human
Q9NVT9	human
Q6NXE6	human
Q9H993	human
Q7L4S7	human
Q8N7J2	human
Q6DCA0	human
Q9UKV5	human
Q86WK6	human
Q86WK7	human
Q16671	human
Q8IY63	human
Q9Y2J4	human
P0C6C1	human
A6QL64	human
Q9UJX6	human
Q9UNK9	human
Q9BY76	human
Q9GZV1	human
Q68DC2	human
Q9P2S6	human
Q9H8Y5	human
Q9NQ90	human
P20594	human
Q9NXR5	human
Q6UB98	human
O75179	human
Q8N7Z5	human
Q7Z3H0	human
Q53RE8	human
Q5TZF3	human
Q9BZ19	human
A6NC57	human
Q8N8V4	human
P01008	human
Q9H6X2	human
P58335	human
P50995	human
P27338	human
Q9Y6Q5	human
Q96PC3	human
Q92754	human
Q96CW1	human
P53680	human
O96018	human
O95704	human
Q96LR9	human
P51693	human
Q9BWW9	human
Q13794	human
Q8NBQ7	human
P29972	human
Q6NSI1	human
Q92747	human
O15143	human
O15033	human
P62330	human
P53367	human
A6NJG6	human
P05089	human
Q5T2S8	human
Q7L311	human
Q5H9R4	human
A6NCL7	human
Q96K21	human
P01160	human
P03950	human
Q86XS5	human
Q96BM1	human
Q9HCE9	human
Q6P6B7	human
Q5VYY1	human
A6NGH8	human
E5RJM6	human
P27216	human
Q63HQ0	human
O75843	human
P25054	human
P02649	human
O14791	human
Q8IVJ8	human
P41181	human
Q92482	human
Q8WZ64	human
P15514	human
P53365	human
Q9HCE6	human
Q9NR81	human
Q9NR80	human
O15013	human
Q8IW93	human
Q86VW2	human
Q8N7S6	human
Q0P5N6	human
P40616	human
Q6T311	human
Q5T9G4	human
Q8NEN0	human
Q96C12	human
P27540	human
O15144	human
Q8WW43	human
Q96BI3	human
P02652	human
P06727	human
P02749	human
O95236	human
F7VJQ1	human
Q96PS8	human
O60306	human
Q9Y2Y0	human
P10398	human
Q8IWT0	human
A8MVX0	human
Q8N4T4	human
Q8IVW6	human
P29374	human
Q9Y4B4	human
Q8N4G2	human
Q8IVW1	human
Q9Y689	human
Q96BM9	human
Q6P1M9	human
P56211	human
P32121	human
Q5FYA8	human
P0C7U1	human
Q8WXK1	human
P50553	human
Q9ULZ3	human
Q9NVP2	human
O14520	human
O94778	human
Q5H913	human
Q3SXY8	human
Q8WWN8	human
P25098	human
Q9NP61	human
Q8TER5	human
Q12774	human
Q15052	human
Q14155	human
O94989	human
Q5VV41	human
Q6ZSZ5	human
Q96DR7	human
Q9NX46	human
Q8NFD5	human
Q9Y4X5	human
Q99856	human
Q68CP9	human
Q9NVJ2	human
P04424	human
Q8N2F6	human
Q5W041	human
Q8IUR7	human
Q9P291	human
Q9UH62	human
Q9H981	human
P10523	human
Q96EG1	human
Q5FYB1	human
Q96QS3	human
A6NK59	human
Q9H672	human
Q96DX5	human
Q8N9N2	human
Q8N3C0	human
P17405	human
Q9NWL6	human
Q6HA08	human
O75129	human
O14617	human
P53677	human
Q9UPM8	human
O00189	human
Q9UJX5	human
Q9UJX4	human
P02655	human
P55064	human
A6NL99	human
O43315	human
Q15041	human
Q66PJ3	human
Q8N1W1	human
Q9NXL2	human
Q92888	human
Q92974	human
Q7Z628	human
O43307	human
O15085	human
Q9NZN5	human
Q96PE2	human
Q8N8L6	human
Q969Q4	human
Q9NZ32	human
Q5FYB0	human
Q6UWY0	human
Q9H2C2	human
P18440	human
P11245	human
Q6XD76	human
Q9NQ33	human
P07306	human
P78348	human
P46597	human
Q9BZE9	human
Q5U4P2	human
Q6ICH7	human
Q9Y284	human
O14525	human
Q4VNC0	human
Q01814	human
Q5VTU8	human
Q9NW81	human
Q6PL18	human
Q9NVI7	human
O95260	human
P18847	human
P78540	human
Q8NDY3	human
Q5SW96	human
Q8NHP1	human
Q9NXU5	human
P36404	human
P49703	human
Q96KC2	human
Q9HBZ2	human
Q9GZN1	human
O15145	human
Q8N5I2	human
Q5T4W7	human
Q8WXH4	human
Q8WXK3	human
Q9H765	human
P07307	human
Q92485	human
P20933	human
Q8IZT6	human
Q9BXN1	human
P26436	human
P00966	human
Q9C0F0	human
Q8WWH4	human
Q9HD20	human
Q9NQ11	human
Q5T6C5	human
P0DMR3	human
Q5T2N8	human
Q99941	human
Q9Y4P1	human
Q13315	human
P56385	human
O75964	human
Q86WX3	human
Q9UBL0	human
A6NEK1	human
P15289	human
Q13510	human
Q9ULH1	human
O43150	human
Q8TDY4	human
Q8WWX0	human
Q99929	human
Q7RTU5	human
Q9NR48	human
Q9BVC5	human
Q96FT7	human
Q92484	human
O43681	human
P08243	human
Q4VNC1	human
P50993	human
P54709	human
O14983	human
P16615	human
Q93084	human
P20020	human
Q16720	human
P98194	human
Q8TBG4	human
Q8IUZ5	human
Q7Z4Y8	human
P98198	human
Q8NBU5	human
O43520	human
Q96QE3	human
Q2TAZ0	human
Q9NT62	human
Q32M88	human
Q8N6G6	human
O43313	human
P54259	human
Q4LE39	human
Q03989	human
O43488	human
O95154	human
P36405	human
P40617	human
Q9H0F7	human
Q9H6L4	human
Q7Z3E5	human
P0C7Q2	human
P61160	human
Q9P1U1	human
P61158	human
Q7Z6K5	human
P49407	human
P36575	human
Q8TBH0	human
Q8NCT1	human
P15848	human
P51690	human
P54793	human
O00192	human
O95671	human
Q8IXJ9	human
O75185	human
Q9ULK2	human
Q14CW9	human
Q9Y2Q0	human
P05496	human
Q5T9A4	human
Q9Y2D1	human
Q9H0Y0	human
P18848	human
Q96BY7	human
Q86TL0	human
P56381	human
P18859	human
Q5TC12	human
Q8N5M1	human
Q9HBK9	human
Q9NR71	human
Q495Z4	human
Q8WXI3	human
Q8WXK4	human
Q96NS5	human
Q6ZVZ8	human
Q96Q27	human
Q9Y574	human
Q9NWX5	human
Q9H1I8	human
Q9Y294	human
Q16515	human
Q9UHC3	human
P42127	human
A6ND91	human
Q96KQ4	human
Q9NVM9	human
Q76L83	human
O94823	human
P98196	human
Q9UN42	human
P23634	human
Q8TF62	human
P24539	human
Q5TC04	human
Q5SQI0	human
Q8WYN0	human
Q674R7	human
P54710	human
Q8N100	human
Q96SQ7	human
P51164	human
P35670	human
Q9C0K3	human
Q9BPX5	human
Q9H9F9	human
P59998	human
O15511	human
Q96B67	human
P51689	human
Q8WXJ9	human
Q9Y576	human
Q9Y575	human
Q7L266	human
Q9UBL3	human
Q9NY37	human
Q9Y2G3	human
Q8NB49	human
P54707	human
Q9H7F0	human
Q13733	human
P05026	human
O60423	human
Q06055	human
Q86WG3	human
Q9ULI0	human
O94817	human
Q9H1Y0	human
Q9UII2	human
Q86TH1	human
Q6UY14	human
Q6ZMM2	human
Q8WXF7	human
Q6DD88	human
Q9Y6H3	human
P20648	human
O75947	human
Q99766	human
P25705	human
P30049	human
P56134	human
Q6RW13	human
Q5T1B0	human
Q12797	human
Q13625	human
Q2TB18	human
Q9NTI2	human
P18850	human
O75143	human
Q9BSB4	human
O00244	human
P00846	human
O43861	human
P06576	human
P36542	human
Q8WXS8	human
Q8TE57	human
Q8TE56	human
O15072	human
Q9UKP4	human
Q9P2N4	human
Q8WWM7	human
Q9H3M9	human
P54252	human
O15265	human
Q9H7T9	human
Q8WXX7	human
Q8NCR0	human
Q6Y288	human
Q9BYG0	human
Q8NHY0	human
P15291	human
O60512	human
Q9UBX8	human
Q13829	human
P56817	human
Q9BYV9	human
Q86Y28	human
Q9P281	human
O60312	human
Q9P241	human
P05023	human
P13637	human
P14415	human
P48201	human
P18846	human
P15336	human
P17544	human
P48047	human
Q5VV63	human
Q9H1Z8	human
Q9NQS1	human
Q5T686	human
Q07817	human
Q9P2W7	human
Q6UX72	human
O00154	human
O95429	human
Q86Y29	human
Q6ZNE5	human
Q8N9N5	human
Q8IXM2	human
Q9NR55	human
Q9UIF9	human
A8MTZ0	human
Q8ND07	human
Q8TAM1	human
Q8NFJ9	human
Q8IWZ6	human
Q9P287	human
Q9HAY6	human
Q9BQE9	human
Q02338	human
Q96DT6	human
O95352	human
Q7Z3C6	human
P82987	human
Q8NHH9	human
Q92858	human
Q04656	human
P03928	human
O75110	human
Q13535	human
Q9H324	human
P58397	human
Q8TE60	human
O75173	human
Q9UBB4	human
Q99700	human
Q9Y679	human
Q9UQB9	human
Q8NBF6	human
Q6E213	human
Q96A70	human
Q9BXK5	human
Q5TBC7	human
Q9NPZ5	human
O75752	human
Q9NY97	human
O96024	human
Q96L58	human
O43505	human
Q6L9W6	human
Q9UPM9	human
Q9BPU9	human
P0C853	human
Q14032	human
Q9Y5Z0	human
O14867	human
Q99933	human
Q16611	human
Q9HBU1	human
P82251	human
Q8N1L9	human
Q96PG8	human
Q8N3I7	human
Q8N143	human
P20749	human
P0C6P0	human
Q8N888	human
Q6W2J9	human
Q9BUT1	human
O76090	human
P16278	human
P16442	human
C9JSJ3	human
Q93088	human
P55061	human
Q9UHR4	human
Q8TD16	human
Q6ZP65	human
Q9Y6D6	human
Q13825	human
O75061	human
A6NMY6	human
Q9Y2T1	human
Q9HB09	human
Q16548	human
P61769	human
P04920	human
P02730	human
O94766	human
O95816	human
O95817	human
Q86Y30	human
Q8TBE0	human
Q9UQB8	human
O94812	human
Q9UIG0	human
Q9BXH1	human
Q6ZW61	human
O60756	human
P41182	human
Q5H9F3	human
P11274	human
Q14457	human
Q8N1M1	human
Q9NYM9	human
Q9NWD9	human
Q9H2M3	human
P55957	human
Q9NUP1	human
Q8IZY5	human
O75882	human
Q8TE58	human
Q9UHI8	human
P0C7T5	human
P54253	human
O75366	human
Q5VT79	human
Q9HD36	human
O43521	human
Q9Y2A9	human
Q9Y5Z6	human
O60909	human
O60513	human
O43286	human
Q9UBV7	human
Q92934	human
Q8NDB2	human
Q9UHQ4	human
Q99728	human
Q9BZE3	human
Q9UMQ3	human
P35613	human
Q9C0K0	human
O75815	human
Q9H6U6	human
O15382	human
O14874	human
Q4VC05	human
O00512	human
Q9NYF8	human
Q8NFC6	human
A6H8Y1	human
Q3B7T3	human
A8MW95	human
Q9BUH8	human
Q6ZU67	human
Q8NFU1	human
Q8NFU0	human
Q9HBH7	human
Q12934	human
Q13515	human
A1A5D9	human
O00499	human
Q9UL45	human
A4D250	human
P51451	human
Q13867	human
A8MY62	human
P54132	human
Q96LC9	human
O95393	human
P13497	human
P12644	human
Q12982	human
Q7Z465	human
Q96IK1	human
O75936	human
Q53HL2	human
Q9UKI2	human
Q00587	human
P59051	human
P46736	human
Q9NPI1	human
O14965	human
Q96GD4	human
Q58HT5	human
Q9C0J1	human
Q6ZMB0	human
Q7Z7M8	human
Q67FW5	human
O43825	human
Q6ZUV0	human
P51572	human
P80723	human
Q16520	human
Q9NRL2	human
Q07812	human
Q8WY36	human
O75363	human
Q8TDM0	human
Q9NWK9	human
Q9BYV7	human
Q15582	human
Q8NFJ8	human
Q6PI77	human
Q6UXY1	human
P53004	human
Q9Y6D5	human
Q9UBW5	human
Q86UB2	human
Q6QNY0	human
P62952	human
Q14692	human
Q9UMX3	human
Q53S33	human
O14613	human
Q86WA6	human
Q9NP55	human
Q9BQP9	human
Q8N4F0	human
Q8NFQ5	human
Q6PJG6	human
Q15059	human
Q9C0B6	human
Q9NSI6	human
Q6RI45	human
Q8TDN6	human
Q10588	human
Q7KYR7	human
P78410	human
P35070	human
P78543	human
Q6ZP68	human
Q8WXE1	human
P46100	human
Q76LX8	human
Q8TE59	human
P59510	human
O95450	human
Q9UNA0	human
Q9UKP5	human
Q9UP79	human
P17735	human
Q156A1	human
P27037	human
Q13705	human
Q3ZCQ2	human
O15169	human
Q9H6S1	human
O14977	human
Q92843	human
Q8WZ19	human
Q9H3F6	human
Q13145	human
Q92560	human
Q9NY43	human
Q9UIF8	human
Q9BXC9	human
Q96RK4	human
Q9H165	human
P50895	human
Q6ZUJ8	human
P56945	human
P54687	human
O15155	human
Q9BXY8	human
P08236	human
Q6P575	human
Q8NDY6	human
Q13489	human
Q96P09	human
Q8WV28	human
P30043	human
Q8WYA1	human
P12645	human
P51813	human
Q12983	human
P51587	human
Q5VTR2	human
Q5VW32	human
Q9ULD4	human
Q9NW68	human
Q96K17	human
Q9BX70	human
C9JJ37	human
P62324	human
Q14201	human
Q5T3Y7	human
Q8IYA2	human
Q86VB7	human
Q8N1F1	human
Q9BXI9	human
Q8NCU7	human
Q86YS7	human
P33076	human
O14569	human
O95999	human
P10415	human
Q9Y276	human
Q8NDZ0	human
Q5T5X7	human
Q8N7W2	human
Q5H9J7	human
Q9NZS9	human
Q13075	human
P78537	human
P35226	human
O95972	human
P12643	human
P34820	human
Q8N8U9	human
P36894	human
Q9Y3E2	human
Q7Z569	human
O60885	human
Q9H8M2	human
Q58F21	human
O75150	human
Q9NXR7	human
P55201	human
Q8WZ55	human
Q9UPA5	human
Q96KV6	human
O00478	human
Q9P203	human
Q96Q07	human
Q7Z6A9	human
O60566	human
O43684	human
Q9BRD0	human
O95971	human
P19099	human
Q86Z23	human
Q9BXJ4	human
P00736	human
P0C862	human
B7Z1M9	human
Q9NRR3	human
Q9H0H9	human
Q8WWF1	human
Q5T0L3	human
Q9NSG2	human
Q6ZSJ8	human
Q5JVX7	human
Q96MC9	human
Q8N1D5	human
Q5VWT5	human
Q9BTV7	human
Q9NZU7	human
P57796	human
O00555	human
Q02641	human
Q08289	human
Q13137	human
P55287	human
P55291	human
Q8N126	human
Q13112	human
Q9BZR8	human
P48751	human
Q96Q91	human
P59052	human
Q8NFL0	human
Q9Y2C3	human
Q00973	human
Q76KP1	human
Q8WXS3	human
Q9NWV8	human
Q9H503	human
O75531	human
Q9UL15	human
P46379	human
Q13072	human
Q86Y27	human
O14514	human
Q8WUZ0	human
Q86UU0	human
Q8IYS8	human
P23560	human
Q7L4P6	human
Q5SZJ8	human
Q00994	human
Q7RTU4	human
Q7RTS1	human
Q9C0J9	human
Q96G01	human
Q13490	human
O15392	human
Q96CA5	human
P46663	human
P30411	human
P18075	human
Q6NZY7	human
Q9H3Q1	human
P59827	human
P17213	human
P50747	human
O95861	human
Q12830	human
P38398	human
O95696	human
P25440	human
O60477	human
Q9GZN4	human
Q9H0C5	human
A6QL63	human
P20290	human
Q06187	human
O43683	human
Q9UBR1	human
Q7L1Q6	human
Q99622	human
P15538	human
Q3MJ40	human
Q9Y4F5	human
Q69YN2	human
Q2TBE0	human
Q96HQ2	human
Q6DHV5	human
Q8N9H9	human
Q5JT78	human
Q8IYL3	human
Q5VU69	human
Q5TG92	human
Q9H425	human
Q8IVY1	human
Q8TAB5	human
Q8IZS8	human
Q9NS85	human
P43166	human
Q9HA72	human
Q8NCB2	human
O14503	human
Q9H694	human
Q5TH69	human
Q13323	human
Q9NQY0	human
Q6QNY1	human
Q5H9B9	human
O00327	human
Q01954	human
Q6ZN30	human
O60238	human
Q6PGQ7	human
O15178	human
P15056	human
Q9HAW0	human
Q8WY22	human
O95415	human
Q6PL45	human
Q76B58	human
O14981	human
Q9Y2F9	human
Q9BSF8	human
Q6UXE8	human
Q9Y6E2	human
Q96L14	human
Q9NS00	human
Q8TF44	human
Q5SVJ3	human
Q5SY80	human
Q9NX04	human
Q5T440	human
Q8IU99	human
P07384	human
P17655	human
Q9Y6Q1	human
A6NHC0	human
Q86VP6	human
P40123	human
Q6IMN6	human
Q9BWT7	human
Q96LW7	human
Q9NR09	human
Q8TDH9	human
Q9NSY1	human
P22003	human
Q7Z5Y6	human
P22004	human
O00238	human
Q1RMZ1	human
Q7Z5W3	human
Q14137	human
Q96DR5	human
Q8NFQ6	human
Q9H0E9	human
Q9HCU9	human
A6NE02	human
B2RXH4	human
Q6UX41	human
Q13895	human
P0DN25	human
Q6ZMU1	human
Q8N8Q1	human
Q9BWL3	human
Q5VUE5	human
Q6P1W5	human
Q3KP66	human
Q5VVS0	human
Q96MR7	human
B1AJZ1	human
Q8N6G1	human
Q8NC38	human
Q6PIY5	human
Q8N1I8	human
Q8TDN4	human
Q9NP86	human
Q86V35	human
Q00975	human
Q13936	human
O60840	human
O43497	human
O95180	human
P54284	human
O00305	human
P55290	human
Q86UP0	human
P19022	human
P22223	human
Q9BY67	human
P00918	human
Q9Y2D0	human
P23280	human
P35219	human
Q86XJ0	human
P06881	human
P30988	human
Q05682	human
Q13939	human
P27482	human
Q9NZT1	human
Q16602	human
Q5T5Y3	human
P20807	human
O15484	human
Q9Y6W3	human
O14815	human
Q96LZ3	human
O75052	human
Q6P4E1	human
P42575	human
P49662	human
P55210	human
Q14790	human
P31415	human
P32247	human
Q8TDC3	human
Q8IWQ3	human
Q96G97	human
Q5W0U4	human
Q10589	human
Q32M84	human
P43251	human
A8MVZ5	human
A2RUR9	human
Q9NR16	human
Q6UWJ8	human
Q13901	human
Q96EU7	human
P02745	human
P02747	human
O75973	human
P60827	human
P09871	human
B2RNN3	human
P11586	human
Q4G0S4	human
Q96MC4	human
O14523	human
Q6P1N0	human
Q9P2K1	human
Q16581	human
P21730	human
Q8TCZ2	human
Q9BV19	human
Q8N0U7	human
A1L170	human
Q7Z3S7	human
Q9H8G2	human
Q9BXU9	human
Q13698	human
Q8IXH8	human
P55285	human
Q8N3J6	human
O43570	human
P22676	human
P10092	human
P01258	human
[truncated: 24,921 more rows]
