# Supplementary material for: Benchmarking common quantification strategies for large-scale phosphoproteomics
Source: Nat Commun. 2018 Mar 13;9:1045. doi: 10.1038/s41467-018-03309-6 (PMC5849679; doi:10.1038/s41467-018-03309-6)
Supplement: Supplementary file 5 — Supplementary Data 2 [file 41467_2018_3309_MOESM5_ESM.zip › Supplementary Data 2_Figure6_modificationSpecificPeptides.txt]

Sequence	Modifications	Mass	Mass Fractional Part	Protein Groups	Proteins	Gene Names	Protein Names	Unique (Groups)	Unique (Proteins)	Acetyl (Protein N-term)	Oxidation (M)	Phospho (STY)	Missed cleavages	Experiment MS2_1	Experiment MS2_2	Experiment MS2_3	Experiment MS3_1	Experiment MS3_2	Experiment MS3_3	Retention time	Calibrated retention time	Charges	PEP	MS/MS scan number	Raw file	Score	Delta score	Reporter intensity corrected 0	Reporter intensity corrected 1	Reporter intensity corrected 2	Reporter intensity corrected 3	Reporter intensity corrected 4	Reporter intensity corrected 5	Reporter intensity corrected 6	Reporter intensity corrected 7	Reporter intensity corrected 8	Reporter intensity corrected 9	Reporter intensity 0	Reporter intensity 1	Reporter intensity 2	Reporter intensity 3	Reporter intensity 4	Reporter intensity 5	Reporter intensity 6	Reporter intensity 7	Reporter intensity 8	Reporter intensity 9	Reporter intensity count 0	Reporter intensity count 1
AAAAAAAGDSDSWDADAFSVEDPVR	Acetyl (Protein N-term)	2506.0884	0.088440254	222	O75822	EIF3J	Eukaryotic translation initiation factor 3 subunit J	yes	yes	1	0	0	0	2	1	1	1		1	72.283	72.283	2;3	6.0807E-16	28783	20170328_LUMOS1_nLC13_AH_TMTYoccHback_MS3_1	59.261	35.885	8307	8669.6	8774.5	8315.5	7959.6	9199.7	8977.4	9489	8393.6	9398	7944	8280.3	8782.5	8470.3	8125	9232.7	9049.9	9367.1	8328.4	9257.9	5	4
AAAAAAAGDSDSWDADAFSVEDPVRK	Acetyl (Protein N-term)	2634.1834	0.18340327	222	O75822	EIF3J	Eukaryotic translation initiation factor 3 subunit J	yes	yes	1	0	0	1	2	1	1	2	1	1	69.701	69.701	3;4	1.4025E-101	27716	20170328_LUMOS1_nLC13_AH_TMTYoccHback_MS3_1	144.76	128.64	42552	43020	43999	43639	43564	43040	42906	46225	43449	45018	40690	41097	44101	44297	44233	43382	43514	45556	43013	44364	13	13
AAAAAAAGDSDSWDADAFSVEDPVRK	Acetyl (Protein N-term);Phospho (STY)	2714.1497	0.14973368	222	O75822	EIF3J	Eukaryotic translation initiation factor 3 subunit J	yes	yes	1	0	1	1		4	3	1	2	2	73.086	73.086	2;3	1.6792E-135	28248	20170328_LUMOS1_nLC13_AH_TMTYoccHback_MS3_1	156.51	145.97	54514	53587	61621	62434	63854	57844	58536	62200	61279	65550	52144	51216	61544	62984	64649	58436	59562	61398	60608	64487	25	25
AAAAAAGPSPGSGPGDSPEGPEGEAPER	Acetyl (Protein N-term)	2530.1208	0.12080302	2596	Q9UID3	VPS51	Vacuolar protein sorting-associated protein 51 homolog	yes	yes	1	0	0	0		1					28.333	28.333	3	3.1328E-06	9128	20170328_LUMOS1_nLC13_AH_TMTYoccHback_MS2_2	50.505	42.283	1120.6	1149.6	1276.9	1190.9	1046	1292.7	1258	1086	1058.2	1194.2	1071.9	1098.3	1273.3	1208.6	1074.9	1294.9	1263.7	1082.5	1053.5	1173.8	1	1
AAAAAAGPSPGSGPGDSPEGPEGEAPERR	Acetyl (Protein N-term)	2686.2219	0.22191404	2596	Q9UID3	VPS51	Vacuolar protein sorting-associated protein 51 homolog	yes	yes	1	0	0	1	1	1	1				25.116	25.116	3	9.8754E-12	7882	20170328_LUMOS1_nLC13_AH_TMTYoccHback_MS2_3	80.664	66.339	1596.5	1427.8	1491.8	1270.9	1434.2	1597.2	1430.4	1547.6	1523.9	1699.9	1526.1	1363.5	1502.2	1300.7	1458.4	1595.6	1451.2	1534.3	1506.5	1671	3	3
AAAAAAGPSPGSGPGDSPEGPEGEAPERR	Acetyl (Protein N-term);Phospho (STY)	2766.1882	0.18824445	2596	Q9UID3	VPS51	Vacuolar protein sorting-associated protein 51 homolog	yes	yes	1	0	1	1	1	1					25.253	25.253	3	2.5605E-06	7868	20170328_LUMOS1_nLC13_AH_TMTYoccHback_MS2_2	51.975	40.6	1402.5	1360.2	1306.5	1522.6	1240.3	1671.3	1286.1	1784.9	1387.3	1096.4	1340.7	1299.8	1315.7	1540.5	1262.6	1678.5	1303.3	1746.4	1371	1094.7	2	2
AAAAAALSGAGTPPAGGGAGGGGAGGGGSPPGGWAVAR	Acetyl (Protein N-term)	2985.4441	0.44414326	1267	Q01167	FOXK2	Forkhead box protein K2	yes	yes	1	0	0	0	1	1					64.003	64.003	3	1.1515E-10	22451	20170328_LUMOS1_nLC13_AH_TMTYoccHback_MS2_1	57.832	43.768	5395.7	5350.5	6079.3	5461.2	6062.7	5887.7	5345.2	5440.3	5855.3	6427.3	5161	5111.5	6071.1	5545.9	6146	5905.3	5451.8	5412	5784.3	6309	2	2
AAADALSDLEIK	Phospho (STY)	1295.601	0.60101277	406	P09938	RNR2	Ribonucleoside-diphosphate reductase small chain 1	yes	yes	0	0	1	0	1	1	1	1			69.627	69.627	2	8.4587E-06	24684	20170328_LUMOS1_nLC13_AH_TMTYoccHback_MS2_1	110.38	76.493	18655	21080	27035	31442	34220	20595	21564	28168	33006	38336	17861	20167	26791	31383	34250	21204	22512	27792	32368	37538	4	4
AAADALSDLEIK	Unmodified	1215.6347	0.63468237	406	P09938	RNR2	Ribonucleoside-diphosphate reductase small chain 1	yes	yes	0	0	0	0	1						70.731	70.731	2	9.9755E-07	25096	20170328_LUMOS1_nLC13_AH_TMTYoccHback_MS2_1	150.04	92.511	12518	11353	9592.3	6986.1	6135.7	12975	11714	9795.9	6555.6	7577.6	11961	10832	9746.8	7342.4	6455.7	12811	11578	9743.7	6635.6	7510.8	1	1
AAADALSDLEIKDSK	Unmodified	1545.7886	0.78861683	406	P09938	RNR2	Ribonucleoside-diphosphate reductase small chain 1	yes	yes	0	0	0	1	1	1	1		1	1	67.53	67.53	3	1.4522E-11	23797	20170328_LUMOS1_nLC13_AH_TMTYoccHback_MS2_1	166.35	144.8	65959	61808	47249	29590	24068	69744	61619	47588	29747	26795	63013	58950	48176	31840	25958	68516	60520	47357	30345	26837	5	5
AAADALSDLEIKDSK	Phospho (STY)	1625.7549	0.75494723	406	P09938	RNR2	Ribonucleoside-diphosphate reductase small chain 1	yes	yes	0	0	1	1		1	1	1		1	65.126	65.126	3	2.9381E-09	23520	20170328_LUMOS1_nLC13_AH_TMTYoccHback_MS2_3	128.38	106.82	8520.9	10719	19081	24787	28754	9962.5	11790	19298	26709	30844	8177.3	10280	18719	24423	28534	10663	12825	18994	26034	30129	4	4
AAAETQSLR	Acetyl (Protein N-term)	987.49852	0.49852324	1522	Q13523	PRPF4B	Serine/threonine-protein kinase PRP4 homolog	yes	yes	1	0	0	0	1	1	1				17.884	17.884	2	5.0216E-08	4802	20170328_LUMOS1_nLC13_AH_TMTYoccHback_MS2_1	167.24	157.26	814.22	877.27	816.8	1251.2	738.3	903.8	1119.1	1147.2	853.82	1203.3	778.52	839.1	819.44	1251.3	757.77	924.91	1115.5	1126.8	852.92	1183.9	3	3
AAAETQSLREQPEMEDANSEK	Acetyl (Protein N-term);Oxidation (M)	2391.0496	0.049611907	1522	Q13523	PRPF4B	Serine/threonine-protein kinase PRP4 homolog	yes	yes	1	1	0	1	1		1				29.877	29.877	3	5.576E-06	9234	20170328_LUMOS1_nLC13_AH_TMTYoccHback_MS2_1	43.696	26.208	6339.7	6123.9	6822	6829.3	6553.6	6755.4	6577.9	6629.3	6506	7728.2	6063.1	5852	6824.8	6904.7	6665	6800.2	6663.8	6578.6	6444.8	7587.8	2	2
AAAETQSLREQPEMEDANSEK	Acetyl (Protein N-term)	2375.0547	0.054697285	1522	Q13523	PRPF4B	Serine/threonine-protein kinase PRP4 homolog	yes	yes	1	0	0	1			1				37.937	37.937	3	8.0417E-08	12827	20170328_LUMOS1_nLC13_AH_TMTYoccHback_MS2_3	53.625	37.859	2734	2768	2952.6	2847.3	3445.4	3219.1	3241.1	3168.7	3405.4	3605.5	2614.7	2644.4	2956.8	2891.7	3472.3	3226.5	3294.7	3142.4	3367.8	3541.6	1	1
AAAGVGGSLR	Unmodified	857.47191	0.47191456	2280	Q9BRK4	LZTS2	Leucine zipper putative tumor suppressor 2	yes	yes	0	0	0	0			1				21.986	21.986	2	0.012167	6743	20170328_LUMOS1_nLC13_AH_TMTYoccHback_MS2_3	69.198	40.048	1513.2	1557.9	1686.1	1821	1283.4	1594.8	1471.9	1654.4	1715.5	1595.3	1447.3	1488.9	1682.3	1836.1	1323.5	1613.8	1488.6	1632	1692	1572.5	1	1
AAAHQQNYFNDSDDEDDEDNIKQSR	Phospho (STY)	3004.1744	0.17444488	722	P32657	CHD1	Chromo domain-containing protein 1	yes	yes	0	0	1	1	1	1	1				34.983	34.983	4	7.4237E-16	11682	20170328_LUMOS1_nLC13_AH_TMTYoccHback_MS2_3	137.03	126.34	6641.5	8456.1	13002	17667	19973	7419.8	8821.4	14989	18102	21538	6368.3	8104.4	12796	17447	19817	7922.2	9507.4	14693	17668	21071	3	3
AAAHQQNYFNDSDDEDDEDNIKQSR	Unmodified	2924.2081	0.20811447	722	P32657	CHD1	Chromo domain-containing protein 1	yes	yes	0	0	0	1			1				33.17	33.17	4	0.040539	11015	20170328_LUMOS1_nLC13_AH_TMTYoccHback_MS2_3	29.918	22.384	2508.7	2534.3	2813.8	2706.7	2723.5	3326.9	2839	2490.8	2525.7	2887.7	2399.5	2421.4	2810	2746.5	2770.2	3316.1	2867.5	2497.9	2509.9	2835.5	1	1
AAALQALQAQAPTSPPPPPPPLK	Phospho (STY)	2340.2243	0.22428301	1982	Q8NAF0	ZNF579	Zinc finger protein 579	yes	yes	0	0	1	0	1	1	1	1		1	75.361	75.361	4	2.4473E-11	30694	20170328_LUMOS1_nLC13_AH_TMTYoccHback_MS3_3	131.38	108.94	23198	22768	24654	25426	24849	24705	24879	24233	24012	24792	22185	21757	24684	25702	25215	24885	25196	23978	23803	24405	6	6
AAAVAAAGAGEPQSPDELLPK	Acetyl (Protein N-term);Phospho (STY)	2083.9827	0.98271534	2478	Q9NS69	TOMM22	Mitochondrial import receptor subunit TOM22 homolog	yes	yes	1	0	1	0		1					70.584	70.584	3	1.0204E-07	25473	20170328_LUMOS1_nLC13_AH_TMTYoccHback_MS2_2	42.454	33.419	6212	7066.6	6900	7391.3	7540.5	6576.8	6699.4	6896.2	6689.4	7416.9	5941.5	6751.5	6898.7	7487.4	7614.5	6652	6820.2	6815.8	6624.8	7293.6	1	1
AAAYDISEDEED	Unmodified	1326.5099	0.50993536	1058	P49585	PCYT1A	Choline-phosphate cytidylyltransferase A	yes	yes	0	0	0	0	1	1	1	1	1	1	33.942	33.942	2	3.654E-60	11490	20170328_LUMOS1_nLC13_AH_TMTYoccHback_MS3_2	291.74	272.47	37501	35954	37755	36847	38431	38483	37025	38337	36254	40865	35857	34348	37895	37403	38962	38675	37560	37947	35924	40193	7	7
AAAYDISEDEED	Phospho (STY)	1406.4763	0.47626577	1058	P49585	PCYT1A	Choline-phosphate cytidylyltransferase A	yes	yes	0	0	1	0	1	1	1	1	1	1	34.993	34.993	2	3.3563E-59	11900	20170328_LUMOS1_nLC13_AH_TMTYoccHback_MS3_2	284.28	271.49	28034	27572	30144	30078	31307	29044	30571	30900	30208	32538	26810	26346	30171	30432	31717	29293	31001	30511	29925	32011	7	7
AADALLLK	Unmodified	813.496	0.49600404	301	P00925;P00924	ENO2;ENO1	Enolase 2;Enolase 1	yes	no	0	0	0	0	1	1	1	1			59.595	59.595	2	0.00068333	22996	20170328_LUMOS1_nLC13_AH_TMTYoccHback_MS3_1	130.34	40.969	61984	60541	67408	68173	68063	61927	61597	67337	66301	70648	59281	57855	67423	68857	68979	62617	62739	66439	65526	69509	4	4
AADEDWDSELEDDLLGEDLLSGK	Unmodified	2534.1184	0.11840298	2158	Q96EV2	RBM33	RNA-binding protein 33	yes	yes	0	0	0	0	1	1		1	1		84.318	84.318	3	8.7947E-09	30417	20170328_LUMOS1_nLC13_AH_TMTYoccHback_MS2_1	108.71	99.917	10249	10043	11323	10297	10535	11899	10726	10234	10394	10446	9802.8	9594.9	11312	10461	10733	11899	10857	10175	10302	10284	5	5
AADISLDNLVEGK	Unmodified	1343.6933	0.69325988	1476	Q12888	TP53BP1	Tumor suppressor p53-binding protein 1	yes	yes	0	0	0	0	1	1	1	1			72.47	72.47	3	6.9228E-06	25789	20170328_LUMOS1_nLC13_AH_TMTYoccHback_MS2_1	107.17	61.513	28192	28004	30782	31585	30355	31099	30024	31517	30523	32476	26963	26762	30779	31918	30828	31324	30446	31156	30213	31964	4	4
AADISLDNLVEGK	Phospho (STY)	1423.6596	0.65959029	1476	Q12888	TP53BP1	Tumor suppressor p53-binding protein 1	yes	yes	0	0	1	0	1	1	1	1	1		74.61	74.61	2	1.5425E-07	26977	20170328_LUMOS1_nLC13_AH_TMTYoccHback_MS2_2	154.47	128.81	34450	33670	36685	34763	34308	36338	36536	35247	34173	36953	32946	32167	36711	35276	34962	36505	36903	34908	33907	36358	6	6
AADPPAENSSAPEAEQGGAE	Phospho (STY)	1976.7637	0.76367402	1224	P67809	YBX1	Nuclease-sensitive element-binding protein 1	yes	yes	0	0	1	0	1						19.914	19.914	2	0.01834	5395	20170328_LUMOS1_nLC13_AH_TMTYoccHback_MS2_1	42.789	32.592	133.17	301.99	250.17	87.55	96.552	162.62	356.17	126.12	103.67	144.58	127.67	287.86	244.8	99.316	108.26	160.6	347.11	126.25	109.69	142	1	1
AADPPAENSSAPEAEQGGAE	Unmodified	1896.7973	0.79734361	1224	P67809	YBX1	Nuclease-sensitive element-binding protein 1	yes	yes	0	0	0	0	1	1	1				19.684	19.684	2	3.8101E-05	5462	20170328_LUMOS1_nLC13_AH_TMTYoccHback_MS2_1	76.073	60.929	2027.4	1799.4	1900.8	2288	2172.7	2025.8	2394.3	2196.3	1963.3	1908.5	1938.1	1720.4	1915.7	2299.9	2195.8	2050.3	2411	2159.2	1956.3	1885.8	3	3
AADSDDGAVSAPAASDGGVSK	Unmodified	1846.8181	0.81807905	2172	Q96GM8	TOE1	Target of EGR1 protein 1	yes	yes	0	0	0	0	1	1	1				29.944	29.944	3	7.1998E-17	9677	20170328_LUMOS1_nLC13_AH_TMTYoccHback_MS2_2	144.33	118.47	12993	13446	13096	13285	13965	13469	13992	13849	13130	14829	12423	12844	13148	13504	14137	13556	14164	13695	13026	14584	3	3
AADSDDGAVSAPAASDGGVSK	Phospho (STY)	1926.7844	0.78440946	2172	Q96GM8	TOE1	Target of EGR1 protein 1	yes	yes	0	0	1	0	1	1	1				31.626	31.626	3	1.4964E-16	9909	20170328_LUMOS1_nLC13_AH_TMTYoccHback_MS2_1	140.03	105.07	12071	12061	12738	12872	12565	13187	13371	13488	12616	13269	11543	11524	12756	13041	12773	13266	13507	13317	12514	13073	3	3
AADSEPESEVFEITDFTTASEWER	Unmodified	2745.193	0.19296491	1604	Q15042	RAB3GAP1	Rab3 GTPase-activating protein catalytic subunit	yes	yes	0	0	0	0	1	1	1		2		81.206	81.206	3	1.8381E-16	29166	20170328_LUMOS1_nLC13_AH_TMTYoccHback_MS2_1	143.95	130.49	9866.5	9908.4	11031	11319	10753	10444	9822.8	11442	10656	11997	9437.1	9469.2	11018	11427	10916	10555	10003	11287	10529	11804	5	5
AADSQNSGEGNTGAAESSFSQEVSR	Unmodified	2485.0589	0.05893104	449	P12270	TPR	Nucleoprotein TPR	yes	yes	0	0	0	0	1	1	1				31.695	31.695	3	2.2177E-36	10363	20170328_LUMOS1_nLC13_AH_TMTYoccHback_MS2_2	142.41	127.94	8903.1	7496.8	9213.7	9575.8	8521.4	8909	9288.5	9303.9	9251.2	9134.7	8513.5	7167.4	9231.4	9627.4	8691.1	8995.2	9383.5	9179	9162.4	9000.3	3	3
AADTEEMDIEMDSGDEA	2 Oxidation (M);Phospho (STY)	1939.6224	0.62241402	2562	Q9UBB5	MBD2	Methyl-CpG-binding domain protein 2	yes	yes	0	2	1	0	1	1	1		1		25.581	25.581	2	0.0020871	8006	20170328_LUMOS1_nLC13_AH_TMTYoccHback_MS2_3	65.719	53.854	1448	1639.9	1755.4	1583.6	1499.2	1655.4	1755.5	1754.7	1526.8	1746.5	1385.4	1566.4	1746.5	1611.8	1536.7	1665	1765.7	1730.8	1518.4	1720.3	2	2
AADTEEMDIEMDSGDEA	Oxidation (M)	1843.6612	0.66116898	2562	Q9UBB5	MBD2	Methyl-CpG-binding domain protein 2	yes	yes	0	1	0	0	2	2	2		1		36.997	36.997	2	1.1117E-08	12891	20170328_LUMOS1_nLC13_AH_TMTYoccHback_MS2_2	109.42	95.756	25641	25966	26564	28126	28790	26847	26528	29003	26690	28993	24519	24811	26638	28463	29094	27095	26970	28593	26426	28555	7	7
AADTEEMDIEMDSGDEA	Unmodified	1827.6663	0.66625436	2562	Q9UBB5	MBD2	Methyl-CpG-binding domain protein 2	yes	yes	0	0	0	0	1	1	1	1	1	1	47.533	47.533	2	4.1677E-12	17588	20170328_LUMOS1_nLC13_AH_TMTYoccHback_MS3_2	160.72	144.05	18192	18262	19257	20933	20409	19465	18285	19646	21162	21167	17397	17453	19290	21131	20638	19645	18656	19442	20876	20815	6	6
AADTEEMDIEMDSGDEA	Phospho (STY)	1907.6326	0.63258477	2562	Q9UBB5	MBD2	Methyl-CpG-binding domain protein 2	yes	yes	0	0	1	0		1		1	1		47.599	47.599	2	2.637E-13	17356	20170328_LUMOS1_nLC13_AH_TMTYoccHback_MS3_1	167.32	148.96	8839.8	8590.3	9850	9260.4	8959.2	9514.5	9411.8	9772.3	9225.8	9646.2	8455	8208	9836.4	9378.5	9140.7	9571	9517.8	9647.4	9141.4	9503.2	3	3
AADTEEMDIEMDSGDEA	Oxidation (M);Phospho (STY)	1923.6275	0.62749939	2562	Q9UBB5	MBD2	Methyl-CpG-binding domain protein 2	yes	yes	0	1	1	0			1				37.119	37.119	2	0.00025421	12627	20170328_LUMOS1_nLC13_AH_TMTYoccHback_MS2_3	74.841	66.112	2480.6	3069.7	3163.5	3085.8	3220.5	2998.2	2924.1	3156.4	2944.1	3236.5	2373.8	2932.4	3144.4	3133.3	3262.8	3022.8	2974.6	3116	2915	3185.8	1	1
AADTEEMDIEMDSGDEA	2 Oxidation (M)	1859.6561	0.65608361	2562	Q9UBB5	MBD2	Methyl-CpG-binding domain protein 2	yes	yes	0	2	0	0				1	1	1	30.002	30.002	2	1.1605E-126	9651	20170328_LUMOS1_nLC13_AH_TMTYoccHback_MS3_1	366.49	347.36	13298	12874	13257	13376	13261	13431	14111	14249	13268	14052	12714	12299	13311	13565	13471	13527	14254	14051	13163	13844	3	3
AADVSVTHRPPLSPK	Acetyl (Protein N-term)	1615.8682	0.86820455	1934	Q8IY67	RAVER1	Ribonucleoprotein PTB-binding 1	yes	yes	1	0	0	1	1	1	1	1	1	1	37.752	37.752	3	7.2363E-14	12914	20170328_LUMOS1_nLC13_AH_TMTYoccHback_MS3_1	69.729	49.4	48811	46580	50795	50295	51154	50984	51998	50394	48302	52046	46676	44507	50904	50927	51919	51284	52602	49861	47937	51224	7	7
AADVSVTHRPPLSPK	Acetyl (Protein N-term);Phospho (STY)	1695.8345	0.83453496	1934	Q8IY67	RAVER1	Ribonucleoprotein PTB-binding 1	yes	yes	1	0	1	1	1	1	1	1		1	39.579	39.579	3	7.852E-11	13412	20170328_LUMOS1_nLC13_AH_TMTYoccHback_MS2_2	118.24	102.01	24901	25197	26499	27112	26259	25931	25810	25509	24290	27950	23813	24075	26527	27445	26661	26135	26148	25276	24096	27475	5	5
AAEAGETGAATSATEGDNNNNTAAGDK	Unmodified	2507.0644	0.064410349	1387	Q07478	SUB2	ATP-dependent RNA helicase SUB2	yes	yes	0	0	0	0	1	1	1				22.627	22.627	3	4.97E-11	6882	20170328_LUMOS1_nLC13_AH_TMTYoccHback_MS2_2	113.89	97.789	4170.1	3715	3614.7	4165.2	3524.6	3528.4	4330.2	4122.5	3663.7	3810.9	3985.6	3550.1	3654.3	4205.8	3592	3581.2	4347.1	4048.3	3646.7	3760	4	4
AAEAGETGAATSATEGDNNNNTAAGDKK	Unmodified	2635.1594	0.15937337	1387	Q07478	SUB2	ATP-dependent RNA helicase SUB2	yes	yes	0	0	0	1	1	1	1				25.029	25.029	4	1.3234E-42	7844	20170328_LUMOS1_nLC13_AH_TMTYoccHback_MS2_3	219.64	206.45	7334.6	7307	7970.2	6330.8	6722.5	8501.7	7955.2	7766.6	7006.2	7337.6	7014.7	6977.3	7964.6	6492.4	6896.2	8472.1	8000.1	7692.3	6964.6	7236	3	3
AAEAGGAEEQYGFLTTPTK	Phospho (STY)	2019.8827	0.88266694	1013	P46821	MAP1B	Microtubule-associated protein 1B;MAP1B heavy chain;MAP1 light chain LC1	yes	yes	0	0	1	0	1	1	1			1	56.978	56.978	3	1.952E-16	22062	20170328_LUMOS1_nLC13_AH_TMTYoccHback_MS3_3	173.55	149.72	11556	12033	12806	13174	13967	12482	12805	13606	12952	14703	11053	11498	12805	13326	14110	12602	13022	13433	12823	14457	4	4
AAEAGGAEEQYGFLTTPTK	Unmodified	1939.9163	0.91633654	1013	P46821	MAP1B	Microtubule-associated protein 1B;MAP1B heavy chain;MAP1 light chain LC1	yes	yes	0	0	0	0	1	1	1				57.486	57.486	3	7.0892E-11	19939	20170328_LUMOS1_nLC13_AH_TMTYoccHback_MS2_1	124.84	109.3	16691	15502	17383	17319	18366	18549	17420	17402	18439	19250	15961	14813	17424	17520	18587	18612	17705	17276	18232	18919	3	3
AAEKPFK	Unmodified	789.43849	0.43848916	1250	Q00055	GPD1	Glycerol-3-phosphate dehydrogenase [NAD(+)] 1	yes	yes	0	0	0	1	1	1	1				35.305	35.305	3	0.0045488	11307	20170328_LUMOS1_nLC13_AH_TMTYoccHback_MS2_1	85.212	28.8	101830	85361	66881	37364	27654	103060	90028	65702	34351	27260	97267	81404	68551	40654	30641	100960	87993	65413	35567	27675	3	3
AAESETPGKSPEK	Unmodified	1329.6412	0.64122431	230	O76021	RSL1D1	Ribosomal L1 domain-containing protein 1	yes	yes	0	0	0	1	1	1	1				23.262	23.262	3	1.9293E-07	7114	20170328_LUMOS1_nLC13_AH_TMTYoccHback_MS2_2	147.35	102.89	18864	17298	20156	19967	18515	18329	19463	19835	17775	18465	18041	16532	20165	20149	18881	18525	19660	19526	17650	18215	3	3
AAESETPGKSPEK	Phospho (STY)	1409.6076	0.60755472	230	O76021	RSL1D1	Ribosomal L1 domain-containing protein 1	yes	yes	0	0	1	1	1	1	2				24.323	24.323	3;4	4.7008E-07	7579	20170328_LUMOS1_nLC13_AH_TMTYoccHback_MS2_3	137.61	80.325	27912	26372	30277	28393	30053	29582	28829	29470	28666	32590	26695	25199	30284	28760	30501	29732	29258	29194	28393	32030	4	4
AAFDDAIAELDTLSEESYK	Unmodified	2086.9583	0.95826093	1204	P62258	YWHAE	14-3-3 protein epsilon	yes	yes	0	0	0	0	1	1	1	1	1	1	87.02	87.02	2;3	1.9175E-40	35939	20170328_LUMOS1_nLC13_AH_TMTYoccHback_MS3_2	248.54	197.27	45228	43361	46085	44362	46523	47788	46736	47459	45533	50353	43247	41424	46229	45046	47208	47976	47333	46977	45124	49530	6	6
AAFDDAIAELDTLSEESYK	Phospho (STY)	2166.9246	0.92459134	1204	P62258	YWHAE	14-3-3 protein epsilon	yes	yes	0	0	1	0		1	1			1	82.63	82.63	3	4.5576E-39	34042	20170328_LUMOS1_nLC13_AH_TMTYoccHback_MS3_3	233.89	217.76	12721	11803	13098	12737	12010	13165	12508	12749	12724	13359	12164	11278	13126	12899	12247	13231	12660	12627	12594	13144	4	4
AAGANVDNVWADVYAK	Unmodified	1662.8002	0.80018457	433	P10622	RPP1B	60S acidic ribosomal protein P1-beta	yes	yes	0	0	0	0				1			71.422	71.422	3	0.01618	28523	20170328_LUMOS1_nLC13_AH_TMTYoccHback_MS3_1	48.053	25.579	2066.3	2034.9	2426.1	2583.9	2494.6	2327.8	2661.1	2378	2111.8	2150.6	1976.7	1945.4	2419.2	2597.8	2531.2	2352.4	2681.5	2344	2106.6	2123	1	1
AAGARPLTSPESLSR	Phospho (STY)	1591.7719	0.7719347	1006	P46379	BAG6	Large proline-rich protein BAG6	yes	yes	0	0	1	1			1				33.07	33.07	3	0.0028532	10953	20170328_LUMOS1_nLC13_AH_TMTYoccHback_MS2_3	62.014	42.743	6954.2	6946	6478.8	6917.1	6606.3	7428	6392	6634.7	6560.6	7330.6	6647.9	6635.2	6527.2	7032	6697.4	7448.2	6488.3	6598.2	6492.3	7204.9	1	1
AAGFLLEK	Unmodified	847.48035	0.48035398	297	P00560	PGK1	Phosphoglycerate kinase	yes	yes	0	0	0	0		1	1		1		63.981	63.981	2	5.5838E-05	25330	20170328_LUMOS1_nLC13_AH_TMTYoccHback_MS3_2	110.81	58.405	26961	26896	29862	30923	32165	29736	28591	30610	30234	35053	25787	25705	29857	31219	32500	29982	29133	30314	29895	34427	3	3
AAGPASPPEEDPER	Unmodified	1421.6423	0.64228694	2192	Q96KM6	ZNF512B	Zinc finger protein 512B	yes	yes	0	0	0	0			1				19.358	19.358	2	0.0017308	5748	20170328_LUMOS1_nLC13_AH_TMTYoccHback_MS2_3	70.552	53.978	743.9	793.92	675.54	551.24	890.86	855.41	757.07	907.33	621.37	987.65	711.08	757.71	682.62	573.41	892.79	851.11	769.97	896.66	619.11	971	1	1
AAGSPSSSDQDEKLPGQDESTAGTSEQNDILK	Unmodified	3261.4757	0.47568171	2725	Q9Y520	PRRC2C	Protein PRRC2C	yes	yes	0	0	0	1	1						46.596	46.596	4	1.3812E-06	15654	20170328_LUMOS1_nLC13_AH_TMTYoccHback_MS2_1	83.332	63.294	3267.4	3122.3	3482.8	3362.5	3514.2	2740.2	3088.3	3374.6	3375.1	3886.7	3124.7	2983.3	3486.6	3400.1	3560.5	2787.9	3150.2	3324.5	3334.4	3816.9	1	1
AAIPPPVYEEQDRPR	Unmodified	1736.8846	0.8845829	2179	Q96I25	RBM17	Splicing factor 45	yes	yes	0	0	0	1		1	1	1	1	1	38.413	38.413	3	5.1486E-11	13042	20170328_LUMOS1_nLC13_AH_TMTYoccHback_MS2_2	151.74	122.44	23345	22242	22957	22196	22220	23414	24053	24265	23504	23199	22320	21247	23061	22559	22612	23536	24297	23933	23291	22871	5	5
AAKNSEEEEEEK	Unmodified	1391.6052	0.60523273	1589	Q14978	NOLC1	Nucleolar and coiled-body phosphoprotein 1	yes	yes	0	0	0	1	1						20.137	20.137	3	1.5455E-06	5517	20170328_LUMOS1_nLC13_AH_TMTYoccHback_MS2_1	128.22	78.294	4369.3	3780.4	4337.8	4046.3	4022.3	3881.5	3818.2	4334	3568.1	3864.4	4177.6	3612.1	4354.5	4097	4094.8	3918.4	3872.8	4258.9	3540.5	3816.1	1	1
AAKNSEEEEEEK	Phospho (STY)	1471.5716	0.57156314	1589	Q14978	NOLC1	Nucleolar and coiled-body phosphoprotein 1	yes	yes	0	0	1	1	1	1	1				20.631	20.631	3	4.1738E-07	6130	20170328_LUMOS1_nLC13_AH_TMTYoccHback_MS2_3	147.7	113.42	20181	19437	20944	19039	19319	19195	20315	22084	19603	22390	19299	18566	20981	19360	19697	19352	20538	21737	19432	22045	4	4
AAKPFITWLETAESDDDEEDDE	Unmodified	2525.0606	0.060553749	851	P38431	TIF5	Eukaryotic translation initiation factor 5	yes	yes	0	0	0	1	1	2	1	1	2	1	84.861	84.861	3	5.3868E-22	35151	20170328_LUMOS1_nLC13_AH_TMTYoccHback_MS3_3	187.47	173.64	45712	42187	33150	21408	17842	47945	44387	33327	22188	18395	43671	40240	33779	22900	19141	47146	43627	33128	22591	18438	11	11
AAKPFITWLETAESDDDEEDDE	Phospho (STY)	2605.0269	0.026884157	851	P38431	TIF5	Eukaryotic translation initiation factor 5	yes	yes	0	0	1	1						1	85.867	85.867	3	4.9248E-05	35554	20170328_LUMOS1_nLC13_AH_TMTYoccHback_MS3_3	65.784	56.253	842.88	1160.7	2038.4	2064.5	2434.8	1011.2	1398.5	1553.4	2212.9	2426.1	809.32	1111.4	1992.8	2047.8	2440.5	1061.3	1469.2	1534.8	2168.8	2370.7	1	1
AAKPGPAEAPSPTASPSGDASPPATAPYDPR	Unmodified	2930.4046	0.40462944	2660	Q9UPT8	ZC3H4	Zinc finger CCCH domain-containing protein 4	yes	yes	0	0	0	1	2	1	2		1	1	39.56	39.56	3;4	3.8791E-08	12886	20170328_LUMOS1_nLC13_AH_TMTYoccHback_MS2_1	101.3	85.577	23784	22016	24721	24742	24258	23831	24390	25950	23718	25492	22744	21039	24772	25003	24647	24046	24701	25568	23507	25117	8	8
AALAPAKESPRK	Phospho (STY)	1317.6806	0.6806005	1513	Q13428	TCOF1	Treacle protein	yes	yes	0	0	1	2	1						31.548	31.548	4	9.8712E-05	9881	20170328_LUMOS1_nLC13_AH_TMTYoccHback_MS2_1	99.566	58.474	9288.9	9156	10800	10260	10026	11308	10315	10520	9836.9	11641	8885.9	8749.6	10767	10380	10217	11335	10434	10447	9754.8	11441	1	1
AALGLQDSDDEDAAVDIDEQIESMFNSK	Oxidation (M)	3041.3295	0.32953474	1848	Q7L014	DDX46	Probable ATP-dependent RNA helicase DDX46	yes	yes	0	1	0	0	1	1	1	1	1	2	81.334	81.334	3;4	4.019E-33	33469	20170328_LUMOS1_nLC13_AH_TMTYoccHback_MS3_3	202.98	166.08	20427	20891	22233	21838	22874	21037	21048	23443	20380	22881	19537	19959	22240	22134	23167	21233	21386	23079	20200	22548	9	9
AALGLQDSDDEDAAVDIDEQIESMFNSK	Unmodified	3025.3346	0.33462012	1848	Q7L014	DDX46	Probable ATP-dependent RNA helicase DDX46	yes	yes	0	0	0	0	2	2	2	1	2	2	86.56	86.56	3;4	1.6305E-103	35676	20170328_LUMOS1_nLC13_AH_TMTYoccHback_MS3_2	333.99	287.33	41291	42439	44590	45971	46610	45363	45704	46345	43561	44155	39490	40551	44623	46533	47210	45692	46314	45728	43198	43535	13	13
AALIPGGLSDGQFYSPPESEAGSEEAEEK	Unmodified	2964.3513	0.35125646	279	O95772	STARD3NL	MLN64 N-terminal domain homolog	yes	yes	0	0	0	0	2	1	2	1	1	1	73.116	73.116	3;4	2.874E-11	26005	20170328_LUMOS1_nLC13_AH_TMTYoccHback_MS2_1	116.35	105.21	26539	26788	28928	27490	28059	28766	27809	28956	26952	29215	25382	25592	28925	27903	28519	28911	28176	28618	26714	28767	10	10
AALLAQYADVTDEEDEADEK	Phospho (STY)	2274.9417	0.94169797	2198	Q96MW1	CCDC43	Coiled-coil domain-containing protein 43	yes	yes	0	0	1	0	1	1	1	1	1	1	69.903	69.903	2;3	1.4043E-64	28078	20170328_LUMOS1_nLC13_AH_TMTYoccHback_MS3_3	284.9	245.07	22655	23829	26306	25739	26231	24963	24804	26325	25468	27325	21672	22769	26238	26053	26612	25170	25200	25993	25202	26891	7	7
AALLAQYADVTDEEDEADEK	Unmodified	2194.9754	0.97536756	2198	Q96MW1	CCDC43	Coiled-coil domain-containing protein 43	yes	yes	0	0	0	0	2	1	1	1	1	1	71.852	71.852	2;3;4	2.9182E-128	28850	20170328_LUMOS1_nLC13_AH_TMTYoccHback_MS3_2	297.67	252.05	42915	41879	45867	42601	43886	42074	42917	44169	43728	46597	41042	40008	45897	43239	44626	42393	43540	43634	43281	45841	8	8
AALLKASPK	Phospho (STY)	977.53108	0.53108272	1084	P50914	RPL14	60S ribosomal protein L14	yes	yes	0	0	1	1	1	1	1				46	46	3	0.0014739	15371	20170328_LUMOS1_nLC13_AH_TMTYoccHback_MS2_1	87.001	70.747	95628	88494	100180	99381	95694	93881	95493	98920	90424	99140	91447	84567	100330	100420	97339	94748	96694	97605	89687	97637	3	3
AALQTAPESADDSPSQLSK	Unmodified	1914.9171	0.91706482	128	O43524	FOXO3	Forkhead box protein O3	yes	yes	0	0	0	0	1						41.59	41.59	3	0.0016204	13722	20170328_LUMOS1_nLC13_AH_TMTYoccHback_MS2_1	58.564	40.2	6398.8	6509.7	7093.3	7665.9	7858.3	7184.3	7588.3	7885.3	7776.3	7766.3	6120.1	6221.8	7093.1	7730.8	7938.5	7256.9	7702.9	7767.7	7695.6	7651.4	1	1
AALSSPR	Unmodified	700.38679	0.38678794	1766	Q68E01	INTS3	Integrator complex subunit 3	yes	yes	0	0	0	0	1		1				16.111	16.111	2	0.00095317	4220	20170328_LUMOS1_nLC13_AH_TMTYoccHback_MS2_1	94.006	16.022	1190.1	1513.9	1474.8	1338	1187.1	1280.5	1338.3	1530.4	1573.2	1229.3	1138.7	1445.7	1465.7	1366.8	1220	1294.1	1354.4	1498.1	1551.4	1217.2	1	1
AAMYDIISSPSK	Oxidation (M)	1297.6224	0.62240312	1783	Q6KC79	NIPBL	Nipped-B-like protein	yes	yes	0	1	0	0	1					1	47.51	47.51	2;3	0.011167	15989	20170328_LUMOS1_nLC13_AH_TMTYoccHback_MS2_1	71.524	48.227	15172	13808	14298	15349	14681	14474	13385	14596	13689	14540	14505	13195	14397	15515	14869	14600	13617	14421	13548	14321	2	2
AAMYDIISSPSK	Oxidation (M);Phospho (STY)	1377.5887	0.58873353	1783	Q6KC79	NIPBL	Nipped-B-like protein	yes	yes	0	1	1	0	1	1	1				48.429	48.429	3	0.0072732	16396	20170328_LUMOS1_nLC13_AH_TMTYoccHback_MS2_1	59.607	36.002	6029.5	5792.5	6282.5	7039.4	7087.6	6566.1	6612.8	6399.1	6347	7224	5765.8	5537	6300	7090.3	7151.9	6623	6714.7	6347	6292.8	7097.1	1	1
AAMYDIISSPSK	Unmodified	1281.6275	0.6274885	1783	Q6KC79	NIPBL	Nipped-B-like protein	yes	yes	0	0	0	0	1	1	1	1		1	61.048	61.048	2;3	3.325E-09	21326	20170328_LUMOS1_nLC13_AH_TMTYoccHback_MS2_1	175.86	143.02	41685	38348	41026	42390	41298	40826	40479	41390	40389	42510	39855	36644	41220	42865	41898	41153	41050	40913	40000	41844	5	5
AAMYDIISSPSK	Phospho (STY)	1361.5938	0.59381891	1783	Q6KC79	NIPBL	Nipped-B-like protein	yes	yes	0	0	1	0	1					1	61.779	61.779	3	0.00077663	21534	20170328_LUMOS1_nLC13_AH_TMTYoccHback_MS2_1	76.262	58.936	11417	11336	12490	12659	11954	11789	11433	12009	11768	12144	10920	10832	12486	12792	12152	11899	11611	11864	11644	11957	2	2
AAPAQVRPPSPGNIRPVK	Phospho (STY)	1934.0251	0.025129697	1563	Q14244	MAP7	Ensconsin	yes	yes	0	0	1	2	1			1			44.833	44.833	4	8.8823E-05	14936	20170328_LUMOS1_nLC13_AH_TMTYoccHback_MS2_1	76.693	53.814	15599	15455	16632	16639	16529	15897	16760	16666	16687	17109	14918	14767	16649	16843	16786	16036	16974	16456	16527	16841	3	3
AAPEASSPPASPLQHLLPGK	Unmodified	1967.0476	0.04762548	2238	Q96TA1	FAM129B	Niban-like protein 1	yes	yes	0	0	0	0	1	1	1	1	1	1	67.15	67.15	3;4	1.5327E-11	26703	20170328_LUMOS1_nLC13_AH_TMTYoccHback_MS3_2	135.27	107.06	32198	31840	33804	34343	34772	33839	33508	33364	32075	34292	30791	30423	33867	34769	35237	34070	33980	33010	31803	33754	6	6
AAPEASSPPASPLQHLLPGK	Phospho (STY)	2047.014	0.013955888	2238	Q96TA1	FAM129B	Niban-like protein 1	yes	yes	0	0	1	0	3	3	3	1	2	2	72.003	72.003	3;4	7.6344E-11	29568	20170328_LUMOS1_nLC13_AH_TMTYoccHback_MS3_3	131.59	97.641	82128	82190	86296	88147	89063	85957	85615	87703	87483	93311	78538	78531	86456	89255	90237	86615	86920	86738	86582	91781	17	17
AAPEASSPPASPLQHLLPGK	2 Phospho (STY)	2126.9803	0.9802863	2238	Q96TA1	FAM129B	Niban-like protein 1	yes	yes	0	0	2	0	1	1	2	1	1	1	74.073	74.073	3;4	3.4752E-08	29918	20170328_LUMOS1_nLC13_AH_TMTYoccHback_MS3_3	112.86	75.311	39474	36766	40667	40565	42612	41071	40603	39791	37984	43210	37746	35132	40782	41038	43141	41304	41178	39440	37688	42483	9	9
AAPEEHDSPTEASQPIVEEEETK	Acetyl (Protein N-term);Phospho (STY)	2644.1065	0.10653146	2363	Q9H0S4	DDX47	Probable ATP-dependent RNA helicase DDX47	yes	yes	1	0	1	0	1	1	1		1	1	43.277	43.277	3	9.7062E-55	15601	20170328_LUMOS1_nLC13_AH_TMTYoccHback_MS3_3	80.412	48.071	15061	15120	16083	16044	16620	15650	15494	16952	16286	17143	14403	14446	16101	16253	16832	15783	15756	16715	16106	16880	5	5
AAPIVDDEETEFDIYNSK	Unmodified	2054.932	0.93204618	564	P21524	RNR1	Ribonucleoside-diphosphate reductase large chain 1	yes	yes	0	0	0	0	1	1	1		1		69.716	69.716	3	1.9425E-22	27892	20170328_LUMOS1_nLC13_AH_TMTYoccHback_MS3_2	195.6	164.64	35511	32180	33413	30727	30422	37636	36202	33717	30288	30892	33947	30737	33625	31333	31090	37590	36374	33399	30159	30486	5	5
AAPPPPPPPPPLESSPR	Unmodified	1702.9043	0.90425571	1730	Q5T4S7	UBR4	E3 ubiquitin-protein ligase UBR4	yes	yes	0	0	0	0	1	1	1	1	1	1	44.595	44.595	3	9.3334E-07	15361	20170328_LUMOS1_nLC13_AH_TMTYoccHback_MS2_3	90.754	62.549	40931	38953	41777	39281	36867	43159	41611	40459	34999	36976	39139	37211	41874	39918	37706	43270	41883	40009	34843	36492	6	6
AAPPPPPPPPPLESSPR	Phospho (STY)	1782.8706	0.87058611	1730	Q5T4S7	UBR4	E3 ubiquitin-protein ligase UBR4	yes	yes	0	0	1	0	1	1	1	1	1	1	46.58	46.58	3	5.5394E-05	16158	20170328_LUMOS1_nLC13_AH_TMTYoccHback_MS2_3	78.413	55.038	25649	25127	28008	27285	27647	28541	27320	27620	25878	28482	24531	24010	28005	27628	28076	28671	27674	27347	25667	28033	8	8
AAPQSPSVPK	Unmodified	980.5291	0.52909508	217	O75694	NUP155	Nuclear pore complex protein Nup155	yes	yes	0	0	0	0	1	1	1				29.143	29.143	2;3	0.00059964	9410	20170328_LUMOS1_nLC13_AH_TMTYoccHback_MS2_3	115.82	69.399	16632	14634	18580	17469	17702	17810	17496	18982	16778	18830	15908	13988	18557	17619	18007	17929	17726	18719	16635	18549	3	3
AAPQSPSVPK	Phospho (STY)	1060.4954	0.49542549	217	O75694	NUP155	Nuclear pore complex protein Nup155	yes	yes	0	0	1	0		1	1				28.967	28.967	3	0.0027848	9362	20170328_LUMOS1_nLC13_AH_TMTYoccHback_MS2_2	75.739	51.65	9167.5	9051.9	12261	11456	11393	12285	11822	12293	11329	14100	8774.3	8654	12160	11534	11610	12336	11956	12187	11232	13848	2	2
AAQDRDQIYR	Unmodified	1234.6054	0.60544792	1217	P62995	TRA2B	Transformer-2 protein homolog beta	yes	yes	0	0	0	1	1	1	1	1	1		16.516	16.516	3	5.1831E-05	4355	20170328_LUMOS1_nLC13_AH_TMTYoccHback_MS2_1	140.78	97.497	5674	5590.8	6659.9	5816.5	5534.8	6501.6	6491.5	6232.6	6021.4	6674	5428	5341.3	6633.5	5903.6	5681.6	6516.7	6534.9	6178	5976	6563.6	5	5
AAQLLAGAK	Unmodified	841.50215	0.50215205	1023	P47035	NET1	Nucleolar protein NET1	yes	yes	0	0	0	0		1	1				49.911	49.911	2	2.2268E-05	17455	20170328_LUMOS1_nLC13_AH_TMTYoccHback_MS2_3	163.77	84.659	27421	27619	32289	36275	36878	28431	29245	33162	33996	39660	26232	26408	32214	36394	37129	28949	29999	32749	33534	38921	2	2
AAQQDSSEDENIGGEYYTK	Unmodified	2103.8869	0.8868869	602	P25037	UBP1	Ubiquitin carboxyl-terminal hydrolase 1	yes	yes	0	0	0	0	1	1	1	1			38.311	38.311	3	1.6288E-18	12920	20170328_LUMOS1_nLC13_AH_TMTYoccHback_MS2_2	172.93	156	37376	35422	26267	14149	9229.5	38455	35291	24485	12769	9656.9	35705	33777	26791	15533	10472	37680	34422	24369	13271	9829.7	4	4
AAQQDSSEDENIGGEYYTK	2 Phospho (STY)	2263.8195	0.81954772	602	P25037	UBP1	Ubiquitin carboxyl-terminal hydrolase 1	yes	yes	0	0	2	0	1	1	1	2	1	2	44.322	44.322	2;3	5.7825E-30	15996	20170328_LUMOS1_nLC13_AH_TMTYoccHback_MS3_3	215.68	191.38	12955	17488	32496	46703	52291	15051	20693	35535	47415	55132	12443	16790	31825	45865	51782	16514	22587	34831	46211	53877	8	8
AASAAAASAAAASAASGSPGPGEGSAGGEK	Acetyl (Protein N-term);Phospho (STY)	2508.0766	0.076568738	1502	Q13263	TRIM28	Transcription intermediary factor 1-beta	yes	yes	1	0	1	0	1	1	2	1	1	2	45.27	45.27	2;3	1.5038E-182	16588	20170328_LUMOS1_nLC13_AH_TMTYoccHback_MS3_3	180.7	146.51	18902	16744	18120	17808	17851	18600	18950	19542	18567	19211	18071	15998	18226	18047	18147	18706	19156	19276	18397	18928	8	8
AASAAAASAAAASAASGSPGPGEGSAGGEK	Acetyl (Protein N-term)	2428.1102	0.11023833	1502	Q13263	TRIM28	Transcription intermediary factor 1-beta	yes	yes	1	0	0	0	1	1	1	1	1	1	47.293	47.293	2;3	0	17484	20170328_LUMOS1_nLC13_AH_TMTYoccHback_MS3_3	163.09	125.92	14693	12991	14900	15179	13569	13954	15002	14916	14536	15622	14049	12417	14942	15310	13852	14100	15142	14725	14408	15370	7	7
AASADSTTEGTPADGFTVLSTK	Phospho (STY)	2205.9679	0.96785314	195	O75367	H2AFY	Core histone macro-H2A.1	yes	yes	0	0	1	0	1						63.987	63.987	3	2.75E-07	22433	20170328_LUMOS1_nLC13_AH_TMTYoccHback_MS2_1	89.197	62.168	5779.9	5120.9	5816	5522.1	5697.9	5663.6	5513.3	6191	5909.5	6116.3	5526.5	4893	5836.5	5592.4	5787	5702.5	5600.4	6099.8	5841.2	6025.4	1	1
AASADSTTEGTPADGFTVLSTK	Unmodified	2126.0015	0.0015227276	195	O75367	H2AFY	Core histone macro-H2A.1	yes	yes	0	0	0	0		1	1		1		59.357	59.357	3	3.4364E-11	21035	20170328_LUMOS1_nLC13_AH_TMTYoccHback_MS2_2	117.37	90.343	9263.9	9393.3	9252.4	10516	11435	9529	8927.2	10420	9967.6	11161	8857.6	8976.4	9301.8	10623	11476	9636.8	9157.2	10284	9841.9	10977	3	3
AASAPAKESPRK	Phospho (STY)	1291.6286	0.62856493	1513	Q13428	TCOF1	Treacle protein	yes	yes	0	0	1	2		1	1				20.482	20.482	4	0.034199	6132	20170328_LUMOS1_nLC13_AH_TMTYoccHback_MS2_2	46.318	26.994	3897.4	3880.5	3513.8	3251.4	3427	3498.5	3163.5	3536.4	3219.4	3560.1	3725.4	3705.1	3545	3333.6	3479.4	3513.2	3216.6	3494.5	3186.6	3505.8	2	2
AASDDSDDNNDENMDLD	Oxidation (M)	1870.6283	0.62828895	711	P32590	SSE2	Heat shock protein homolog SSE2	yes	yes	0	1	0	0	1	1	1		1	1	15.898	15.898	2	9.0908E-12	4596	20170328_LUMOS1_nLC13_AH_TMTYoccHback_MS3_3	156.81	147.81	6049.2	5134.5	3963.1	1322	706.49	7212.2	5960.4	4215.7	1352.2	441.75	5777.9	4893.8	4057.4	1535.1	881.47	7015.9	5768.6	4190.9	1459.7	493.7	5	5
AASDDSDDNNDENMDLD	Phospho (STY)	1934.5997	0.59970474	711	P32590	SSE2	Heat shock protein homolog SSE2	yes	yes	0	0	1	0		1					28.342	28.342	2	0.0048465	9118	20170328_LUMOS1_nLC13_AH_TMTYoccHback_MS2_2	65.805	58.425	0	0	0	0	0	0	0	0	0	0	0	0	0	0	0	0	0	0	0	0	0	0
AASDGQYENQSPEATSPR	Unmodified	1906.8293	0.82931244	2428	Q9HBL0	TNS1	Tensin-1	yes	yes	0	0	0	0		1					17.701	17.701	3	0.031436	5102	20170328_LUMOS1_nLC13_AH_TMTYoccHback_MS2_2	31.111	25.618	573.46	463.1	479.08	319.06	318.17	516.01	479.71	387.71	205.43	458.68	548.04	441.97	484.45	332.22	332.33	510.87	475.61	388.94	211.07	450.22	1	1
AASDSESDSDDEEEEKKEK	Unmodified	2126.8611	0.86112566	1460	Q12499	NOP58	Nucleolar protein 58	yes	yes	0	0	0	2			1				24.217	24.217	4	0.00056149	7640	20170328_LUMOS1_nLC13_AH_TMTYoccHback_MS2_3	64.507	48.623	2056.6	2319.1	1650.1	1112.2	995.35	2473.6	2297.4	1519.2	1083.3	1048.6	1965.3	2211.9	1671.8	1195.4	1056.5	2430	2259.7	1524	1106.6	1042.9	1	1
AASDTERDGLAPEK	Acetyl (Protein N-term)	1500.7056	0.70561548	1853	Q7L4I2	RSRC2	Arginine/serine-rich coiled-coil protein 2	yes	yes	1	0	0	1	1	1	1				27.231	27.231	2	3.1556E-08	8265	20170328_LUMOS1_nLC13_AH_TMTYoccHback_MS2_1	46.592	20.487	13467	12526	13275	13098	12671	13108	13336	13182	13005	12919	12876	11967	13333	13279	12898	13194	13484	13021	12888	12729	3	3
AASDTERDGLAPEK	Acetyl (Protein N-term);Phospho (STY)	1580.6719	0.67194589	1853	Q7L4I2	RSRC2	Arginine/serine-rich coiled-coil protein 2	yes	yes	1	0	1	1	1						30.127	30.127	2	0.011328	9352	20170328_LUMOS1_nLC13_AH_TMTYoccHback_MS2_1	49.5	30.023	2575.4	2629.8	2695.4	2749.5	2731.3	3096.5	2631	2767	2633.7	2322.7	2462.8	2512.5	2700.6	2790.3	2769.6	3100.3	2669.9	2736.9	2608.1	2297.1	1	1
AASEDMTSDEER	Unmodified	1339.5198	0.51978854	2217	Q96RK0	CIC	Protein capicua homolog	yes	yes	0	0	0	0	1	1					15.024	15.024	2	0.0016119	3707	20170328_LUMOS1_nLC13_AH_TMTYoccHback_MS2_1	81.338	58.598	1532.9	1339.5	1397.1	1288.8	1252.9	1664	1337.7	1773.6	1482.6	1465.7	1465.3	1279.4	1408.1	1314.5	1279.4	1663.2	1354.8	1743.1	1464.2	1450.2	2	2
AASEESDVEEDEDK	Unmodified	1551.606	0.60602059	1337	Q04660	ERB1	Ribosome biogenesis protein ERB1	yes	yes	0	0	0	0	1						25.141	25.141	3	8.2029E-06	7438	20170328_LUMOS1_nLC13_AH_TMTYoccHback_MS2_1	98.337	83.647	4075.3	3468.6	3748.1	3310.4	3114.2	3928.3	3725.5	4067.3	3113.3	3107.2	3895.6	3313	3774.4	3374.8	3197.7	3934.2	3742.5	3995.9	3100.1	3080.9	1	1
AASLFSAIAK	Phospho (STY)	1057.5209	0.52091196	1927	Q8IWZ5	TRIM42	Tripartite motif-containing protein 42	yes	yes	0	0	1	0		1	1				48.268	48.268	2	0.028132	16766	20170328_LUMOS1_nLC13_AH_TMTYoccHback_MS2_2	51.066	18.226	19697	20303	21309	21339	22443	20888	21898	22725	20488	22378	18838	19397	21324	21626	22723	21063	22188	22392	20328	22048	2	2
AASLTEDRDR	Phospho (STY)	1212.5136	0.51359475	1335	Q04637	EIF4G1	Eukaryotic translation initiation factor 4 gamma 1	yes	yes	0	0	1	1	1	1					17.146	17.146	3	0.021305	4746	20170328_LUMOS1_nLC13_AH_TMTYoccHback_MS2_2	48.044	29.733	2158.5	1408.8	1538.9	1630.4	1787.2	1383	1426.7	1411	1266.8	1374.8	2062	1346.4	1575.3	1644.2	1798.3	1401	1456.6	1393	1259	1354.8	2	2
AASPAKPSSLDLVPNLPK	Phospho (STY)	1883.9758	0.97577947	1963	Q8N3V7	SYNPO	Synaptopodin	yes	yes	0	0	1	1				1	1		73.611	73.611	4	0.0065675	29738	20170328_LUMOS1_nLC13_AH_TMTYoccHback_MS3_2	56.959	37.061	12137	11113	13305	13025	13235	13265	11688	12785	12114	13887	11608	10622	13302	13146	13419	13337	11909	12675	11985	13653	2	2
AASPPASASDLIEQQQK	Unmodified	1739.869	0.86899241	1745	Q5VSL9	STRIP1	Striatin-interacting protein 1	yes	yes	0	0	0	0	1	1	1		1		46.717	46.717	3	2.3934E-43	16156	20170328_LUMOS1_nLC13_AH_TMTYoccHback_MS2_3	200.19	176.44	23818	23527	25653	24868	24399	24849	25903	26073	23699	26904	22779	22479	25660	25201	24843	25027	26157	25745	23531	26479	4	4
AASPPASASDLIEQQQK	Phospho (STY)	1819.8353	0.83532282	1745	Q5VSL9	STRIP1	Striatin-interacting protein 1	yes	yes	0	0	1	0	1	2	1		1		50.151	50.151	3	6.2555E-16	18721	20170328_LUMOS1_nLC13_AH_TMTYoccHback_MS3_2	176.11	116.54	47575	46276	47007	48915	49514	47513	46599	48135	48326	50497	45486	44214	47233	49559	50110	47879	47359	47602	47809	49683	5	5
AASPSPQSVR	Unmodified	998.51451	0.51450765	1937	Q8IYB3	SRRM1	Serine/arginine repetitive matrix protein 1	yes	yes	0	0	0	0	1	1	1	1	1	1	14.272	14.272	2	1.6518E-24	3981	20170328_LUMOS1_nLC13_AH_TMTYoccHback_MS3_2	218.58	151.54	11479	11311	11827	12222	12103	11746	11896	12316	12151	11567	10976	10808	11859	12370	12270	11846	12067	12139	12026	11408	6	6
AASPSPQSVR	Phospho (STY)	1078.4808	0.48083806	1937	Q8IYB3	SRRM1	Serine/arginine repetitive matrix protein 1	yes	yes	0	0	1	0	1	1					14.387	14.387	2	0.00082556	3704	20170328_LUMOS1_nLC13_AH_TMTYoccHback_MS2_2	99.343	71.601	1531.9	1156.8	1551.3	1405.1	1117.4	1321.8	1489	1520.1	1439.8	1292.3	1464.8	1105.8	1554	1415.4	1158.7	1335.9	1494.2	1491.1	1427.2	1277.7	2	2
AASPSPQSVR	2 Phospho (STY)	1158.4472	0.44716847	1937	Q8IYB3	SRRM1	Serine/arginine repetitive matrix protein 1	yes	yes	0	0	2	0		1					14.487	14.487	2	0.03793	3814	20170328_LUMOS1_nLC13_AH_TMTYoccHback_MS2_2	50.284	40.052	303.14	323.03	276.43	408.4	373.91	248.5	344.94	376.38	376.93	374.45	289.77	308.83	279.32	409.74	374.74	257.33	351.16	367.67	372.38	368.83	1	1
AASPVLQEDIDIEGVQSEGQDNGAEDSGDTEDELRR	Unmodified	3843.7155	0.71547106	531	P18887	XRCC1	DNA repair protein XRCC1	yes	yes	0	0	0	1		1	2	1	2		58.896	58.896	3;4	2.4923E-34	22848	20170328_LUMOS1_nLC13_AH_TMTYoccHback_MS3_2	203.49	170.54	2178	2087	2761.6	2316.1	2622.9	2889	2485.9	2207.8	2712.5	3041.2	2082.8	1993.6	2744.4	2346.7	2667	2879	2525.1	2211	2679.9	2977.3	4	4
AASSDQLRDNSPPPAFKPEPPK	2 Phospho (STY)	2508.1087	0.10873429	2574	Q9UDY2	TJP2	Tight junction protein ZO-2	yes	yes	0	0	2	2	1	1		1		1	49.382	49.382	4	0.0012235	16722	20170328_LUMOS1_nLC13_AH_TMTYoccHback_MS2_1	59.05	39.501	20955	21023	22855	24418	24368	22233	22275	23022	22184	23934	20041	20092	22864	24633	24641	22464	22650	22746	21971	23553	4	4
AASSSSPGSPVASSPSR	Unmodified	1530.7274	0.72741355	2086	Q92538	GBF1	Golgi-specific brefeldin A-resistance guanine nucleotide exchange factor 1	yes	yes	0	0	0	0	1	1	1				15.133	15.133	2	2.3717E-09	4050	20170328_LUMOS1_nLC13_AH_TMTYoccHback_MS2_3	115.57	96.332	1911.5	2045.2	1835.8	1977.1	1890.1	2572.5	2260.4	1931.8	1406.6	1964.5	1827.4	1953.6	1846.8	2016.1	1920.8	2560.2	2262.8	1931.5	1416.7	1934.1	3	3
AASVSPSTKPLNTEPESSSVQPTVSSESSTTK	Unmodified	3219.563	0.56304015	472	P14922	CYC8	General transcriptional corepressor CYC8	yes	yes	0	0	0	1	1	1					43.09	43.09	4	2.5502E-23	14225	20170328_LUMOS1_nLC13_AH_TMTYoccHback_MS2_1	155.14	137.93	21799	21864	17434	13685	12037	22752	23229	19155	12400	13273	20830	20862	17675	14346	12605	22539	22944	18934	12582	13198	3	3
AATAARPPAPPPAPQPPSPTPSPPRPTLAR	Phospho (STY)	3043.5757	0.5756885	2137	Q96B36	AKT1S1	Proline-rich AKT1 substrate 1	yes	yes	0	0	1	2	1	1	1	1	1		46.693	46.693	4	2.6996E-16	15559	20170328_LUMOS1_nLC13_AH_TMTYoccHback_MS2_1	143.48	122.46	26598	27290	28723	28227	30175	29841	29424	29078	28731	31163	25438	26072	28745	28644	30555	29970	29834	28807	28471	30648	7	7
AATAARPPAPPPAPQPPSPTPSPPRPTLAR	2 Phospho (STY)	3123.542	0.54201891	2137	Q96B36	AKT1S1	Proline-rich AKT1 substrate 1	yes	yes	0	0	2	2	1	1	1		1	1	47.512	47.512	4	6.8146E-05	16362	20170328_LUMOS1_nLC13_AH_TMTYoccHback_MS2_3	71.735	49.336	16588	15580	16945	19341	19383	16693	16874	17846	18647	19775	15862	14894	17009	19455	19533	16908	17223	17639	18417	19435	7	7
AATASANVR	Unmodified	859.45118	0.45117911	851	P38431	TIF5	Eukaryotic translation initiation factor 5	yes	yes	0	0	0	0	1	1	1				11.616	11.616	2	0.013368	2802	20170328_LUMOS1_nLC13_AH_TMTYoccHback_MS2_3	71.692	42.316	1892.9	1825.8	1982	2105	2759.3	1671.7	1706.1	1590.8	2279	2590.7	1810.1	1744.9	1990.1	2122.3	2752.2	1696.5	1777.6	1595.2	2241	2530.1	3	3
AATDGADTPFGR	Unmodified	1177.5364	0.53636531	2059	Q8WUF5	PPP1R13L	RelA-associated inhibitor	yes	yes	0	0	0	0	1						30.286	30.286	2	0.0002555	9391	20170328_LUMOS1_nLC13_AH_TMTYoccHback_MS2_1	114.4	76.843	5797.8	5075.6	5559.7	5335.1	5552.3	5862.1	5460.3	5891.3	6062.4	6333	5542.8	4849.3	5592.6	5411.8	5635.2	5882.3	5546.6	5830.7	5986.8	6227.8	1	1
AATIIEER	Unmodified	901.4869	0.48689592	1292	Q02952	AKAP12	A-kinase anchor protein 12	yes	yes	0	0	0	0		1					32.667	32.667	2	0.00025119	10776	20170328_LUMOS1_nLC13_AH_TMTYoccHback_MS2_2	146.27	97.92	9420.5	8141.8	8890.1	7999.6	9199.5	9148.9	9718	8972.6	8587.4	9019.9	9005.9	7777.2	8951.5	8141.7	9330.6	9166.3	9810.2	8875.1	8535.5	8882.6	1	1
AAVFDLDLETEEGSEGEGEPELSPADACPLAELR	Acetyl (Protein N-term)	3657.6516	0.65159716	2569	Q9UBS0	RPS6KB2	Ribosomal protein S6 kinase beta-2	yes	yes	1	0	0	0				1		1	85.122	85.122	3	0.001783	34957	20170328_LUMOS1_nLC13_AH_TMTYoccHback_MS3_1	47.241	39.308	971.85	636.26	983.98	850.08	1034.8	793.88	935.91	448.55	1049.1	747.64	929.26	608.06	987.57	853.34	1046.8	796.47	953.97	460.97	1035.7	729.91	2	1
AAVLSDSEDEEK	Unmodified	1291.578	0.57795535	2230	Q96ST2	IWS1	Protein IWS1 homolog	yes	yes	0	0	0	0	1	1	1	1	1	1	34.769	34.769	2	7.426E-47	11521	20170328_LUMOS1_nLC13_AH_TMTYoccHback_MS2_2	339.98	282.12	83903	80216	83880	80007	78963	78370	80502	84923	77015	80939	80223	76627	84183	81272	80398	79022	81464	83635	76364	79801	6	6
AAVLSDSEDEEK	Phospho (STY)	1371.5443	0.54428576	2230	Q96ST2	IWS1	Protein IWS1 homolog	yes	yes	0	0	1	0		1					35.919	35.919	2	7.8164E-06	12003	20170328_LUMOS1_nLC13_AH_TMTYoccHback_MS2_2	92.792	67.406	0	0	0	0	0	0	0	0	0	0	0	0	0	0	0	0	0	0	0	0	0	0
AAVLSDSEDEEK	2 Phospho (STY)	1451.5106	0.51061617	2230	Q96ST2	IWS1	Protein IWS1 homolog	yes	yes	0	0	2	0			1				36.024	36.024	2	0.0014473	11978	20170328_LUMOS1_nLC13_AH_TMTYoccHback_MS2_3	76.522	61.321	5953.9	5636.7	6825.5	5391.2	6434.9	6315.2	5922.2	6565.6	5932.7	6262.6	5695.3	5383.8	6809.4	5495	6543.5	6327.5	6020.7	6474.7	5874.9	6174.5	1	1
AAVPSGASTGIYEALELR	Unmodified	1803.9367	0.93667805	358	P06733;P13929;P09104	ENO1;ENO3;ENO2	Alpha-enolase;Beta-enolase;Gamma-enolase	yes	no	0	0	0	0	1	1	1	1			75.087	75.087	3	3.0744E-16	27237	20170328_LUMOS1_nLC13_AH_TMTYoccHback_MS2_2	152.94	130.78	17922	16602	17071	17606	17536	17754	18146	19065	16598	18686	17134	15862	17180	17840	17787	17881	18341	18792	16480	18412	4	4
AAVQELSSSILAGEDPEER	Unmodified	1999.9698	0.96982867	1067	P49768	PSEN1	Presenilin-1;Presenilin-1 NTF subunit;Presenilin-1 CTF subunit;Presenilin-1 CTF12	yes	yes	0	0	0	0	1	1	1	1	1	1	71.585	71.585	3	2.3819E-11	25406	20170328_LUMOS1_nLC13_AH_TMTYoccHback_MS2_1	128.38	108.37	15939	15440	16016	17470	17518	15456	15386	16011	16665	17732	15240	14755	16084	17638	17688	15633	15692	15841	16468	17427	6	6
AAWIREEGR	Unmodified	1086.557	0.55704117	2132	Q96AQ6	PBXIP1	Pre-B-cell leukemia transcription factor-interacting protein 1	yes	yes	0	0	0	1		1	1				32.925	32.925	3	7.9624E-07	10861	20170328_LUMOS1_nLC13_AH_TMTYoccHback_MS2_3	134.23	94.124	3816.9	3875	3928.3	3931.7	4310	4236.6	3637.5	4007.5	4345.9	4289.3	3649.8	3701.8	3940.7	3993.8	4349.2	4250.6	3722.9	3974.3	4284	4218.4	1	1
AAYGDLSSEEEEENEPESLGVVYK	Unmodified	2643.1712	0.17116683	112	O15541	RNF113A	RING finger protein 113A	yes	yes	0	0	0	0	2	1	2	1	1	1	63.39	63.39	3;4	4.8347E-50	24994	20170328_LUMOS1_nLC13_AH_TMTYoccHback_MS3_2	249.32	224.11	28137	26748	29559	29203	28354	29241	30048	29961	27557	29523	26907	25559	29602	29554	28858	29440	30346	29580	27359	29087	8	8
ACSPCSSQSSSSGICTDFWDLLVK	Unmodified	2691.1615	0.16148732	1880	Q7Z6Z7	HUWE1	E3 ubiquitin-protein ligase HUWE1	yes	yes	0	0	0	0	1		1				85.346	85.346	3	2.3504E-07	30803	20170328_LUMOS1_nLC13_AH_TMTYoccHback_MS2_1	96.848	82.686	6936.2	7442.4	6992.8	7269.8	6696.7	7886.7	6853.6	7010.7	6952.5	6700.4	6632.1	7109	7015.9	7397.6	6813.2	7905.1	6941	6952.3	6882.2	6605.8	2	2
ADAPDAGAQSDSELPSYHQNDVSLDR	Unmodified	2757.2114	0.21140894	2086	Q92538	GBF1	Golgi-specific brefeldin A-resistance guanine nucleotide exchange factor 1	yes	yes	0	0	0	0	1	1	1				39.85	39.85	3	1.388E-07	13411	20170328_LUMOS1_nLC13_AH_TMTYoccHback_MS2_2	98.766	82.318	20382	20965	22926	21323	23287	23164	22801	22641	21913	26147	19495	20028	22899	21659	23616	23244	23109	22466	21725	25677	4	4
ADAPDAGAQSDSELPSYHQNDVSLDR	Phospho (STY)	2837.1777	0.17773935	2086	Q92538	GBF1	Golgi-specific brefeldin A-resistance guanine nucleotide exchange factor 1	yes	yes	0	0	1	0	1	1	1				41.539	41.539	3	7.1269E-08	13673	20170328_LUMOS1_nLC13_AH_TMTYoccHback_MS2_1	105.03	91.706	9042.6	7638.9	7723.5	8150	8210.6	8036.4	8294.4	8807.8	7922.3	8234.1	8642.2	7298.7	7818.2	8254.9	8313.2	8102.7	8396.1	8667.9	7855.7	8122	3	3
ADAPIDK	Unmodified	728.37047	0.37046918	299	P00817	IPP1	Inorganic pyrophosphatase	yes	yes	0	0	0	0				1			27.459	27.459	2	0.02283	8781	20170328_LUMOS1_nLC13_AH_TMTYoccHback_MS3_1	77.058	29.991	2594	2469.4	2482.7	2006.4	2338.9	2264.8	2229.3	2380.1	1791.9	2471	2479.9	2357.6	2496.8	2061.4	2379.4	2272.1	2256	2350.4	1786.7	2431.7	1	1
ADDFPVRDDPSDVTDEDEGPAEPPPPPKLPLPAFR	Unmodified	3797.8061	0.80606439	1686	Q3YEC7	RABL6	Rab-like protein 6	yes	yes	0	0	0	2	1						77.095	77.095	4	4.351E-13	27587	20170328_LUMOS1_nLC13_AH_TMTYoccHback_MS2_1	113.37	102.67	2708.6	2742.6	3120.2	3446.4	3407.8	2701.9	2690.7	2983.7	3368.7	3550.1	2591	2622	3114.9	3463.1	3437.1	2749	2764.5	2951	3317.2	3484.3	1	1
ADDQGCIEEQGVEDSANEDSVDAKPDR	Acetyl (Protein N-term)	2990.2319	0.23194596	1175	P55210	CASP7	Caspase-7;Caspase-7 subunit p20;Caspase-7 subunit p11	yes	yes	1	0	0	1		1	1				37.244	37.244	3	4.534E-08	12518	20170328_LUMOS1_nLC13_AH_TMTYoccHback_MS2_2	77.19	69.914	7454.7	7087.7	7913.2	8336.4	8486.7	7805.4	7508.6	8141.4	7952.2	8688.9	7129	6774.2	7926.1	8407.3	8576.3	7879	7652.8	8046.5	7862.7	8545.8	3	3
ADEAALALQPGGSPSAAGADREAASSPAGEPLR	Acetyl (Protein N-term)	3131.5119	0.51194805	2155	Q96EB6	SIRT1	NAD-dependent protein deacetylase sirtuin-1;SirtT1 75 kDa fragment	yes	yes	1	0	0	1	1						52.916	52.916	3	1.0233E-12	18164	20170328_LUMOS1_nLC13_AH_TMTYoccHback_MS2_1	75.758	62.829	3872.1	4117.4	4504.6	4116.5	4425.7	4608.8	4543.1	4870.8	4289.9	5031.3	3704.1	3933.2	4492.3	4185.5	4497.5	4625.1	4595.3	4808.6	4255.3	4951.8	2	2
ADEAALALQPGGSPSAAGADREAASSPAGEPLRK	Acetyl (Protein N-term)	3259.6069	0.60691107	2155	Q96EB6	SIRT1	NAD-dependent protein deacetylase sirtuin-1;SirtT1 75 kDa fragment	yes	yes	1	0	0	2	1	1					52.295	52.295	4	5.7599E-13	17912	20170328_LUMOS1_nLC13_AH_TMTYoccHback_MS2_1	72.37	61.313	3297.8	3678.2	4314.3	3860.1	4095.1	3520.3	3936.9	4295.2	3881.7	5953.5	3156.1	3514.2	4282.5	3910.4	4164.9	3565.1	3994.5	4252.8	3845.5	5827.9	2	2
ADEASELACPTPK	Phospho (STY)	1467.5953	0.59527547	1055	P49327	FASN	Fatty acid synthase;[Acyl-carrier-protein] S-acetyltransferase;[Acyl-carrier-protein] S-malonyltransferase;3-oxoacyl-[acyl-carrier-protein] synthase;3-oxoacyl-[acyl-carrier-protein] reductase;3-hydroxyacyl-[acyl-carrier-protein] dehydratase;Enoyl-[acyl-carrier-protein] reductase;Oleoyl-[acyl-carrier-protein] hydrolase	yes	yes	0	0	1	0		1	1				37.142	37.142	3	0.00011644	12455	20170328_LUMOS1_nLC13_AH_TMTYoccHback_MS2_2	89.911	66.675	7138.2	6505.2	7084.9	6769.3	6350.9	6905.5	6322.2	6836.2	6213.2	6949.5	6825	6215	7111	6865.6	6479.8	6944.8	6406.1	6761.3	6155.9	6842	1	1
ADEDLIFRLEGVDGGQSPR	Acetyl (Protein N-term)	2115.0233	0.023261223	58	O00418	EEF2K	Eukaryotic elongation factor 2 kinase	yes	yes	1	0	0	1	1		1				77.073	77.073	3	6.7036E-19	28121	20170328_LUMOS1_nLC13_AH_TMTYoccHback_MS2_3	96.391	81.118	9667.7	9813.6	11260	11189	11560	9973.2	9913.8	11560	9961.2	11697	9248.2	9378.6	11232	11294	11701	10101	10109	11375	9863.3	11517	2	2
ADEFDSFPAASAAAAEEEEDDDVDLFGSDDEEADAEAEK	Unmodified	4121.6305	0.63052319	697	P32471	EFB1	Elongation factor 1-beta	yes	yes	0	0	0	0	1	1	1	2	1	1	79.949	79.949	4;5	1.0543E-57	32213	20170328_LUMOS1_nLC13_AH_TMTYoccHback_MS3_2	243.58	221.88	26745	26490	21774	15217	12909	27844	26548	22563	15311	13721	25558	25273	22041	16070	13679	27519	26210	22299	15475	13704	11	11
ADEGISFR	Unmodified	893.4243	0.42429566	1381	Q06830	PRDX1	Peroxiredoxin-1	yes	yes	0	0	0	0		1					33.696	33.696	2	0.022237	11169	20170328_LUMOS1_nLC13_AH_TMTYoccHback_MS2_2	67.277	37.918	6525.2	6451.4	7107	6795.4	5883.2	7146.1	7122.2	7323.2	6487.7	7057.5	6240.7	6163.8	7100.7	6890	6043.3	7182.8	7160.9	7226.7	6442.4	6956.5	1	1
ADEPSSEESDLEIDK	Unmodified	1662.7108	0.71082002	1077	P50502;Q8IZP2	ST13;ST13P4	Hsc70-interacting protein;Putative protein FAM10A4	yes	no	0	0	0	0	1	1	2	2	2	2	42.065	42.065	2;3	1.0268E-124	15040	20170328_LUMOS1_nLC13_AH_TMTYoccHback_MS3_2	443.33	379.91	74145	76130	79764	78793	78810	75388	79683	80367	76606	85253	70909	72733	79809	79894	80053	76061	80665	79363	75948	83860	12	12
ADEPSSEESDLEIDK	Phospho (STY)	1742.6772	0.67715042	1077	P50502;Q8IZP2	ST13;ST13P4	Hsc70-interacting protein;Putative protein FAM10A4	yes	no	0	0	1	0	2	2	2			1	44.316	44.316	2;3	3.3639E-90	15780	20170328_LUMOS1_nLC13_AH_TMTYoccHback_MS3_3	332.39	278.44	49868	51101	52711	52217	51896	51946	52014	55345	52059	55206	47689	48819	52780	52992	52718	52338	52706	54584	51552	54375	7	7
ADEPSSEESDLEIDK	2 Phospho (STY)	1822.6435	0.64348083	1077	P50502;Q8IZP2	ST13;ST13P4	Hsc70-interacting protein;Putative protein FAM10A4	yes	no	0	0	2	0	3	2	2	1	2	2	46.388	46.388	2;3	1.639E-210	16358	20170328_LUMOS1_nLC13_AH_TMTYoccHback_MS3_2	440.34	375.11	91104	89183	95882	97829	101530	91483	94988	97359	95675	105190	87122	85219	96068	98936	102720	92375	96514	96188	94727	103430	14	14
ADEPSSEESDLEIDK	3 Phospho (STY)	1902.6098	0.60981124	1077	P50502;Q8IZP2	ST13;ST13P4	Hsc70-interacting protein;Putative protein FAM10A4	yes	no	0	0	3	0	2	2	1	1	2	1	47.158	47.158	2;3	1.5412E-60	16930	20170328_LUMOS1_nLC13_AH_TMTYoccHback_MS3_1	273.52	251.37	64615	64532	68063	64070	64738	64621	65936	66818	64557	72773	61791	61644	68151	65111	65881	65051	66750	66088	63969	71545	13	13
ADEVAPAKK	Unmodified	927.50255	0.50254598	1129	P53396	ACLY	ATP-citrate synthase	yes	yes	0	0	0	1		1					27.275	27.275	3	0.012232	8732	20170328_LUMOS1_nLC13_AH_TMTYoccHback_MS2_2	58.699	24.166	4253.3	4317.2	4193.7	4040.1	3816.7	4088.8	4194.7	4068.1	4028.1	4287.8	4066.6	4123.3	4210.8	4117.1	3896.2	4113.4	4234	4025.9	3993.7	4218.3	1	1
ADFDDRVSDEEK	Acetyl (Protein N-term)	1466.6161	0.61613177	1105	P52907	CAPZA1	F-actin-capping protein subunit alpha-1	yes	yes	1	0	0	1	1	1	1				34.13	34.13	2	4.2329E-06	10876	20170328_LUMOS1_nLC13_AH_TMTYoccHback_MS2_1	91.855	63.681	41256	39862	42476	41964	42946	41562	41408	44481	41861	45127	39450	38085	42588	42530	43554	41885	42026	43878	41442	44431	4	4
ADGDSGSERGGGGGPCGFQPASR	Acetyl (Protein N-term)	2219.925	0.92502052	2214	Q96QR8	PURB	Transcriptional activator protein Pur-beta	yes	yes	1	0	0	1	1	1	2				19.878	19.878	2;3	2.5926E-07	5859	20170328_LUMOS1_nLC13_AH_TMTYoccHback_MS2_3	46.178	29.462	420.53	708.02	797.17	540.59	557.18	445.37	883.74	792.69	442.57	755.22	402.84	677.76	781.33	554.01	580.62	448.96	876.15	771.06	444.59	744.61	2	3
ADGEDAGAESNEEAPGEPSAGSSEEAPGEPSAGSSEEAPGER	Unmodified	3999.6122	0.61218778	1976	Q8N8A6	DDX51	ATP-dependent RNA helicase DDX51	yes	yes	0	0	0	0		1					27.639	27.639	3	0.0087015	8860	20170328_LUMOS1_nLC13_AH_TMTYoccHback_MS2_2	21.166	15.901	0	135.28	0	0	0	76.987	0	0	73.072	123.7	0	128.84	0	0	0	73.813	0	0	70.33	119.17	0	1
ADGTATAPPPR	Unmodified	1052.5251	0.52507234	1880	Q7Z6Z7	HUWE1	E3 ubiquitin-protein ligase HUWE1	yes	yes	0	0	0	0	1	1	1				12.449	12.449	2	0.00060696	3015	20170328_LUMOS1_nLC13_AH_TMTYoccHback_MS2_2	104.2	89.683	1783	1502.8	1917.5	1788.8	1633.8	1671.3	1658.3	1426.3	1647	2006.3	1705.2	1436.4	1917.1	1803.1	1671.7	1683	1679.4	1429.7	1631.3	1963.5	3	3
ADGYEPPVQESV	Unmodified	1289.5776	0.57756142	1196	P61247	RPS3A	40S ribosomal protein S3a	yes	yes	0	0	0	0	1		1	1	1	1	40.803	40.803	2	1.8736E-07	14499	20170328_LUMOS1_nLC13_AH_TMTYoccHback_MS3_3	183.03	172.2	25832	25949	27127	28121	27688	28378	28668	28506	28320	28408	24703	24794	27177	28469	28092	28555	29009	28168	28054	27981	5	5
ADHSFSDGVPSDSVEAAK	Acetyl (Protein N-term)	1859.8174	0.81735077	2264	Q99733	NAP1L4	Nucleosome assembly protein 1-like 4	yes	yes	1	0	0	0	1	1	1	1	1		40.218	40.218	2	3.9567E-107	14211	20170328_LUMOS1_nLC13_AH_TMTYoccHback_MS3_2	125.03	94.469	44656	42060	43256	43064	43924	44560	44691	45520	43806	46486	42693	40181	43495	43712	44565	44810	45246	44978	43405	45763	6	6
ADHSFSDGVPSDSVEAAK	Acetyl (Protein N-term);Phospho (STY)	1939.7837	0.78368118	2264	Q99733	NAP1L4	Nucleosome assembly protein 1-like 4	yes	yes	1	0	1	0	1		1				43.159	43.159	2	6.0762E-08	14862	20170328_LUMOS1_nLC13_AH_TMTYoccHback_MS2_3	48.659	33.687	13530	15939	15643	15251	15221	16999	18061	16628	15060	15717	12943	15224	15603	15538	15505	17044	18148	16428	14997	15499	3	3
ADIGAASLSLFGDPYELDPFDSSEELSANPLSPLSAK	Unmodified	3822.8364	0.83636146	2540	Q9P1Y6	PHRF1	PHD and RING finger domain-containing protein 1	yes	yes	0	0	0	0	1						88.041	88.041	4	0.0066534	31907	20170328_LUMOS1_nLC13_AH_TMTYoccHback_MS2_1	36.673	28.675	1508.2	2057.4	2381.8	2465.9	2491.8	2096.2	2210.7	2300.6	2348.6	2710.7	1444.6	1966.5	2351	2483.5	2520.8	2125.3	2253	2275.3	2322	2660.9	1	1
ADISLDELIRK	Acetyl (Protein N-term)	1313.7191	0.7190807	2324	Q9BY77	POLDIP3	Polymerase delta-interacting protein 3	yes	yes	1	0	0	1	1	1					77.67	77.67	2	3.9752E-05	28288	20170328_LUMOS1_nLC13_AH_TMTYoccHback_MS2_2	96.668	69.339	24895	24985	29492	34352	34603	26722	28038	31232	32368	35067	23816	23895	29423	34410	34809	27220	28729	30795	31934	34455	2	2
ADKPIPLHEYITLAELDVGDSE	Unmodified	2424.206	0.20603619	1124	P53280	CAF130	Protein CAF130	yes	yes	0	0	0	1			1				81.745	81.745	3	0.0080144	29936	20170328_LUMOS1_nLC13_AH_TMTYoccHback_MS2_3	33.909	20.178	6242.1	6029.6	5257.8	4617.3	4992.8	5826.5	5843.3	5388.9	5127.4	5122.6	5965.6	5755.8	5322.9	4764.3	5090.9	5816.7	5878	5335.5	5097.6	5050.9	1	1
ADLDVSGPK	Unmodified	900.45526	0.45526144	1428	Q09666	AHNAK	Neuroblast differentiation-associated protein AHNAK	yes	no	0	0	0	0	1	1	1		1		37.318	37.318	2	2.3954E-05	12048	20170328_LUMOS1_nLC13_AH_TMTYoccHback_MS2_1	163.15	0	72364	69447	74202	74564	73948	70921	71989	74713	71658	74532	69195	66356	74406	75484	75051	71559	73019	73713	70972	73409	4	4
ADLDVSGPKVDIDVPDVNIEGPEGK	Unmodified	2577.281	0.28099205	1428	Q09666	AHNAK	Neuroblast differentiation-associated protein AHNAK	yes	no	0	0	0	1	1		1				76.179	76.179	4	3.4307E-07	27775	20170328_LUMOS1_nLC13_AH_TMTYoccHback_MS2_3	93.767	0	15588	16876	17961	16671	18199	17786	17369	18540	18224	18344	14911	16121	17922	16953	18453	17872	17646	18295	18024	18071	3	3
ADLEEQLSDEEK	Acetyl (Protein N-term)	1446.6362	0.63619851	1036	P47755	CAPZA2	F-actin-capping protein subunit alpha-2	yes	yes	1	0	0	0	1	1	1	1		1	54.916	54.916	2	3.6001E-11	21141	20170328_LUMOS1_nLC13_AH_TMTYoccHback_MS3_3	78.655	6.9404	21519	21385	23066	22420	22778	21914	22408	23429	21207	22948	20579	20431	23082	22724	23131	22094	22702	23096	21035	22611	5	5
ADLMLYVSK	Unmodified	1038.542	0.54196796	687	P32324	EFT1	Elongation factor 2	yes	yes	0	0	0	0	1	1	1	1	1		73.173	73.173	2	0.00024387	29199	20170328_LUMOS1_nLC13_AH_TMTYoccHback_MS3_1	129.38	87.273	49269	47347	50544	50599	52586	51354	50393	50076	48933	54185	47112	45239	50695	51258	53259	51645	51125	49620	48499	53278	5	5
ADLNQGIGEPQSPSRR	Phospho (STY)	1803.8265	0.82648947	2141	Q96C19	EFHD2	EF-hand domain-containing protein D2	yes	yes	0	0	1	1	1	1	1				28.489	28.489	3	0.00050758	9140	20170328_LUMOS1_nLC13_AH_TMTYoccHback_MS2_2	66.448	41.129	8195.3	8873	9093	9173.8	9143.1	9101.7	9390.6	9380.4	9315.8	10204	7838.4	8476.9	9087.1	9304.9	9281.8	9167	9505.8	9278.6	9227.5	10032	3	3
ADLNQGIGEPQSPSRR	Unmodified	1723.8602	0.86015906	2141	Q96C19	EFHD2	EF-hand domain-containing protein D2	yes	yes	0	0	0	1		1	1				27.255	27.255	3	1.1464E-08	8727	20170328_LUMOS1_nLC13_AH_TMTYoccHback_MS2_3	112.67	72.554	13556	13399	13296	14082	13779	14492	14127	14333	12788	14009	12961	12802	13364	14277	13969	14570	14281	14165	12701	13804	3	3
ADLSLADALTEPSPDIEGEIK	Acetyl (Protein N-term)	2225.0951	0.095088762	641	P27816	MAP4	Microtubule-associated protein 4	yes	yes	1	0	0	0	1	1	1				81.925	81.925	3	1.0103E-07	29445	20170328_LUMOS1_nLC13_AH_TMTYoccHback_MS2_1	57.989	32.271	8869	9746.7	9702.7	9822.9	10213	10513	9740.4	10507	10100	10789	8482.4	9310.9	9704.8	9980.4	10337	10558	9894.2	10391	9992.3	10620	3	3
ADNNLLPSPSPQLTEDIK	Unmodified	1950.9898	0.98983583	1144	P53866	SQS1	Protein SQS1	yes	yes	0	0	0	0	1		1				68.911	68.911	3	6.2448E-06	24949	20170328_LUMOS1_nLC13_AH_TMTYoccHback_MS2_3	86.573	65.634	16556	15496	14958	14995	13887	17769	16481	15907	15014	15657	15825	14802	15085	15277	14177	17764	16580	15780	14909	15425	2	2
ADQEQQDPLEYLQSDEEDDEK	Unmodified	2523.0409	0.040880939	1858	Q7RTV3	ZNF367	Zinc finger protein 367	yes	yes	0	0	0	0	1						64.48	64.48	3	2.0604E-08	22619	20170328_LUMOS1_nLC13_AH_TMTYoccHback_MS2_1	106.03	82.887	8323.5	8948.4	9262.2	9093.6	9192.8	9374.2	8984.1	10160	9890.4	10494	7961.1	8548.5	9254.3	9233.3	9332.1	9435.7	9126.9	10022	9769.2	10328	2	2
ADQLTEEQIAEFK	Acetyl (Protein N-term)	1562.7464	0.74641766	1203	P62158	CALM1	Calmodulin	yes	yes	1	0	0	0	1	1	1				69.228	69.228	2	5.7267E-07	25100	20170328_LUMOS1_nLC13_AH_TMTYoccHback_MS2_3	100.48	69.403	22478	20991	22402	21858	21250	22881	21596	22681	21132	21288	21492	20055	22487	22172	21627	22992	21864	22396	20939	20996	3	3
ADRDESSPYAAMLAAQDVAAK	Oxidation (M)	2195.0165	0.016461285	353	P06367;P39516	RPS14A;RPS14B	40S ribosomal protein S14-A;40S ribosomal protein S14-B	yes	no	0	1	0	1			1				48.902	48.902	3	0.0061221	17064	20170328_LUMOS1_nLC13_AH_TMTYoccHback_MS2_3	54.672	38.533	0	0	0	0	0	0	0	0	0	0	0	0	0	0	0	0	0	0	0	0	0	0
ADRDQSPFSK	Unmodified	1149.5415	0.54145068	1512	Q13427	PPIG	Peptidyl-prolyl cis-trans isomerase G	yes	yes	0	0	0	1	1	1	1				30.631	30.631	3	0.0022034	9928	20170328_LUMOS1_nLC13_AH_TMTYoccHback_MS2_3	77.185	46.979	18302	19556	19974	19136	18645	19771	20161	19908	17793	20446	17504	18680	19967	19463	19006	19879	20335	19683	17686	20125	3	3
ADREVQAEQPSSSSPR	Phospho (STY)	1822.7847	0.78468423	2694	Q9Y388	RBMX2	RNA-binding motif protein, X-linked 2	yes	yes	0	0	1	1	1	1					13.786	13.786	3	0.0002257	3479	20170328_LUMOS1_nLC13_AH_TMTYoccHback_MS2_2	69.148	49.041	884.32	675.08	668.69	799.36	863.48	871	902.62	826.45	492.06	720.98	844.92	645.24	682.51	806.9	868.09	873.6	906.51	816.2	498.71	712.35	2	2
ADREVQAEQPSSSSPR	Unmodified	1742.8184	0.81835383	2694	Q9Y388	RBMX2	RNA-binding motif protein, X-linked 2	yes	yes	0	0	0	1	1	1	1				13.726	13.726	3	6.2951E-05	3491	20170328_LUMOS1_nLC13_AH_TMTYoccHback_MS2_2	82.663	62.653	1067.8	1070.7	1116.1	1030.7	1300.5	1244.8	1171.1	1411.1	1362	1125.3	1021.1	1022.7	1119.3	1050.5	1310.1	1247.7	1194.7	1383.4	1343.5	1114.5	3	3
ADRPSSLPLDFNDEFSDLDGVVQQR	Unmodified	2819.3362	0.33621552	2177	Q96HH9	GRAMD3	GRAM domain-containing protein 3	yes	yes	0	0	0	1		1	1				78.724	78.724	3	5.6081E-05	28676	20170328_LUMOS1_nLC13_AH_TMTYoccHback_MS2_2	67.31	52.984	9609.5	10124	10270	9348.6	8800.9	11566	11190	10446	8795.8	9395.2	9190	9668.8	10271	9549.2	9030.6	11550	11211	10341	8777.1	9275.8	2	2
ADSFSEGDDLSQGHLAEPCFLR	Unmodified	2450.0809	0.080852456	2295	Q9BUH8	BEGAIN	Brain-enriched guanylate kinase-associated protein	yes	yes	0	0	0	0				1			63.979	63.979	3	0.015512	25122	20170328_LUMOS1_nLC13_AH_TMTYoccHback_MS3_1	41.615	25.309	1114.2	1012.3	1298.1	1306.2	1321.4	1494	977.14	1155.7	1132.1	1287.5	1065.8	967.83	1294.7	1314.9	1336	1492.8	1005.6	1156.3	1116.8	1265.2	1	1
ADSGPTQPPLSLSPAPETK	Unmodified	1891.9527	0.95272204	94	O15027	SEC16A	Protein transport protein Sec16A	yes	yes	0	0	0	0	1	1	1				52.025	52.025	3	2.1305E-07	18197	20170328_LUMOS1_nLC13_AH_TMTYoccHback_MS2_2	97.384	64.437	18260	19509	19514	19688	18755	20160	19717	20173	18912	19860	17462	18637	19528	19995	19085	20275	19932	19931	18751	19566	3	3
ADSGPTQPPLSLSPAPETK	Phospho (STY)	1971.9191	0.91905245	94	O15027	SEC16A	Protein transport protein Sec16A	yes	yes	0	0	1	0		1				1	52.732	52.732	3	2.4919E-07	18496	20170328_LUMOS1_nLC13_AH_TMTYoccHback_MS2_2	98.3	77.675	6664.4	6187.3	6705.3	7440.4	6371.3	6390.8	6552.1	6952.7	6413.8	7410.5	6372.3	5914.1	6727.8	7493	6484.9	6476.1	6630.8	6862.2	6355.4	7288.7	2	2
ADSLLAVVK	Unmodified	914.54368	0.54368251	1628;1549	Q14151;Q15424	SAFB2;SAFB	Scaffold attachment factor B2;Scaffold attachment factor B1	no	no	0	0	0	0	1	1					70.426	70.426	2	0.00043144	24981	20170328_LUMOS1_nLC13_AH_TMTYoccHback_MS2_1	134.91	81.74	23534	22511	24777	23971	24155	24891	24153	24780	25331	26137	22505	21508	24813	24292	24548	25019	24495	24523	25052	25713	2	2
ADTEEEFLAFR	Unmodified	1326.6092	0.6091959	1001	P46013	MKI67	Antigen KI-67	yes	yes	0	0	0	0		1	1				63.573	63.573	2	0.014135	22698	20170328_LUMOS1_nLC13_AH_TMTYoccHback_MS2_2	65.278	41.123	16952	17741	19049	20779	20097	17109	18616	19637	20364	22281	16215	16956	19032	20941	20334	17380	18949	19377	20118	21888	2	2
ADTEEEFLAFRK	Unmodified	1454.7042	0.70415892	1001	P46013	MKI67	Antigen KI-67	yes	yes	0	0	0	1				1			60.816	60.816	3	0.037848	23627	20170328_LUMOS1_nLC13_AH_TMTYoccHback_MS3_1	46.88	16.052	3093	3058.6	3489.3	3736.6	3795.1	3578.3	3654.1	3790.1	3794.4	3733.2	2958.5	2923.8	3486.2	3763.6	3836.6	3609.8	3710.6	3737.8	3753.7	3678	1	1
ADTSQEICSPR	Unmodified	1262.5561	0.55611447	1108	P52948	NUP98	Nuclear pore complex protein Nup98-Nup96;Nuclear pore complex protein Nup98;Nuclear pore complex protein Nup96	yes	yes	0	0	0	0	1	1					18.794	18.794	2	9.6564E-06	5119	20170328_LUMOS1_nLC13_AH_TMTYoccHback_MS2_1	162.26	131.65	3491.6	3778.4	3785.8	3284.3	3747.5	3247.7	3950.1	3646	3598.3	4198.3	3339.3	3608	3786.7	3358.6	3808.3	3275.3	3989.6	3601.4	3573.2	4122.9	2	2
ADTSQEICSPR	Phospho (STY)	1342.5224	0.52244488	1108	P52948	NUP98	Nuclear pore complex protein Nup98-Nup96;Nuclear pore complex protein Nup98;Nuclear pore complex protein Nup96	yes	yes	0	0	1	0		1					20.216	20.216	2	0.037333	6053	20170328_LUMOS1_nLC13_AH_TMTYoccHback_MS2_2	43.594	29.436	773.11	883.16	946.74	1149.7	1014.2	1030.1	1108	1228.7	1066.4	946.76	739.7	844.43	942.74	1154.8	1027.6	1043.6	1118.6	1202.1	1057.2	938.51	1	1
ADTTTPTPTAILAPGSPASPPGSLEPK	Unmodified	2573.3225	0.32246294	616	P25440	BRD2	Bromodomain-containing protein 2	yes	yes	0	0	0	0	1	1	2	1			67.215	67.215	3;4	4.4628E-11	24334	20170328_LUMOS1_nLC13_AH_TMTYoccHback_MS2_3	116.2	101.07	27097	25161	27894	26593	26981	27930	28054	29116	27486	28358	25911	24040	27961	26959	27444	28081	28380	28722	27235	27946	7	7
ADTTTPTPTAILAPGSPASPPGSLEPK	2 Phospho (STY)	2733.2551	0.25512375	616	P25440	BRD2	Bromodomain-containing protein 2	yes	yes	0	0	2	0		1					69.555	69.554	4	0.00097872	25072	20170328_LUMOS1_nLC13_AH_TMTYoccHback_MS2_2	53.998	33.184	3918.4	3243	3406.7	3929.3	3684.1	3592.7	3610.6	4144.2	3882.4	3960.5	3745.1	3099.9	3445.6	3957.7	3726.1	3634.9	3666.1	4073.8	3837.2	3904.6	1	1
ADVEEEFLALR	Unmodified	1290.6456	0.6455814	1001	P46013	MKI67	Antigen KI-67	yes	no	0	0	0	0	1	1	1	1	1	1	75.028	75.028	2	0.00012547	26714	20170328_LUMOS1_nLC13_AH_TMTYoccHback_MS2_1	162.8	121.82	45361	43844	51068	54208	57487	48748	49155	54639	53439	60946	43388	41913	51039	54552	57957	49331	50194	53933	52802	59890	6	6
ADVEEESLALR	Unmodified	1230.6092	0.6091959	1001	P46013	MKI67	Antigen KI-67	yes	yes	0	0	0	0	1	1	1				43.406	43.406	2	7.9065E-53	14382	20170328_LUMOS1_nLC13_AH_TMTYoccHback_MS2_1	251.98	168.77	20772	21517	21777	22141	21956	21485	21612	22330	21728	22425	19864	20556	21816	22458	22275	21659	21916	22044	21514	22084	2	2
ADVFPGNDSTASQDVANR	Acetyl (Protein N-term)	1904.85	0.85004788	507	P17252	PRKCA	Protein kinase C alpha type	yes	yes	1	0	0	0		1					40.304	40.304	2	0.0098106	13717	20170328_LUMOS1_nLC13_AH_TMTYoccHback_MS2_2	40.477	23.904	5188.3	5102	6027.5	5120.7	5613.4	5362.2	5467.1	5263.2	5657.5	6137.5	4963.1	4873.9	6009.6	5202.8	5715.2	5387.5	5548.8	5223	5597.3	6026	1	1
ADVGRLSPEVK	Phospho (STY)	1249.6068	0.60676685	1070	P49815	TSC2	Tuberin	yes	yes	0	0	1	1	1	1	1				39.399	39.399	3	0.0012782	12840	20170328_LUMOS1_nLC13_AH_TMTYoccHback_MS2_1	79.394	62.454	46836	45021	49820	49793	51078	46636	46991	49000	47859	50460	44790	43021	49884	50340	51740	47080	47786	48380	47371	49666	3	3
ADVLDLHEAGGEDFAMDEDGDESIHK	Acetyl (Protein N-term);Oxidation (M)	2872.1981	0.19812664	2733	Q9Y5S9	RBM8A	RNA-binding protein 8A	yes	yes	1	1	0	0				1			61.679	61.679	3	3.4467E-24	24080	20170328_LUMOS1_nLC13_AH_TMTYoccHback_MS3_1	89.197	75.325	1187.9	856.12	1332.2	987.15	1266	1231.9	1204.6	1125	1308.6	1239.3	1136.2	818.2	1330.3	998.68	1287.3	1230	1224.7	1117.8	1293	1218.1	1	1
ADVTLSALNDSDANSDVVDIEGLGETPPAK	Unmodified	3012.4411	0.4411341	1931	Q8IXM2	BAP18	Chromatin complexes subunit BAP18	yes	yes	0	0	0	0		1					77.969	77.969	4	4.4668E-06	28409	20170328_LUMOS1_nLC13_AH_TMTYoccHback_MS2_2	76.777	61.615	5675	5579.5	5659.3	5824.2	5648.9	5954.2	5327.6	6432.8	5363.2	5367.1	5426	5330.6	5682.2	5906.3	5730.6	5994.7	5411.4	6320.4	5310.2	5308.9	1	1
ADVVPQQADPEFPR	Unmodified	1567.7631	0.76307078	1734	Q5T5Y3	CAMSAP1	Calmodulin-regulated spectrin-associated protein 1	yes	yes	0	0	0	0	1		1		1		46.681	46.681	2;3	1.3689E-07	16199	20170328_LUMOS1_nLC13_AH_TMTYoccHback_MS2_3	134.99	111.56	13754	13633	15001	14828	14811	14904	14942	15690	13990	14804	13154	13027	15001	15009	15044	15008	15121	15463	13881	14599	3	3
ADVVPQQADPEFPRASPR	Phospho (STY)	2058.9524	0.95241826	1734	Q5T5Y3	CAMSAP1	Calmodulin-regulated spectrin-associated protein 1	yes	yes	0	0	1	1	1	1	1	1			45.227	45.227	3	1.399E-10	15120	20170328_LUMOS1_nLC13_AH_TMTYoccHback_MS2_1	125.77	105.7	16703	16685	17708	18412	18646	18459	18416	17544	18000	18750	15973	15944	17736	18625	18881	18565	18664	17395	17837	18440	4	4
ADYDTLSLR	Unmodified	1052.5138	0.51383895	2703	Q9Y446	PKP3	Plakophilin-3	yes	yes	0	0	0	0	1	1	1			1	42.37	42.37	2	1.3861E-20	14479	20170328_LUMOS1_nLC13_AH_TMTYoccHback_MS2_3	187.3	124.58	33623	32019	32417	33641	31972	33870	34477	33994	32844	33671	32145	30591	32598	34102	32506	34084	34818	33588	32571	33169	3	3
AEAEAGSPRPDPR	Unmodified	1351.648	0.64804102	1186	P58107	EPPK1	Epiplakin	yes	no	0	0	0	1	1	1	1				12.521	12.521	3	0.00010887	3099	20170328_LUMOS1_nLC13_AH_TMTYoccHback_MS2_3	86.772	53.363	3217.2	2980	3246.7	2890.1	2870.6	3064.8	3648.5	3059	2935.8	2537.3	3076.2	2846.4	3255.9	2941.3	2940.8	3078.6	3656.6	3013	2927.1	2510.2	3	3
AEAEAGSPRPDPR	Phospho (STY)	1431.6144	0.61437143	1186	P58107	EPPK1	Epiplakin	yes	no	0	0	1	1	1	1	1				12.573	12.573	3	0.00067525	2818	20170328_LUMOS1_nLC13_AH_TMTYoccHback_MS2_1	73.022	42.024	1496.1	1184.5	1487.4	1443.1	1682	1567.3	1608.7	1443.1	1274.2	1500.2	1430.5	1132.3	1494.8	1455.1	1697.5	1571.5	1627.4	1431.7	1271.1	1476.3	3	3
AEAESDALPDDTVIESEALPSDIAAEAR	Unmodified	2884.3462	0.34617108	2349	Q9GZR7	DDX24	ATP-dependent RNA helicase DDX24	yes	yes	0	0	0	0			1				74.429	74.429	3	0.024149	27071	20170328_LUMOS1_nLC13_AH_TMTYoccHback_MS2_3	31.111	6.5733	7495.7	6964	7974	7400.9	7723.7	8040.4	7667	7938	7786.8	8264.8	7168.3	6653.7	7981.5	7503.1	7850.9	8069.2	7773.6	7855.7	7707.9	8132.8	2	2
AEAGAGSATEFQFR	Phospho (STY)	1520.6297	0.62968714	1011	P46783;Q9NQ39	RPS10;RPS10P5	40S ribosomal protein S10;Putative 40S ribosomal protein S10-like	yes	no	0	0	1	0	1	1					45.418	45.418	2	2.0061E-06	15702	20170328_LUMOS1_nLC13_AH_TMTYoccHback_MS2_2	117.48	87.041	14018	13555	14137	14590	15216	14813	15094	16013	14928	16876	13404	12952	14193	14776	15395	14918	15298	15804	14788	16603	2	2
AEAPLPSPK	Unmodified	908.49673	0.49673232	1428	Q09666	AHNAK	Neuroblast differentiation-associated protein AHNAK	yes	yes	0	0	0	0	1	1	1				36.939	36.939	2;3	0.00046246	11896	20170328_LUMOS1_nLC13_AH_TMTYoccHback_MS2_1	133.57	94.782	28427	28396	28462	28176	27930	29237	28854	29240	26907	28733	27180	27125	28569	28640	28387	29390	29173	28890	26700	28310	3	3
AEAPLPSPK	Phospho (STY)	988.46306	0.46306273	1428	Q09666	AHNAK	Neuroblast differentiation-associated protein AHNAK	yes	yes	0	0	1	0	1	1	1				38.131	38.131	2;3	0.0028063	12878	20170328_LUMOS1_nLC13_AH_TMTYoccHback_MS2_3	84.658	58.72	28487	26985	28824	28184	29735	28500	28840	29976	28059	32381	27238	25781	28927	28578	30130	28694	29246	29627	27808	31840	3	3
AEAQQVEALPGPSLDQWHR	Unmodified	2131.0447	0.044665367	1764	Q66PJ3	ARL6IP4	ADP-ribosylation factor-like protein 6-interacting protein 4	yes	yes	0	0	0	0	1	1			1		55.342	55.342	3	0.0030932	19021	20170328_LUMOS1_nLC13_AH_TMTYoccHback_MS2_1	50.226	27.088	19237	19494	20278	21371	21694	21224	20756	22282	21692	24221	18396	18628	20317	21623	21945	21381	21084	22026	21456	23813	3	3
AEDEALLSEEDDPIDR	Phospho (STY)	1895.7674	0.76736241	1339	Q04721	NOTCH2	Neurogenic locus notch homolog protein 2;Notch 2 extracellular truncation;Notch 2 intracellular domain	yes	yes	0	0	1	0	1	1	1				51.191	51.191	2	5.8239E-11	17901	20170328_LUMOS1_nLC13_AH_TMTYoccHback_MS2_2	148.7	128.04	13833	14770	13355	13342	12686	14444	13747	14972	12721	14187	13225	14105	13426	13627	12922	14506	13875	14764	12627	13990	3	3
AEDEALLSEEDDPIDR	Unmodified	1815.801	0.80103201	1339	Q04721	NOTCH2	Neurogenic locus notch homolog protein 2;Notch 2 extracellular truncation;Notch 2 intracellular domain	yes	yes	0	0	0	0						1	50.629	50.629	2	1.4024E-05	18980	20170328_LUMOS1_nLC13_AH_TMTYoccHback_MS3_3	105.03	80.65	1957.9	2126.7	1907.9	1923.1	1923.2	1989.7	1877.1	1876.6	1810	2216.1	1871.9	2031	1917.9	1963.4	1950.9	1998.9	1902.9	1865.5	1794.3	2175.3	1	1
AEDEECENDGVGGNLLCSYGTPPDSPGNLLSFPR	Unmodified	3665.5886	0.58861975	1237	P78356	PIP4K2B	Phosphatidylinositol 5-phosphate 4-kinase type-2 beta	yes	yes	0	0	0	0	1		1				79.611	79.611	3	6.2866E-08	29145	20170328_LUMOS1_nLC13_AH_TMTYoccHback_MS2_3	86.145	79.033	8184	8214.2	9198	10161	9769.8	8837.3	8848.6	9641	9162.4	9153.7	7828	7852.4	9190	10223	9879.6	8951.1	9006.5	9492	9064.8	9025.8	4	4
AEDGATPSPSNETPK	2 Phospho (STY)	1659.6066	0.60664182	660	P29966	MARCKS	Myristoylated alanine-rich C-kinase substrate	yes	yes	0	0	2	0	1	1	1				20.718	20.718	3	0.001129	6086	20170328_LUMOS1_nLC13_AH_TMTYoccHback_MS2_2	65.47	51.564	2030.7	1726.7	1886.9	2271.7	2246.8	1972.8	2292.6	2285.5	2198.8	2297.3	1941.2	1651	1903.1	2280.5	2264.8	2000.1	2320	2248.7	2180	2262.3	2	2
AEDGATPSPSNETPK	Phospho (STY)	1579.6403	0.64031141	660	P29966	MARCKS	Myristoylated alanine-rich C-kinase substrate	yes	yes	0	0	1	0	2	2	1	1	1	1	22.159	22.159	2;3	1.8448E-13	6692	20170328_LUMOS1_nLC13_AH_TMTYoccHback_MS3_3	180.62	150.49	22417	24234	24867	23685	23717	24177	23638	24628	23930	26413	21441	23149	24844	24089	24126	24323	23962	24362	23690	25975	10	10
AEDGATPSPSNETPK	Unmodified	1499.674	0.673981	660	P29966	MARCKS	Myristoylated alanine-rich C-kinase substrate	yes	yes	0	0	0	0	1	1	1	1		1	22.51	22.51	2;3	5.162E-37	7112	20170328_LUMOS1_nLC13_AH_TMTYoccHback_MS3_3	247.88	186.53	24348	22495	21270	17061	16478	25180	24455	21850	16067	16655	23272	21473	21470	17642	17045	25019	24348	21602	16144	16515	5	5
AEDGATPSPSNETPKK	Phospho (STY)	1707.7353	0.73527442	660	P29966	MARCKS	Myristoylated alanine-rich C-kinase substrate	yes	yes	0	0	1	1	2	1	1				25.884	25.884	3;4	1.5932E-06	7943	20170328_LUMOS1_nLC13_AH_TMTYoccHback_MS2_2	101.64	85.872	18656	17742	18594	19530	19176	18220	18662	19112	18905	21080	17837	16954	18674	19747	19432	18395	18935	18900	18715	20719	5	5
AEDGATPSPSNETPKK	Unmodified	1627.7689	0.76894402	660	P29966	MARCKS	Myristoylated alanine-rich C-kinase substrate	yes	yes	0	0	0	1	1	1	1				25.901	25.901	3	4.0894E-11	8136	20170328_LUMOS1_nLC13_AH_TMTYoccHback_MS2_3	148.03	117.59	16802	15457	17749	17837	16522	17647	17124	17851	17043	17998	16068	14772	17767	18010	16835	17771	17329	17640	16880	17723	3	3
AEDGSVIDYELIDQDAR	Unmodified	1907.8749	0.87486565	375	P07355	ANXA2	Annexin A2	yes	yes	0	0	0	0	1		1				61.515	61.515	2	1.0998E-17	21423	20170328_LUMOS1_nLC13_AH_TMTYoccHback_MS2_1	182.1	159.22	8102.2	8322.2	8674.9	8844.4	9036.9	8983.1	8271.4	9032.1	9402.7	9433.9	7748.5	7951.4	8684.3	8961.8	9147.1	9037.4	8429.1	8933.6	9279.9	9282.7	2	2
AEDSDSEPEPEDNVR	Unmodified	1687.6809	0.68091687	2359	Q9H0D6	XRN2	5'-3' exoribonuclease 2	yes	yes	0	0	0	0	1	1	1				17.294	17.294	2	4.7035E-07	4580	20170328_LUMOS1_nLC13_AH_TMTYoccHback_MS2_1	138.99	118.7	2962.4	2291.4	2500	2481.4	2455.9	2474.4	2873.3	2839.5	2359.1	2710.6	2831.2	2189.5	2531.2	2512	2500.2	2495.5	2887.7	2791.6	2350.5	2672.4	3	3
AEDVSSAAPSPR	Acetyl (Protein N-term);Phospho (STY)	1307.5395	0.53947515	1162	P54274	TERF1	Telomeric repeat-binding factor 1	yes	yes	1	0	1	0	1		1				18.303	18.303	2	0.007197	4853	20170328_LUMOS1_nLC13_AH_TMTYoccHback_MS2_1	47.189	30.413	472.74	473.34	550.5	396.53	360.15	451.38	474.23	481.52	275.72	244.83	452.23	451.94	547.93	406.75	375.7	452.81	473.07	470.12	278.57	246.22	1	1
AEDYDVVK	Phospho (STY)	1017.4056	0.40560743	184	O75116	ROCK2	Rho-associated protein kinase 2	yes	yes	0	0	1	0				1			66.907	66.907	2	0.039918	26530	20170328_LUMOS1_nLC13_AH_TMTYoccHback_MS3_1	53.17	19.092	1869.9	1779.1	1836.6	1808.8	1957.9	2006.4	1954	1912.6	1847.7	1887.8	1787.8	1699.6	1846.1	1837.6	1981.9	2011.4	1978.6	1893	1832.8	1859.8	1	1
AEEDEILNR	Unmodified	1087.5146	0.51456723	642	P27824	CANX	Calnexin	yes	yes	0	0	0	0	1	1	1	1	1	1	31.447	31.447	2	1.9756E-41	10451	20170328_LUMOS1_nLC13_AH_TMTYoccHback_MS3_2	258.25	200.79	124160	121110	126340	129180	127420	130060	136070	136680	127850	134730	118720	115720	126740	130860	129400	130960	137430	134820	126840	132730	7	7
AEEDEILNRSPR	Phospho (STY)	1507.6668	0.66680093	642	P27824	CANX	Calnexin	yes	yes	0	0	1	1	2	2	2	1	1	1	28.772	28.772	2;3	3.8014E-12	10235	20170328_LUMOS1_nLC13_AH_TMTYoccHback_MS3_2	180.7	148.42	52285	54232	52178	52755	53273	54519	56301	58134	54576	57561	49992	51802	52394	53673	54064	54860	56913	57325	54095	56703	10	10
AEEDEILNRSPR	Unmodified	1427.7005	0.70047052	642	P27824	CANX	Calnexin	yes	yes	0	0	0	1	1	2	1	1	1	1	31.713	31.713	2;3	2.1743E-59	10563	20170328_LUMOS1_nLC13_AH_TMTYoccHback_MS3_2	243.85	190.28	49844	48042	49592	49898	50136	50139	52886	52889	47670	51966	47657	45899	49802	50606	50902	50493	53405	52162	47353	51200	6	6
AEEKSPISINVK	Unmodified	1313.7191	0.7190807	2606	Q9UK58	CCNL1	Cyclin-L1	yes	yes	0	0	0	1		1	1				50.044	50.044	3	3.7136E-05	17476	20170328_LUMOS1_nLC13_AH_TMTYoccHback_MS2_2	101.2	61.937	35534	33852	35008	37854	39764	37506	34894	35421	35513	39493	33974	32349	35197	38269	40086	37735	35552	35161	35151	38808	2	2
AEEKSPISINVK	Phospho (STY)	1393.6854	0.68541111	2606	Q9UK58	CCNL1	Cyclin-L1	yes	yes	0	0	1	1				1			48.632	48.632	3	0.016652	18024	20170328_LUMOS1_nLC13_AH_TMTYoccHback_MS3_1	65.107	43.061	3508.4	2910.1	3392.4	3453.5	4157.6	3928.4	3985.4	3248.4	3221.2	3616.2	3354.2	2781.5	3415.5	3487	4183.2	3928.6	4032.7	3240.9	3211.2	3553.7	1	1
AEENTDQASPQEDYAGFER	Unmodified	2155.893	0.89303491	2488	Q9NU22	MDN1	Midasin	yes	yes	0	0	0	0	1	1	1				35.083	35.083	2;3	1.2016E-18	11191	20170328_LUMOS1_nLC13_AH_TMTYoccHback_MS2_1	123	106.26	15068	13853	13412	11766	10654	15154	14877	13410	11738	11829	14402	13227	13526	12074	10993	15113	14867	13281	11712	11684	3	3
AEENTDQASPQEDYAGFER	Phospho (STY)	2235.8594	0.85936532	2488	Q9NU22	MDN1	Midasin	yes	yes	0	0	1	0	1	1	1		1		36.685	36.685	3	1.307E-14	12301	20170328_LUMOS1_nLC13_AH_TMTYoccHback_MS2_3	132.66	121.78	17285	17944	18891	18399	18230	18560	18740	20139	17507	18487	16532	17143	18886	18671	18541	18696	18951	19818	17371	18243	4	4
AEEPPSQLDQDTQVQDMDEGSDDEEEGQK	Oxidation (M)	3264.3008	0.30081339	1631	Q15459	SF3A1	Splicing factor 3A subunit 1	yes	yes	0	1	0	0	1	1	1		1		35.956	35.956	3;4	3.0658E-45	12311	20170328_LUMOS1_nLC13_AH_TMTYoccHback_MS3_2	229.7	202.31	12842	12163	14070	13409	14255	13989	14371	14593	13208	13801	12283	11623	14069	13569	14463	14068	14540	14387	13113	13609	4	4
AEEPPSQLDQDTQVQDMDEGSDDEEEGQK	Oxidation (M);Phospho (STY)	3344.2671	0.2671438	1631	Q15459	SF3A1	Splicing factor 3A subunit 1	yes	yes	0	1	1	0	1	1	2				37.421	37.421	3;4	5.8715E-08	12603	20170328_LUMOS1_nLC13_AH_TMTYoccHback_MS2_3	100.41	94.12	12240	12020	11931	12367	12643	13123	12799	13280	12562	13058	11702	11484	11996	12553	12803	13184	12961	13116	12447	12865	4	4
AEEPPSQLDQDTQVQDMDEGSDDEEEGQK	Unmodified	3248.3059	0.30589877	1631	Q15459	SF3A1	Splicing factor 3A subunit 1	yes	yes	0	0	0	0	2	1	1	1		1	42.865	42.865	3;4	3.6895E-12	14749	20170328_LUMOS1_nLC13_AH_TMTYoccHback_MS2_2	128.4	115.72	26144	26881	29495	30949	32033	30027	28270	30415	30251	34709	25007	25690	29469	31247	32353	30260	28821	30135	29903	34092	8	8
AEEPPSQLDQDTQVQDMDEGSDDEEEGQK	Phospho (STY)	3328.2722	0.27222917	1631	Q15459	SF3A1	Splicing factor 3A subunit 1	yes	yes	0	0	1	0	2	1	2	1		1	43.911	43.911	3;4	2.6465E-16	15511	20170328_LUMOS1_nLC13_AH_TMTYoccHback_MS3_1	160.58	148.69	30042	29715	31926	30459	33022	31534	29808	31944	30371	33405	28730	28388	31970	30916	33430	31707	30336	31588	30061	32869	11	11
AEERPTFDYLQSVLDDFYTATEGQYQQQP	Unmodified	3438.5528	0.55280982	382	P07948	LYN	Tyrosine-protein kinase Lyn	yes	yes	0	0	0	1	1	1	1				88.378	88.378	3	1.29E-11	32579	20170328_LUMOS1_nLC13_AH_TMTYoccHback_MS2_3	124.45	116.18	4663.8	4882	5375.2	5503.5	5347.3	5095.4	5064.7	5106.3	5369.2	5209.5	4461.3	4665.4	5362.9	5559.1	5425.7	5142.8	5148	5048.7	5308.6	5128.6	3	3
AEERPTFDYLQSVLDDFYTATEGQYQQQP	Phospho (STY)	3518.5191	0.51914022	382	P07948	LYN	Tyrosine-protein kinase Lyn	yes	yes	0	0	1	1						1	88.32	88.32	4	0.00094049	36716	20170328_LUMOS1_nLC13_AH_TMTYoccHback_MS3_3	79.382	65.329	1225.6	1059	1368.8	1474.4	1300.8	1096	1196.5	1268.5	1276.4	1301.8	1172.3	1012.8	1367.1	1475.8	1322.2	1118.5	1217.7	1248.6	1261.8	1281.4	1	1
AEFLNKSVQK	Phospho (STY)	1242.601	0.6009532	1356	Q05682	CALD1	Caldesmon	yes	yes	0	0	1	1	1	1	1				50.699	50.699	3	0.00063824	17791	20170328_LUMOS1_nLC13_AH_TMTYoccHback_MS2_3	96.591	68.943	53066	53482	53367	53785	56169	57680	54243	57460	51583	54976	50740	51091	53578	54653	56865	57918	54997	56749	51156	54199	3	3
AEFTSPPSLFK	Unmodified	1222.6234	0.6233894	1816	Q6UN15	FIP1L1	Pre-mRNA 3'-end-processing factor FIP1	yes	yes	0	0	0	0		1	1				70.193	70.193	3	0.0018416	25295	20170328_LUMOS1_nLC13_AH_TMTYoccHback_MS2_2	68.786	38.128	11618	12510	13138	13705	13065	13220	13347	13487	13357	14191	11113	11954	13118	13864	13269	13326	13515	13336	13227	13962	2	2
AEFTSPPSLFK	Phospho (STY)	1302.5897	0.58971981	1816	Q6UN15	FIP1L1	Pre-mRNA 3'-end-processing factor FIP1	yes	yes	0	0	1	0				1			75.307	75.307	3	0.027561	30281	20170328_LUMOS1_nLC13_AH_TMTYoccHback_MS3_1	49.097	6.9876	13563	13196	9587.3	5328.1	4157.3	13411	12499	9289.4	5203.2	4190.7	12957	12583	9779.5	5834.2	4572.1	13164	12235	9216.5	5355.7	4236.9	1	1
AEFVEVTK	Unmodified	921.48075	0.48074791	23	CON__P02769			yes	yes	0	0	0	0	1	1	1				48.748	48.748	2	0.0007113	16976	20170328_LUMOS1_nLC13_AH_TMTYoccHback_MS2_2	134.91	77.807	51684	50109	51986	53388	54732	53193	53631	53711	52759	56943	49418	47877	52192	54083	55419	53552	54375	53134	52271	56013	3	3
AEGAATEEEGTPK	Phospho (STY)	1368.5446	0.54462011	1242	P80723	BASP1	Brain acid soluble protein 1	yes	yes	0	0	1	0	1	1	1				19.141	19.141	2;3	7.8035E-05	5524	20170328_LUMOS1_nLC13_AH_TMTYoccHback_MS2_2	96.673	79.271	3097	3239.2	3058.4	2646.2	3221.1	3303.5	3002.4	3298.9	2831.9	3257.4	2961	3092.6	3073.2	2720.3	3259.5	3302.2	3047.9	3259.9	2809.1	3209.1	3	3
AEGAATEEEGTPK	Unmodified	1288.5783	0.5782897	1242	P80723	BASP1	Brain acid soluble protein 1	yes	yes	0	0	0	0	1	1	1				20.493	20.493	3	1.8016E-07	6082	20170328_LUMOS1_nLC13_AH_TMTYoccHback_MS2_3	147.24	130.31	5142.6	5116.3	4380.8	4377.6	4655.9	4806.8	4750.4	5105.3	4407.2	4612.2	4914.9	4885.3	4435.2	4484.1	4714.7	4827.1	4804.8	5026	4374	4553.1	3	3
AEGDEEGPSGASEEEDT	Unmodified	1707.6231	0.62312722	2152	Q96DX7	TRIM44	Tripartite motif-containing protein 44	yes	yes	0	0	0	0			1	1	1	1	15.47	15.47	2	3.3442E-52	4331	20170328_LUMOS1_nLC13_AH_TMTYoccHback_MS3_1	272.03	265.34	3816.7	3931.8	3514.6	3442.3	3545.8	3782.8	3280.8	3901.1	3456.4	4143.1	3648.4	3754.5	3542.7	3521.9	3594.5	3797.2	3337.5	3856.6	3418	4075.3	4	4
AEGEAEEESDFDVFPSSPR	Unmodified	2096.8811	0.88107324	1851	Q7L3B6	CDC37L1	Hsp90 co-chaperone Cdc37-like 1	yes	yes	0	0	0	0	1						56.034	56.034	3	6.962E-10	19347	20170328_LUMOS1_nLC13_AH_TMTYoccHback_MS2_1	108.96	89.641	0	0	0	0	0	0	0	0	0	0	0	0	0	0	0	0	0	0	0	0	0	0
AEGEPQEESPLK	Phospho (STY)	1392.581	0.58100561	2519	Q9NYF8	BCLAF1	Bcl-2-associated transcription factor 1	yes	yes	0	0	1	0	1	1	1				30.044	30.044	2	1.9191E-06	9329	20170328_LUMOS1_nLC13_AH_TMTYoccHback_MS2_1	131.26	99.828	13745	14204	14925	14915	16110	15105	15325	15197	15250	14551	13146	13571	14936	15120	16289	15198	15558	15004	15104	14345	3	3
AEGEPQEESPLK	Unmodified	1312.6147	0.61467521	2519	Q9NYF8	BCLAF1	Bcl-2-associated transcription factor 1	yes	yes	0	0	0	0	1	1	1	1	1	1	32.518	32.518	2;3	1.1572E-07	10263	20170328_LUMOS1_nLC13_AH_TMTYoccHback_MS2_1	134.56	104.87	29355	30262	32644	31471	32253	32782	31349	33064	31365	34704	28077	28912	32617	31925	32746	32953	31802	32703	31061	34144	6	6
AEGEWEDQEALDYFSDK	Unmodified	2030.8381	0.83814579	2519	Q9NYF8	BCLAF1	Bcl-2-associated transcription factor 1	yes	yes	0	0	0	0	1	2	1	1	1	1	75.665	75.665	2;3	4.4251E-39	30749	20170328_LUMOS1_nLC13_AH_TMTYoccHback_MS3_3	230.93	182.23	38909	37153	40878	40690	41031	40821	39664	42352	40425	42919	37208	35501	40947	41174	41626	41102	40258	41820	40011	42258	7	7
AEHIPSGPLR	Unmodified	1075.5774	0.57744226	2725	Q9Y520	PRRC2C	Protein PRRC2C	yes	yes	0	0	0	0	1	1	1	1		1	30.543	30.543	3	0.00048149	9506	20170328_LUMOS1_nLC13_AH_TMTYoccHback_MS2_1	98.044	73.709	23066	20525	21439	20359	19891	24396	22398	22153	20436	19189	22049	19606	21590	20720	20293	24385	22572	21911	20293	18963	5	5
AEISFEDRK	Unmodified	1093.5404	0.54038805	561	P21333	FLNA	Filamin-A	yes	yes	0	0	0	1		1	1				38.393	38.393	3	7.8706E-06	12999	20170328_LUMOS1_nLC13_AH_TMTYoccHback_MS2_3	147.95	102.79	22251	20692	21749	21468	22585	23573	23496	24261	20027	23843	21274	19769	21863	21789	22899	23662	23719	23947	19930	23492	2	2
AEISSIRENK	Unmodified	1145.6041	0.60405094	2536	Q9P0K7	RAI14	Ankycorbin	yes	yes	0	0	0	1	1	1	1				32.044	32.044	3	1.4596E-06	10504	20170328_LUMOS1_nLC13_AH_TMTYoccHback_MS2_3	169.58	138.27	41753	38538	41045	40512	42253	42625	40738	42079	40558	42578	39920	36820	41246	41080	42816	42822	41336	41618	40169	41924	3	3
AEISSIRENK	Phospho (STY)	1225.5704	0.57038135	2536	Q9P0K7	RAI14	Ankycorbin	yes	yes	0	0	1	1		1					31.718	31.718	3	0.00042373	10413	20170328_LUMOS1_nLC13_AH_TMTYoccHback_MS2_2	102.97	73.203	7571.8	6613.4	7924.5	8220	7859.7	7174.6	7136.5	7980.6	8009.5	7991.7	7240.7	6322.2	7938.8	8268.8	7972.2	7268.1	7273.3	7860.9	7907.5	7870.6	1	1
AELGMGDSTSQSPPIK	Unmodified	1616.7716	0.77158655	2461	Q9NR19	ACSS2	Acetyl-coenzyme A synthetase, cytoplasmic	yes	yes	0	0	0	0		1					47.231	47.231	3	7.9181E-09	16381	20170328_LUMOS1_nLC13_AH_TMTYoccHback_MS2_2	115.82	93.341	6653.9	7204.6	7766.2	7515.4	7561.8	7665.6	7267.4	7724.9	7301.2	7570.5	6365.2	6883.2	7743.5	7621.4	7681.5	7711	7376.1	7629.9	7229.4	7459.4	1	1
AENGERSDLEEDNER	Unmodified	1761.7402	0.74016308	2055	Q8WU90	ZC3H15	Zinc finger CCCH domain-containing protein 15	yes	yes	0	0	0	1	1		1				13.47	13.47	3	0.008216	3435	20170328_LUMOS1_nLC13_AH_TMTYoccHback_MS2_3	47.545	35.931	519.35	546.9	599.04	732.15	753.88	795.24	469.29	932.8	542.83	750.39	496.8	522.97	598.56	735.77	754.63	800.03	487.39	913.64	535.51	742.97	2	2
AENGPGPGVLVLR	Unmodified	1277.7092	0.70918471	384	P08069	IGF1R	Insulin-like growth factor 1 receptor;Insulin-like growth factor 1 receptor alpha chain;Insulin-like growth factor 1 receptor beta chain	yes	yes	0	0	0	0	1						51.383	51.383	2	9.0956E-06	17548	20170328_LUMOS1_nLC13_AH_TMTYoccHback_MS2_1	111.5	63.922	15388	14300	15019	15010	15445	16009	15084	15235	14450	15398	14712	13662	15098	15224	15654	16068	15289	15088	14328	15161	1	1
AENMIGEDRVNQFK	Unmodified	1649.7832	0.78315429	532	P18899	DDR48	Stress protein DDR48	yes	yes	0	0	0	1			1				47.959	47.959	3	1.7769E-15	16689	20170328_LUMOS1_nLC13_AH_TMTYoccHback_MS2_3	204.43	178.13	14765	14408	16747	17756	18656	15777	16200	18420	17133	19546	14123	13774	16731	17869	18819	15983	16523	18139	16940	19226	1	1
AENNSEVGASGYGVPGPTWDR	Unmodified	2161.9665	0.96647463	1398	Q08211	DHX9	ATP-dependent RNA helicase A	yes	yes	0	0	0	0		1					47.816	47.816	3	0.0020924	16642	20170328_LUMOS1_nLC13_AH_TMTYoccHback_MS2_2	51.431	34.746	3828.3	4021.1	5178.1	5250.5	5499.4	4005.7	4224	4535.2	4775.2	5897.3	3664.2	3844.8	5137.3	5268	5551.8	4081.8	4337.1	4492.2	4713.5	5778.9	1	1
AEPSAATQSHSISSSSFGAEPSAPGGGGSPGACPALGTK	Acetyl (Protein N-term)	3611.6434	0.64343251	255	O95197	RTN3	Reticulon-3	yes	yes	1	0	0	0	1	1					50.751	50.751	3;4	3.7846E-07	17735	20170328_LUMOS1_nLC13_AH_TMTYoccHback_MS2_2	50.942	40.781	5735.9	5090.4	5381	5749.3	6152.6	5306.5	5584.5	5871.7	5354.1	5414.5	5483.4	4864.6	5423.2	5806.9	6203	5363.7	5676.7	5775.2	5308.5	5342.5	2	2
AEPSAATQSHSISSSSFGAEPSAPGGGGSPGACPALGTK	Acetyl (Protein N-term);Phospho (STY)	3691.6098	0.60976292	255	O95197	RTN3	Reticulon-3	yes	yes	1	0	1	0	1	1	1		1		53.355	53.355	3;4	9.7112E-09	20353	20170328_LUMOS1_nLC13_AH_TMTYoccHback_MS3_2	61.28	47.206	8877.5	9290.4	9320.4	10735	10629	10143	10192	9345.4	10121	10514	8489.4	8879	9343.8	10835	10724	10219	10343	9287.1	10025	10330	4	4
AEPSEVDMNSPK	Oxidation (M)	1318.5711	0.57109583	2463	Q9NR30	DDX21	Nucleolar RNA helicase 2	yes	yes	0	1	0	0	1	1	1				24.301	24.301	3	0.0002625	7554	20170328_LUMOS1_nLC13_AH_TMTYoccHback_MS2_3	84.507	65.41	6303.9	5832.5	6371.7	5200.1	5955.1	6361.1	6495.5	6134.6	5106.1	5583.9	6027.6	5569.7	6391.2	5320.3	6070.7	6359.3	6539.5	6059.7	5095.2	5511.3	3	3
AEPSEVDMNSPK	Unmodified	1302.5762	0.57618121	2463	Q9NR30	DDX21	Nucleolar RNA helicase 2	yes	yes	0	0	0	0	1	1					33.052	33.052	3	7.9319E-07	10897	20170328_LUMOS1_nLC13_AH_TMTYoccHback_MS2_2	137.01	114.92	12046	12449	13669	12414	12901	14037	13607	14803	12607	13731	11523	11892	13643	12625	13139	14082	13746	14584	12513	13547	2	2
AEPYVASEYK	Phospho (STY)	1235.5111	0.51113514	2331	Q9BZ29	DOCK9	Dedicator of cytokinesis protein 9	yes	yes	0	0	1	0						1	41.995	41.995	2	0.015804	14971	20170328_LUMOS1_nLC13_AH_TMTYoccHback_MS3_3	70.728	49.356	1201.4	1235.8	1315.2	1516.4	1524.5	1280.5	1191.2	1493.4	1332.3	1212	1149	1181.3	1316.2	1525.7	1533.8	1299.8	1221.9	1463.2	1315.4	1199.8	1	1
AEQDVENDLLDYDEEEEPQAPQESTPAPPKK	Acetyl (Protein N-term)	3552.5904	0.59037711	44	O00148	DDX39A	ATP-dependent RNA helicase DDX39A	yes	yes	1	0	0	1	1						68.678	68.678	4	0.0011774	24300	20170328_LUMOS1_nLC13_AH_TMTYoccHback_MS2_1	42.973	37.92	2418.4	2540.9	2871.1	3459.6	3606.3	2583.3	2772.9	3701.7	3400.3	3601.8	2313.7	2429.9	2865.5	3465.7	3616.8	2645.1	2851.3	3619.1	3349.8	3549.5	1	1
AEQGSEEEGEGEEEEEEGGESK	Unmodified	2352.8837	0.8837116	2003	Q8NE71	ABCF1	ATP-binding cassette sub-family F member 1	yes	yes	0	0	0	0	1	1	1				20.045	20.045	3	2.2235E-16	5584	20170328_LUMOS1_nLC13_AH_TMTYoccHback_MS2_1	137.23	125.96	7016.1	6920.7	7589.5	7042.3	7081.8	6878.3	7037.3	7668.1	6876.1	7823.2	6710	6611.4	7589.6	7147.1	7211.3	6939.1	7130.5	7555.5	6813.8	7701.6	3	3
AEQGSEEEGEGEEEEEEGGESK	Phospho (STY)	2432.85	0.850042	2003	Q8NE71	ABCF1	ATP-binding cassette sub-family F member 1	yes	yes	0	0	1	0	1		1	1	1		21.262	21.262	3	3.7822E-43	6419	20170328_LUMOS1_nLC13_AH_TMTYoccHback_MS3_1	237.33	217.78	5901.8	5326.7	6022.5	6261.8	5949.4	6255.2	6190.8	6030.9	6047.4	6299.2	5643.3	5091.1	6040.1	6318.2	6045.5	6293.2	6262.2	5973.7	5992.7	6198.2	4	4
AEQLSPGK	Acetyl (Protein N-term);Phospho (STY)	950.41103	0.41102716	112	O15541	RNF113A	RING finger protein 113A	yes	yes	1	0	1	0	1						25.325	25.325	2	0.013714	7525	20170328_LUMOS1_nLC13_AH_TMTYoccHback_MS2_1	47.187	47.187	2584.1	2409.2	2314.4	2489	2689.1	2309.3	2450.2	2893.3	2494.4	2218.6	2470	2301.7	2338.3	2523.4	2709.6	2338.2	2492.6	2826.4	2468.9	2199.6	1	1
AEQLSPGK	Acetyl (Protein N-term)	870.4447	0.44469675	112	O15541	RNF113A	RING finger protein 113A	yes	yes	1	0	0	0		1	1				27.214	27.214	2	0.007438	8705	20170328_LUMOS1_nLC13_AH_TMTYoccHback_MS2_2	60.76	60.76	23038	22062	24449	22702	23784	24865	23373	24074	23249	23622	22032	21077	24475	23050	24168	24941	23699	23812	23027	23275	4	4
AEQLYEGPADDANCIAIK	Unmodified	1976.915	0.91495633	687	P32324	EFT1	Elongation factor 2	yes	yes	0	0	0	0	1	1	1		1	1	58.984	58.984	3	8.3749E-11	22898	20170328_LUMOS1_nLC13_AH_TMTYoccHback_MS3_2	144.72	93.021	17213	17177	19408	20046	21133	16043	17126	19775	20256	22105	16464	16417	19392	20201	21323	16335	17556	19466	19972	21720	5	5
AEQVLQNAEK	Unmodified	1128.5775	0.57750184	713	P32599	SAC6	Fimbrin	yes	yes	0	0	0	0	1	1	1				40.366	40.366	2	9.3527E-05	13263	20170328_LUMOS1_nLC13_AH_TMTYoccHback_MS2_1	147.91	109.82	25496	26743	33175	34903	35838	27787	28734	33940	34214	39223	24399	25571	32962	35029	36169	28295	29473	33446	33730	38517	3	3
AESDWDTVTVLRK	Acetyl (Protein N-term)	1560.7784	0.77838649	177	O60869	EDF1	Endothelial differentiation-related factor 1	yes	yes	1	0	0	1	1	1	1				63.608	63.608	2	3.3932E-10	22300	20170328_LUMOS1_nLC13_AH_TMTYoccHback_MS2_1	109.83	82.732	18160	16900	19104	19177	19890	19320	19040	20120	19959	20154	17366	16151	19140	19378	20143	19451	19341	19859	19739	19849	3	3
AESGDSLGSEDRDLLYSIDAYR	Unmodified	2431.1139	0.11392672	2457	Q9NQW6	ANLN	Actin-binding protein anillin	yes	yes	0	0	0	1	1	1	1			1	70.654	70.654	3	2.8003E-41	25006	20170328_LUMOS1_nLC13_AH_TMTYoccHback_MS2_1	244.72	219.93	36346	33674	37461	36230	36903	38000	37008	38933	36497	39257	34756	32175	37553	36701	37487	38198	37491	38455	36157	38657	6	6
AESGPDLR	Phospho (STY)	923.37498	0.374976	484	P15924	DSP	Desmoplakin	yes	yes	0	0	1	0	1	1	1				19.016	19.016	2	0.0055677	5218	20170328_LUMOS1_nLC13_AH_TMTYoccHback_MS2_1	80.455	41.679	3935.2	3900.2	3804.4	4093	4002.4	4256.2	3962.9	4095.9	4057.3	4131.1	3762.3	3726.2	3826.6	4150.3	4053.3	4276.1	4018.9	4054.3	4015.3	4067.9	3	3
AESISEEADSEPGR	Unmodified	1475.6376	0.63759549	2481	Q9NSI6	BRWD1	Bromodomain and WD repeat-containing protein 1	yes	yes	0	0	0	0	1	1	1				24.435	24.435	2	2.6574E-07	7258	20170328_LUMOS1_nLC13_AH_TMTYoccHback_MS2_1	153.95	115.59	6177.9	5339.3	5956.7	5412.3	5891.9	6240.7	6486.4	6499.4	5465.5	6224	5906.3	5100.7	5990.1	5501.1	5991.2	6256	6534.3	6409.6	5440.9	6135.8	3	3
AESPAEKVPEESVLPLVQK	Phospho (STY)	2129.0657	0.065716687	2620	Q9UKV3	ACIN1	Apoptotic chromatin condensation inducer in the nucleus	yes	yes	0	0	1	1	1	1				1	73.19	73.19	4	5.7708E-10	25998	20170328_LUMOS1_nLC13_AH_TMTYoccHback_MS2_1	110.14	86.578	20944	19280	21425	22767	22458	21413	20739	22573	21539	23154	20027	18427	21492	22958	22728	21615	21094	22284	21307	22791	4	4
AESPDLR	Unmodified	786.38718	0.38718187	1816	Q6UN15	FIP1L1	Pre-mRNA 3'-end-processing factor FIP1	yes	yes	0	0	0	0	1	1	1				17.262	17.262	2	0.012519	4559	20170328_LUMOS1_nLC13_AH_TMTYoccHback_MS2_1	91.584	24.591	5294.7	5339.8	5081	4628.6	4473.4	4683.6	5139	4900.5	4681.3	4998.9	5061.9	5098.9	5107.4	4734.9	4576.9	4715	5175.4	4838.2	4648.6	4921.3	3	3
AESPEEVACR	Unmodified	1146.4975	0.49753696	1880	Q7Z6Z7	HUWE1	E3 ubiquitin-protein ligase HUWE1	yes	yes	0	0	0	0				1	1		19.49	19.49	2	0.02103	5805	20170328_LUMOS1_nLC13_AH_TMTYoccHback_MS3_1	73.233	53.756	1535.2	1352.2	1528.8	1304.6	1322.8	1394.4	1583.3	1293.3	1516.2	1425.7	1467.9	1291.6	1534	1328.1	1355.4	1399	1593.6	1284.3	1503.3	1401.3	2	2
AESPEEVACRK	Phospho (STY)	1354.5588	0.55883038	1880	Q7Z6Z7	HUWE1	E3 ubiquitin-protein ligase HUWE1	yes	yes	0	0	1	1	1						27.108	27.108	3	0.0022088	8182	20170328_LUMOS1_nLC13_AH_TMTYoccHback_MS2_1	67.019	49.994	3562	3340.9	3425.6	3566.9	3472.1	3423.6	3307.4	3272.5	3520.2	3555	3405.4	3192.1	3445.7	3612	3520.3	3448.8	3361.3	3245.3	3480.1	3495.2	1	1
AESPESSAIESTQSTPQK	Unmodified	1875.8698	0.86978027	2485	Q9NTI5	PDS5B	Sister chromatid cohesion protein PDS5 homolog B	yes	yes	0	0	0	0	1	1	1				32.241	32.241	4	2.1439E-16	10593	20170328_LUMOS1_nLC13_AH_TMTYoccHback_MS2_3	159.34	143.71	12635	12425	13409	13724	14812	13404	14101	13526	13393	14927	12083	11873	13434	13880	14962	13504	14305	13393	13283	14672	3	3
AESPESSAIESTQSTPQK	Phospho (STY)	1955.8361	0.83611068	2485	Q9NTI5	PDS5B	Sister chromatid cohesion protein PDS5 homolog B	yes	yes	0	0	1	0	1	1	1				34.219	34.219	3	1.9646E-10	11364	20170328_LUMOS1_nLC13_AH_TMTYoccHback_MS2_3	124.2	101.22	18337	18587	18499	17329	18398	19872	19382	20673	17908	19635	17533	17752	18563	17681	18693	19923	19581	20385	17775	19361	3	3
AESPESSAIESTQSTPQK	2 Phospho (STY)	2035.8024	0.80244109	2485	Q9NTI5	PDS5B	Sister chromatid cohesion protein PDS5 homolog B	yes	yes	0	0	2	0		1			1		32.858	32.858	3	2.4962E-09	10800	20170328_LUMOS1_nLC13_AH_TMTYoccHback_MS2_2	112.57	95.688	7127.7	7330.8	8102	7654.1	7459.6	7436.8	7248.5	8021.1	8049.5	8046.2	6817.9	7003.8	8084.6	7759	7598.8	7500.4	7366.5	7908.7	7949	7924	2	2
AESSDSGAESEEEEAQEEVK	Unmodified	2138.8611	0.86112566	1736	Q5T8D3	ACBD5	Acyl-CoA-binding domain-containing protein 5	yes	yes	0	0	0	0	1	1	1		1		32.93	32.93	3	2.689E-18	10389	20170328_LUMOS1_nLC13_AH_TMTYoccHback_MS2_1	166.77	147.7	21363	21452	22747	22874	22728	21601	23106	24658	22509	23578	20430	20497	22772	23161	23076	21826	23392	24247	22307	23245	4	4
AESSDSGAESEEEEAQEEVK	2 Phospho (STY)	2298.7938	0.79378648	1736	Q5T8D3	ACBD5	Acyl-CoA-binding domain-containing protein 5	yes	yes	0	0	2	0	1	1	1				36.994	36.994	3	6.7256E-08	12366	20170328_LUMOS1_nLC13_AH_TMTYoccHback_MS2_2	88.684	79.026	12677	13086	12375	13388	13183	13584	12856	14392	13470	14098	12120	12501	12442	13588	13341	13676	13051	14191	13323	13892	3	3
AESSESFTMASSPAQR	Acetyl (Protein N-term);Oxidation (M)	1742.7417	0.74174299	1063	P49736	MCM2	DNA replication licensing factor MCM2	yes	yes	1	1	0	0	1	1	1			1	25.032	25.032	2	1.7867E-37	7968	20170328_LUMOS1_nLC13_AH_TMTYoccHback_MS3_3	72.34	36.006	4949.3	3825.3	3756.9	4250.4	3872.9	4288.8	4248.1	4240.9	3560.8	3472.5	4728.8	3655.4	3828	4298.6	3930.7	4314.7	4279.7	4177.7	3545.3	3436.5	5	5
AESSESFTMASSPAQR	Acetyl (Protein N-term)	1726.7468	0.74682837	1063	P49736	MCM2	DNA replication licensing factor MCM2	yes	yes	1	0	0	0	1	1	1	1			34.476	34.476	2	5.9795E-30	11004	20170328_LUMOS1_nLC13_AH_TMTYoccHback_MS2_1	145.28	103.08	8165.9	8027.4	8927.6	9404.7	9384.8	8777.9	9051.5	9246.8	9763.6	9787	7810	7672.3	8929.7	9485.9	9501.3	8862.9	9196.7	9134.4	9649.1	9627.5	4	4
AESSESFTMASSPAQR	Acetyl (Protein N-term);Oxidation (M);Phospho (STY)	1822.7081	0.7080734	1063	P49736	MCM2	DNA replication licensing factor MCM2	yes	yes	1	1	1	0			1				23.215	23.215	2	0.0016513	7165	20170328_LUMOS1_nLC13_AH_TMTYoccHback_MS2_3	44.691	35.179	549.07	603.25	613.45	529.85	416.9	479.28	600.96	543.55	550.31	618.62	525.18	576.05	611.72	541.21	434.46	484.99	601.3	536.59	546.38	607.66	1	1
AESSESFTMASSPAQRR	Acetyl (Protein N-term)	1882.8479	0.84793939	1063	P49736	MCM2	DNA replication licensing factor MCM2	yes	yes	1	0	0	1	1	1	1				30.358	30.358	2	6.2939E-15	9844	20170328_LUMOS1_nLC13_AH_TMTYoccHback_MS2_2	88.338	56.907	3602.7	4032.2	3836.8	4327.5	4214.5	4359.8	3685	4014	4010.8	4005.9	3445.4	3852.6	3843.1	4382.8	4254.2	4382.5	3759.4	3978.7	3962.8	3945.6	3	3
AESSSGGGTVPSSAGILEQGPSPGDGSPPKPK	Unmodified	2934.4207	0.42067343	1767	Q68EM7	ARHGAP17	Rho GTPase-activating protein 17	yes	yes	0	0	0	1		1	1				49.219	49.219	4	9.4598E-18	17127	20170328_LUMOS1_nLC13_AH_TMTYoccHback_MS2_2	150.14	137.32	13406	13036	13690	13908	12230	14688	14195	13470	12451	13448	12819	12455	13722	14094	12505	14741	14283	13353	12378	13245	3	3
AETAAQDVQQK	Unmodified	1187.5782	0.57823012	1400	Q08245	ZEO1	Protein ZEO1	yes	yes	0	0	0	0	1	1	1				25.149	25.149	2;3	2.1735E-05	7920	20170328_LUMOS1_nLC13_AH_TMTYoccHback_MS2_3	140.07	76.792	7257.6	7714.6	9551.4	9366.3	10518	8001.3	7941.7	9292.7	9499.4	10689	6945.8	7374.3	9487.3	9428.7	10601	8117.6	8169.5	9169.5	9363.8	10498	3	3
AETAAQDVQQKLEETK	Unmodified	1787.8901	0.89012178	1400	Q08245	ZEO1	Protein ZEO1	yes	yes	0	0	0	1	1	1					65.154	65.154	3	8.674E-11	22931	20170328_LUMOS1_nLC13_AH_TMTYoccHback_MS2_1	137.44	112.65	13782	14201	14806	13609	14282	15837	14424	16070	14436	14038	13181	13564	14813	13869	14523	15866	14612	15834	14295	13869	2	2
AETASQSQRSPISDNSGCDAPGNSNPSLSVPSSAESEK	Phospho (STY)	3927.6702	0.67019093	2254	Q99590	SCAF11	Protein SCAF11	yes	yes	0	0	1	1		1	1				40.295	40.295	4	0.00034094	13719	20170328_LUMOS1_nLC13_AH_TMTYoccHback_MS2_2	50.017	34.141	10029	9586.5	9022.9	8458.5	8452	10383	10413	10251	9388.5	9495.2	9586.3	9154.4	9102	8658.9	8630.1	10382	10462	10121	9325.9	9368	3	3
AETEEAEEPEEDGEEHVCVSASK	Unmodified	2560.0395	0.039500731	1013	P46821	MAP1B	Microtubule-associated protein 1B;MAP1B heavy chain;MAP1 light chain LC1	yes	yes	0	0	0	0	1	1	1			1	32.9	32.9	3	1.6634E-11	10857	20170328_LUMOS1_nLC13_AH_TMTYoccHback_MS2_3	125.73	112.27	20365	20041	20743	21967	21030	21435	21099	21508	21349	22803	19473	19150	20808	22223	21335	21594	21383	21282	21135	22430	4	4
AETLSGLGDSGAAGAAALSSASSETGTRR	Acetyl (Protein N-term)	2692.29	0.28999361	1628	Q15424	SAFB	Scaffold attachment factor B1	yes	yes	1	0	0	1	1						58.385	58.385	3	1.8719E-07	20263	20170328_LUMOS1_nLC13_AH_TMTYoccHback_MS2_1	47.919	33.335	0	0	0	0	0	0	0	0	0	0	0	0	0	0	0	0	0	0	0	0	0	0
AETPTESVSEPEVATK	Unmodified	1673.7996	0.79957544	530	P18858	LIG1	DNA ligase 1	yes	yes	0	0	0	0	1	1	1		1		37.292	37.292	2;3	1.7219E-23	12540	20170328_LUMOS1_nLC13_AH_TMTYoccHback_MS2_2	172.85	152.76	14681	14154	15771	15853	15616	17208	16278	16094	15670	16498	14040	13526	15781	16037	15867	17258	16461	15952	15535	16240	4	4
AETPTESVSEPEVATK	Phospho (STY)	1753.7659	0.76590585	530	P18858	LIG1	DNA ligase 1	yes	yes	0	0	1	0	1	1	1			1	38.348	38.348	3	2.747E-11	12488	20170328_LUMOS1_nLC13_AH_TMTYoccHback_MS2_1	161.91	140.96	28869	27977	29739	28701	29277	30436	30060	30244	30961	32068	27606	26728	29812	29136	29749	30572	30447	29935	30636	31544	4	4
AETSEGSGSAPAVPEASASPK	Unmodified	1928.8963	0.89632937	1093	P51608	MECP2	Methyl-CpG-binding protein 2	yes	yes	0	0	0	0	1	1	1				31.782	31.782	3	2.8192E-12	10434	20170328_LUMOS1_nLC13_AH_TMTYoccHback_MS2_3	128.38	108.8	14448	14533	14756	14576	14678	16313	14991	15239	14114	16806	13816	13883	14799	14819	14906	16345	15165	15129	14001	16519	3	3
AEVSDVGNAILDGADCVMLSGETAK	Oxidation (M)	2537.1625	0.16253318	295	P00549	CDC19	Pyruvate kinase 1	yes	yes	0	1	0	0	1	1	1				77.23	77.23	3	1.6507E-06	28203	20170328_LUMOS1_nLC13_AH_TMTYoccHback_MS2_3	87.659	57.41	10905	11162	10982	12001	12418	11646	11618	12113	11610	13044	10427	10665	11030	12150	12530	11740	11803	11975	11497	12826	3	3
AEVYGSENESER	Unmodified	1368.5794	0.57935233	2304	Q9BVS4	RIOK2	Serine/threonine-protein kinase RIO2	yes	yes	0	0	0	0	1	1	1				17.985	17.985	2	3.7761E-06	5134	20170328_LUMOS1_nLC13_AH_TMTYoccHback_MS2_3	134.13	89.821	4228.9	3490.8	3800.5	4366.4	4192.2	3805.7	4061.5	4218.9	4187.1	3686.3	4042.2	3337.2	3837.7	4391.3	4235.9	3855.3	4122.7	4145.2	4143	3642	3	3
AEVYGSENESER	Phospho (STY)	1448.5457	0.54568274	2304	Q9BVS4	RIOK2	Serine/threonine-protein kinase RIO2	yes	yes	0	0	1	0	1	1	1		1		18.639	18.639	2	3.0554E-06	5084	20170328_LUMOS1_nLC13_AH_TMTYoccHback_MS2_1	126.95	104.42	3378.8	3073.8	3836.1	3611.5	3974.9	3781.1	3492.8	3481.3	3638.8	3489.3	3231.9	2937.9	3830.6	3645.5	4022.5	3795.9	3559.9	3451.1	3599.4	3436.4	4	4
AFAAVPTSHPPEDAPAQPPTPGPAASPEQLSFR	Unmodified	3337.6368	0.63675464	1554	Q14160	SCRIB	Protein scribble homolog	yes	yes	0	0	0	0	1	1	1				63.639	63.639	4	2.6361E-08	22717	20170328_LUMOS1_nLC13_AH_TMTYoccHback_MS2_2	89.396	74.782	10013	10887	10051	10254	9732.7	10558	10434	10551	10705	10902	9573.9	10399	10086	10448	9902.8	10616	10552	10436	10594	10730	4	4
AFAAVPTSHPPEDAPAQPPTPGPAASPEQLSFR	Phospho (STY)	3417.6031	0.60308505	1554	Q14160	SCRIB	Protein scribble homolog	yes	yes	0	0	1	0		1					65.206	65.206	4	0.00036432	23383	20170328_LUMOS1_nLC13_AH_TMTYoccHback_MS2_2	52.259	39.206	3137.7	3256.3	3729.1	3822.9	3671.3	3495	3564.7	3664.8	3571.6	3679.2	3001.8	3112.3	3715.8	3855.1	3728	3531.3	3616.4	3616.8	3536.7	3623.3	1	1
AFAGPLSPAK	Unmodified	957.52837	0.5283668	1909	Q86XL3	ANKLE2	Ankyrin repeat and LEM domain-containing protein 2	yes	yes	0	0	0	0	1						51.336	51.336	2	0.0011872	17510	20170328_LUMOS1_nLC13_AH_TMTYoccHback_MS2_1	105.1	77.981	13702	13056	12560	13339	13261	14230	13508	13721	13420	14688	13098	12473	12666	13544	13433	14285	13678	13598	13292	14445	1	1
AFDSSSNVSSSK	Unmodified	1214.5415	0.54151026	1130	P53550	DCP2	mRNA-decapping enzyme subunit 2	yes	yes	0	0	0	0	1	1	1	1			28.855	28.855	2;3	3.9165E-13	9285	20170328_LUMOS1_nLC13_AH_TMTYoccHback_MS2_3	193.22	143.8	48719	41153	30887	17170	12527	48597	45070	30134	16121	12624	46532	39243	31736	18780	13960	47582	43985	30048	16770	12809	4	4
AFDSSSNVSSSKDLLQMLR	Unmodified	2084.0208	0.020818382	1130	P53550	DCP2	mRNA-decapping enzyme subunit 2	yes	yes	0	0	0	1	1	1	1				77.847	77.847	3	4.4633E-35	28430	20170328_LUMOS1_nLC13_AH_TMTYoccHback_MS2_3	203.77	180.63	45821	42203	34198	22002	17073	50959	44109	32324	21786	19383	43778	40257	34777	23496	18450	50043	43325	32311	22196	19368	3	3
AFDSSSNVSSSKDLLQMLR	Oxidation (M)	2100.0157	0.015733004	1130	P53550	DCP2	mRNA-decapping enzyme subunit 2	yes	yes	0	1	0	1			1				68.275	68.275	3	0.0031398	24639	20170328_LUMOS1_nLC13_AH_TMTYoccHback_MS2_3	50.404	30.148	11205	9883.6	9410.7	6705.4	5086.4	12058	10122	8072.2	5734.9	5218.7	10708	9432.3	9506.6	6998	5423.5	11899	9997.3	8054.3	5801.3	5201.2	1	1
AFETLTDSNKR	Unmodified	1280.6361	0.63607935	705	P32527	ZUO1	Zuotin	yes	yes	0	0	0	1	1	1	1				42.03	42.03	3	1.703E-12	14346	20170328_LUMOS1_nLC13_AH_TMTYoccHback_MS2_3	194.48	170.73	46407	45531	49693	50721	52158	49049	47751	50956	49289	52647	44381	43510	49748	51274	52777	49451	48580	50334	48768	51815	3	3
AFEVMDEFDGR	Unmodified	1314.5551	0.55505184	2574	Q9UDY2	TJP2	Tight junction protein ZO-2	yes	yes	0	0	0	0	1		1				69.411	69.411	2	0.00048051	25121	20170328_LUMOS1_nLC13_AH_TMTYoccHback_MS2_3	106.4	76.59	19889	21212	20756	22217	23428	21430	21678	22293	23089	22558	19019	20266	20812	22517	23637	21608	22057	22010	22826	22211	2	2
AFGESSTESDEEEEEGCGHTHCVR	Unmodified	2738.0457	0.045665516	181	O60927	PPP1R11	Protein phosphatase 1 regulatory subunit 11	yes	yes	0	0	0	0	1	1	1				23.58	23.58	4	7.946E-37	6937	20170328_LUMOS1_nLC13_AH_TMTYoccHback_MS2_1	208.44	201.02	4059.8	3829.2	3344.5	3950.3	3643.5	4032.4	4069.6	3751.6	3432.3	3410.2	3879.7	3658.2	3392.7	4008	3690.1	4052.1	4097.7	3710.5	3416.8	3366	3	3
AFGIPIR	Unmodified	772.45956	0.45955895	355	P06493	CDK1	Cyclin-dependent kinase 1	yes	yes	0	0	0	0	1	1	1	1	1	1	54.733	54.733	2	0.012713	19268	20170328_LUMOS1_nLC13_AH_TMTYoccHback_MS2_2	91.093	20.027	152510	135540	126560	95762	75465	166610	153280	132570	87906	77341	145740	129360	127970	99641	79908	164800	151360	131060	88873	77360	6	6
AFGPGLQGGSAGSPAR	Unmodified	1428.711	0.71097563	561	P21333	FLNA	Filamin-A	yes	yes	0	0	0	0	1	1	1	1	1	1	36.404	36.404	2;3	4.6364E-51	12191	20170328_LUMOS1_nLC13_AH_TMTYoccHback_MS2_3	296.28	242.07	51233	49262	52618	52746	51513	51802	51503	52751	50118	52207	48990	47069	52753	53415	52341	52185	52170	52094	49670	51429	7	7
AFGPGLQGGSAGSPAR	Phospho (STY)	1508.6773	0.67730604	561	P21333	FLNA	Filamin-A	yes	yes	0	0	1	0	1	1	1	1	1	1	39.006	39.006	2;3	6.2411E-10	13685	20170328_LUMOS1_nLC13_AH_TMTYoccHback_MS3_2	164.99	138.4	33329	32161	33181	33394	31692	34272	32514	34174	31663	34740	31866	30725	33309	33873	32249	34463	32904	33791	31379	34203	6	6
AFGPGLQGGSAGSPARFTIDTK	Phospho (STY)	2214.047	0.047046931	561	P21333	FLNA	Filamin-A	yes	yes	0	0	1	1	1	1	1	1	1	1	65.766	65.766	3	4.5361E-11	26099	20170328_LUMOS1_nLC13_AH_TMTYoccHback_MS3_2	130.01	109.75	24604	23448	26891	25172	26790	26163	26014	26571	26314	29311	23531	22404	26889	25499	27189	26304	26396	26303	26051	28809	6	6
AFGSGYR	Unmodified	756.35549	0.35548781	592	P23588	EIF4B	Eukaryotic translation initiation factor 4B	yes	yes	0	0	0	0	1	1	1				25.378	25.378	2	0.0010609	7959	20170328_LUMOS1_nLC13_AH_TMTYoccHback_MS2_3	138.48	123.82	10832	9965.5	11862	10458	11305	11154	10444	11980	11209	11809	10360	9521.1	11857	10606	11490	11213	10628	11809	11079	11634	3	3
AFKESPK	Unmodified	805.4334	0.43340378	1001	P46013	MKI67	Antigen KI-67	yes	yes	0	0	0	1	1						32.95	32.95	3	0.0020467	10381	20170328_LUMOS1_nLC13_AH_TMTYoccHback_MS2_1	103.56	49.158	23817	22203	25590	24672	23968	25840	23468	25117	23524	25155	22777	21217	25598	24959	24397	25958	23801	24850	23295	24774	1	1
AFKESPK	Phospho (STY)	885.39973	0.39973419	1001	P46013	MKI67	Antigen KI-67	yes	yes	0	0	1	1	1		1				32.991	32.991	3	0.025192	10436	20170328_LUMOS1_nLC13_AH_TMTYoccHback_MS2_1	52.549	14.827	23330	23661	25481	24279	25220	25481	25153	25733	22701	27737	22313	22605	25479	24645	25611	25608	25451	25466	22549	27275	2	2
AFLAELEQNSPK	Phospho (STY)	1425.6541	0.65411098	2650	Q9UPN3	MACF1	Microtubule-actin cross-linking factor 1, isoforms 1/2/3/5	yes	yes	0	0	1	0	1	1	1	1	1	1	74.059	74.059	3	1.1416E-11	29510	20170328_LUMOS1_nLC13_AH_TMTYoccHback_MS3_1	170.26	137.32	44660	45498	47309	46822	46999	46413	46033	49715	45375	51143	42709	43467	47370	47500	47710	46772	46674	49055	44953	50340	7	7
AFLAELEQNSPK	Unmodified	1345.6878	0.68778057	2650	Q9UPN3	MACF1	Microtubule-actin cross-linking factor 1, isoforms 1/2/3/5	yes	yes	0	0	0	0	1	1	1	1	1	1	76.242	76.242	3	1.4098E-08	31019	20170328_LUMOS1_nLC13_AH_TMTYoccHback_MS3_3	164.48	123.5	58302	56924	59571	59107	59463	60137	58134	60103	58292	63474	55749	54384	59745	59952	60349	60492	58964	59473	57722	62442	6	6
AFLGLAK	Unmodified	718.43776	0.43776088	1141	P53853	VPS75	Vacuolar protein sorting-associated protein 75	yes	yes	0	0	0	0	1	1	1			1	64.039	64.039	2	0.0024856	22471	20170328_LUMOS1_nLC13_AH_TMTYoccHback_MS2_1	126.05	28.016	70898	70280	78822	80287	81994	73588	72496	77928	78537	83057	67811	67165	78780	81051	82967	74355	73919	76980	77607	81692	4	4
AFLSPPTLLEGPLR	Unmodified	1509.8555	0.8555146	101	O15320	CTAGE5	cTAGE family member 5	yes	yes	0	0	0	0	1		1	1	1		81.489	81.489	2	2.1657E-08	29868	20170328_LUMOS1_nLC13_AH_TMTYoccHback_MS2_3	157.38	122.57	10139	10549	11564	12876	12009	11128	10774	12254	12078	12522	9697.9	10084	11545	12960	12155	11275	10985	12079	11924	12327	4	4
AFLSPPTLLEGPLR	Phospho (STY)	1589.8218	0.82184501	101	O15320	CTAGE5	cTAGE family member 5	yes	yes	0	0	1	0		1			1	1	83.95	83.95	2	1.3886E-07	30740	20170328_LUMOS1_nLC13_AH_TMTYoccHback_MS2_2	126.09	100.15	12185	11988	14291	14362	14725	13156	12909	13252	13375	16190	11657	11459	14251	14472	14904	13284	13157	13154	13233	15882	3	3
AFLSPPTLLEGPLRLSPLLPGGGGR	Phospho (STY)	2594.3986	0.39855899	101	O15320	CTAGE5	cTAGE family member 5	yes	yes	0	0	1	1			1	1		1	87.603	87.603	3	1.9358E-07	32287	20170328_LUMOS1_nLC13_AH_TMTYoccHback_MS2_3	99.396	72.921	9926.4	9931.9	9101.7	7710.7	7673.8	10850	10647	10074	7576.8	7790.4	9488.7	9481.2	9167.8	7958.5	7891.9	10802	10628	9936.6	7588.7	7721.8	3	3
AFMESPK	Oxidation (M)	824.37384	0.37383999	1001	P46013	MKI67	Antigen KI-67	yes	yes	0	1	0	0		1					29.98	29.98	2	0.035781	9742	20170328_LUMOS1_nLC13_AH_TMTYoccHback_MS2_2	57.463	21.278	0	0	0	0	0	0	0	0	0	0	0	0	0	0	0	0	0	0	0	0	0	0
AFQSAYPEFSR	Unmodified	1301.6041	0.60405094	697	P32471	EFB1	Elongation factor 1-beta	yes	yes	0	0	0	0		1					49.486	49.486	3	8.041E-05	17264	20170328_LUMOS1_nLC13_AH_TMTYoccHback_MS2_2	108.98	86.957	3151.9	3453.6	3015.6	3219	3032.1	3148.8	3793.6	3089.3	2943.9	3342.5	3013.3	3298.5	3033.9	3280.2	3086.6	3170.9	3802	3060.5	2939	3286.5	1	1
AFSIIPSQR	Unmodified	1017.5607	0.56072956	879	P38970	HAL5	Serine/threonine-protein kinase HAL5	yes	yes	0	0	0	0			1				53.6	53.6	2	0.013073	18930	20170328_LUMOS1_nLC13_AH_TMTYoccHback_MS2_3	72.23	47.598	17763	19138	18319	18222	16822	21491	21367	18867	16652	12661	16986	18279	18356	18578	17201	21483	21406	18610	16622	12603	1	1
AFSIIPSQR	Phospho (STY)	1097.5271	0.52705997	879	P38970	HAL5	Serine/threonine-protein kinase HAL5	yes	yes	0	0	1	0				1			57.735	57.735	2	0.03682	22199	20170328_LUMOS1_nLC13_AH_TMTYoccHback_MS3_1	60.434	40.672	640.49	959.61	851.02	1782.4	1904.2	668.56	993.59	1327.4	1502.6	1675.3	613	919.07	850.58	1764.5	1873.5	720.12	1049.2	1296.9	1473.9	1642.5	1	1
AFSQVQCLDDNHVNWR	Acetyl (Protein N-term)	2029.9065	0.90645733	7	A6ND36	FAM83G	Protein FAM83G	yes	yes	1	0	0	0	1		1				60.287	60.287	2	2.8328E-17	21575	20170328_LUMOS1_nLC13_AH_TMTYoccHback_MS2_3	139.86	112.38	6543.7	6536	7252.5	8812.8	7515.6	7108.4	6762.5	7117.8	7991.8	8049.8	6258.7	6250.2	7249.4	8835.3	7607.5	7213.9	6901.2	7053.5	7880	7908.1	2	2
AFSQVQCLDDNHVNWR	Acetyl (Protein N-term);Phospho (STY)	2109.8728	0.87278773	7	A6ND36	FAM83G	Protein FAM83G	yes	yes	1	0	1	0	1	1	1				64.524	64.524	2	1.5355E-12	23350	20170328_LUMOS1_nLC13_AH_TMTYoccHback_MS2_3	96.113	83.621	9766.2	11204	11202	10813	10174	11218	10815	11406	9636	10526	9342	10701	11173	11005	10383	11279	10916	11249	9575.3	10386	2	2
AFSSRSYTSGPGSR	Phospho (STY)	1538.6515	0.65148522	25	P05787;CON__P05787	KRT8	Keratin, type II cytoskeletal 8	yes	no	0	0	1	1	1	1	1	1			25.371	25.371	3	8.5208E-09	7931	20170328_LUMOS1_nLC13_AH_TMTYoccHback_MS2_2	152.59	130.83	17952	15719	15653	13367	11690	17804	17923	15935	12711	12701	17158	15009	15799	13721	12125	17742	17845	15747	12732	12579	4	4
AFSSRSYTSGPGSR	2 Phospho (STY)	1618.6178	0.61781562	25	P05787;CON__P05787	KRT8	Keratin, type II cytoskeletal 8	yes	no	0	0	2	1	1	1	1	1	1	1	27.78	27.78	2;3	8.395E-06	8506	20170328_LUMOS1_nLC13_AH_TMTYoccHback_MS2_1	99.257	84.616	26684	25399	27483	28411	27380	28286	28040	28518	26668	29583	25516	24271	27553	28722	27806	28477	28368	28200	26447	29113	6	6
AFTGREFDELNPSAQR	Unmodified	1836.8755	0.87547477	497	P16615	ATP2A2	Sarcoplasmic/endoplasmic reticulum calcium ATPase 2	yes	yes	0	0	0	1	1		1				51.45	51.45	3	4.846E-14	17578	20170328_LUMOS1_nLC13_AH_TMTYoccHback_MS2_1	186.94	161.07	17019	16033	17160	18663	19127	17424	16727	18401	18127	19198	16273	15323	17232	18829	19295	17593	17064	18170	17912	18890	2	2
AFTGREFDELNPSAQR	Phospho (STY)	1916.8418	0.84180518	497	P16615	ATP2A2	Sarcoplasmic/endoplasmic reticulum calcium ATPase 2	yes	yes	0	0	1	1	1	1	1				51.474	51.474	3	1.6158E-11	17602	20170328_LUMOS1_nLC13_AH_TMTYoccHback_MS2_1	159.06	130.97	24915	25272	25868	25877	25584	28008	26831	26403	24537	27444	23825	24143	25924	26275	25999	28095	27105	26171	24363	27007	3	3
AFVDFLSDEIK	Unmodified	1282.6445	0.64451877	1385	Q07021	C1QBP	Complement component 1 Q subcomponent-binding protein, mitochondrial	yes	yes	0	0	0	0	1						83.704	83.704	2	0.00010929	30164	20170328_LUMOS1_nLC13_AH_TMTYoccHback_MS2_1	136.96	88.867	5774.5	6016.2	6260.3	5963	5908.3	6229.1	5915.6	6195.1	5783.5	5768.7	5522.6	5747	6260.2	6062	6013.5	6259.9	5992.3	6115.6	5731	5690.7	1	1
AFVEDSEDEDGAGEGGSSLLQK	Unmodified	2238.9764	0.97643019	1981	Q8N9T8	KRI1	Protein KRI1 homolog	yes	yes	0	0	0	0	3	2	1	1	1	1	57.185	57.185	2;3	1.0197E-54	21800	20170328_LUMOS1_nLC13_AH_TMTYoccHback_MS3_1	260.31	211.78	22648	21527	23507	25607	27230	23660	24487	25701	25180	26830	21657	20576	23580	25811	27437	23908	24928	25357	24916	26400	7	7
AFVEDSEDEDGAGEGGSSLLQK	Phospho (STY)	2318.9428	0.9427606	1981	Q8N9T8	KRI1	Protein KRI1 homolog	yes	yes	0	0	1	0	1	1	1	1	1	1	61.021	61.021	3	4.3601E-172	23882	20170328_LUMOS1_nLC13_AH_TMTYoccHback_MS3_2	417.77	356.67	19204	18393	20677	19325	19262	20109	20056	20747	19139	19348	18366	17572	20682	19595	19627	20221	20280	20456	18979	19085	6	6
AFVGNQLPFIGFTYYR	Unmodified	1891.9621	0.96210494	184	O75116	ROCK2	Rho-associated protein kinase 2	yes	yes	0	0	0	0			1				84.123	84.123	3	0.00011888	30924	20170328_LUMOS1_nLC13_AH_TMTYoccHback_MS2_3	76.156	56.394	3386.6	3527.9	3743.5	3833.7	3522.4	3708.6	3662.6	3900.9	3319.8	3695.5	3239.1	3371	3740.2	3879.5	3587.4	3739.5	3700.7	3844.9	3297.2	3644.1	1	1
AFWMAIGGDRDEIEGLSSDEEH	Oxidation (M)	2479.0598	0.059782663	1804	Q6PD74	AAGAB	Alpha- and gamma-adaptin-binding protein p34	yes	yes	0	1	0	1	1	1	1	1			75.842	75.842	3	3.7773E-34	30440	20170328_LUMOS1_nLC13_AH_TMTYoccHback_MS3_1	214.26	203.36	13290	12274	12849	12837	12128	13271	13817	14014	12870	13444	12706	11726	12916	13018	12365	13352	13924	13815	12772	13254	4	4
AFWMAIGGDRDEIEGLSSDEEH	Unmodified	2463.0649	0.064868041	1804	Q6PD74	AAGAB	Alpha- and gamma-adaptin-binding protein p34	yes	yes	0	0	0	1	1		1				79.179	79.179	3	1.163E-28	28951	20170328_LUMOS1_nLC13_AH_TMTYoccHback_MS2_3	155.28	144.02	6949.1	6634.4	6523	6093.7	6394.6	7366.4	6774.1	6769.2	6412.4	6915.2	6643.1	6336.1	6567.8	6224.7	6501.6	7362.4	6844.7	6713.5	6360.3	6807.5	2	2
AGAAAGDSDEESRADDK	Unmodified	1663.6922	0.69215026	266	O95365	ZBTB7A	Zinc finger and BTB domain-containing protein 7A	yes	yes	0	0	0	1	1	1	1	1			15.461	15.461	3	4.3938E-18	3947	20170328_LUMOS1_nLC13_AH_TMTYoccHback_MS2_1	155.22	126.92	4975.7	4521.3	4865.7	5126.6	4420.4	4827	5319.1	5190.7	4457.4	4800.2	4757.2	4320.8	4887.4	5177.9	4518.7	4873.6	5342.6	5110.3	4438.1	4736.1	4	4
AGAAAGDSDEESRADDK	Phospho (STY)	1743.6585	0.65848067	266	O95365	ZBTB7A	Zinc finger and BTB domain-containing protein 7A	yes	yes	0	0	1	1	1	1	1				16.703	16.703	3	2.109E-10	4602	20170328_LUMOS1_nLC13_AH_TMTYoccHback_MS2_2	125.79	96.467	4981.7	4962.7	5422.1	5388.2	5341.8	4745.1	5265	6103.3	5085	5164.4	4764.5	4741.9	5422.4	5449.2	5425.1	4816	5335.4	5967.7	5040.7	5106.5	3	3
AGAFITK	Unmodified	706.40138	0.40137537	645	P28272	URA1	Dihydroorotate dehydrogenase (fumarate)	yes	yes	0	0	0	0	1	1	1		1		44.511	44.511	2	0.0062653	14822	20170328_LUMOS1_nLC13_AH_TMTYoccHback_MS2_1	107.43	83.243	74006	72524	94478	99448	102710	74397	78283	88060	95102	104570	70819	69357	93940	99601	103570	75928	80516	86911	93711	102630	4	4
AGDLLEDSPK	Phospho (STY)	1123.4798	0.47983501	1096	P51858	HDGF	Hepatoma-derived growth factor	yes	yes	0	0	1	0	1	1	1	1	1	1	45.687	45.687	2	3.0126E-08	16440	20170328_LUMOS1_nLC13_AH_TMTYoccHback_MS3_1	165.35	125.73	68888	70263	70250	65197	67472	70100	69136	73741	67383	74004	65871	67105	70447	66499	68638	70434	69970	72766	66778	72880	7	7
AGDLLEDSPK	Unmodified	1043.5135	0.5135046	1096	P51858	HDGF	Hepatoma-derived growth factor	yes	yes	0	0	0	0	1	1	1	1	1	1	46.171	46.171	2;3	1.1733E-05	16005	20170328_LUMOS1_nLC13_AH_TMTYoccHback_MS2_2	182.39	133.6	142420	134490	140740	129200	123670	146700	143110	140280	124290	129820	136170	128460	141280	131630	126560	146970	143990	138650	123610	128080	6	6
AGDLLEDSPKRPK	Phospho (STY)	1504.7287	0.7286729	1096	P51858	HDGF	Hepatoma-derived growth factor	yes	yes	0	0	1	2	1	1	1	1			41.821	41.821	4	5.3039E-07	14319	20170328_LUMOS1_nLC13_AH_TMTYoccHback_MS2_2	145.55	104.34	54822	50128	57277	56404	56176	52833	55782	57840	53267	59200	52424	47904	57381	56983	57069	53366	56502	57026	52820	58276	4	4
AGDLLEDSPKRPK	Unmodified	1424.7623	0.7623425	1096	P51858	HDGF	Hepatoma-derived growth factor	yes	yes	0	0	0	2	1	1	1		1	1	44.184	44.184	4	1.4339E-06	14692	20170328_LUMOS1_nLC13_AH_TMTYoccHback_MS2_1	119.88	74.446	58739	56056	61407	60179	61429	62169	60791	61358	57695	65606	56171	53561	61524	60960	62347	62494	61577	60758	57221	64523	6	6
AGDTSDQEGHSLEEK	Unmodified	1601.6805	0.68052294	2256	Q99607	ELF4	ETS-related transcription factor Elf-4	yes	yes	0	0	0	0	1						22.698	22.698	3	0.0029853	6528	20170328_LUMOS1_nLC13_AH_TMTYoccHback_MS2_1	60.209	49.833	1605.2	1710.9	1771.1	1559.6	1549.1	1716.9	1904.9	1824.1	1731.9	1901.4	1535.3	1634	1769.1	1592.5	1587.1	1724	1914.3	1800.8	1719.9	1871	1	1
AGEARPGPTAESASGPSEDPSVNFLK	Unmodified	2570.2249	0.22487416	1520	Q13501	SQSTM1	Sequestosome-1	yes	yes	0	0	0	1	1	1					51.787	51.787	3	6.5403E-11	18136	20170328_LUMOS1_nLC13_AH_TMTYoccHback_MS2_2	113.31	94.551	14226	13778	14873	14082	14186	15068	15810	14053	13249	14670	13604	13162	14897	14299	14452	15119	15919	13936	13192	14435	2	2
AGEEDEGEEDSDSDYEISAK	Unmodified	2173.8295	0.82949118	5	A2RRP1	NBAS	Neuroblastoma-amplified sequence	yes	yes	0	0	0	0	1	1	1		1		35.471	35.471	2;3	6.8486E-18	11340	20170328_LUMOS1_nLC13_AH_TMTYoccHback_MS2_1	158.45	147.35	20586	21353	24351	23324	24447	23237	23122	23909	22031	24392	19694	20403	24271	23603	24795	23400	23462	23619	21847	24013	4	4
AGEEDEGEEDSDSDYEISAK	Phospho (STY)	2253.7958	0.79582159	5	A2RRP1	NBAS	Neuroblastoma-amplified sequence	yes	yes	0	0	1	0	1	1	1				37.23	37.23	3	1.6305E-08	12515	20170328_LUMOS1_nLC13_AH_TMTYoccHback_MS2_3	104.88	88.002	17209	18105	18586	18933	19774	19677	18847	19901	18171	18516	16458	17297	18601	19201	20006	19782	19122	19634	18014	18266	3	3
AGEPDGESLDEQPSSSSSK	Unmodified	1905.8076	0.80757395	2380	Q9H3Q1	CDC42EP4	Cdc42 effector protein 4	yes	yes	0	0	0	0	1	1		1			27.191	27.191	3	2.6353E-10	8291	20170328_LUMOS1_nLC13_AH_TMTYoccHback_MS2_1	110.37	91.042	17503	16439	18413	17028	18168	18552	16909	17795	17124	18195	16738	15706	18441	17283	18438	18610	17186	17621	16952	17912	4	4
AGEPNSPDAEEANSPDVTAGCDPAGVHPPR	Unmodified	3013.3108	0.31080541	1426	Q08J23	NSUN2	tRNA (cytosine(34)-C(5))-methyltransferase	yes	yes	0	0	0	0	1	2	1	2	1	2	34.627	34.627	3;4	2.2492E-33	11734	20170328_LUMOS1_nLC13_AH_TMTYoccHback_MS3_3	202.69	177.19	18760	17811	18268	18667	19170	19064	17787	20452	19026	18110	17936	17016	18368	18927	19401	19192	18096	20120	18806	17886	12	12
AGEPNSPDAEEANSPDVTAGCDPAGVHPPR	2 Phospho (STY)	3173.2435	0.24346622	1426	Q08J23	NSUN2	tRNA (cytosine(34)-C(5))-methyltransferase	yes	yes	0	0	2	0	1	1	2	1	1	1	36.109	36.109	3	2.927E-24	12053	20170328_LUMOS1_nLC13_AH_TMTYoccHback_MS3_2	185.43	170.5	17075	17906	17869	18188	18668	18573	18923	19595	18518	19011	16329	17106	17907	18466	18916	18694	19160	19321	18350	18736	17	17
AGEPNSPDAEEANSPDVTAGCDPAGVHPPR	Phospho (STY)	3093.2771	0.27713581	1426	Q08J23	NSUN2	tRNA (cytosine(34)-C(5))-methyltransferase	yes	yes	0	0	1	0	1	2	2	1	1	1	35.697	35.697	3;4	2.3893E-16	11625	20170328_LUMOS1_nLC13_AH_TMTYoccHback_MS3_1	159.78	148.86	12241	13730	13981	14720	13225	14645	13714	13736	13866	14028	11709	13118	13950	14908	13465	14731	13881	13613	13727	13809	10	10
AGFAGDDAPR	Unmodified	975.44101	0.44100836	1192;1222;1210	P60709;Q6S8J3;A5A3E0;P60010;P0CG38;P0CG39;P68133;P62736;P63267;P68032;P63261	ACTB;POTEE;POTEF;ACT1;POTEI;POTEJ;ACTA1;ACTA2;ACTG2;ACTC1;ACTG1	Actin, cytoplasmic 1;Actin, cytoplasmic 1, N-terminally processed;POTE ankyrin domain family member E;POTE ankyrin domain family member F;Actin;POTE ankyrin domain family member I;POTE ankyrin domain family member J;Actin, alpha skeletal muscle;Actin, aortic smooth muscle;Actin, gamma-enteric smooth muscle;Actin, alpha cardiac muscle 1;Actin, cytoplasmic 2;Actin, cytoplasmic 2, N-terminally proce…	no	no	0	0	0	0	1	1	1		1		23.179	23.179	2	2.0594E-05	7089	20170328_LUMOS1_nLC13_AH_TMTYoccHback_MS2_3	162.97	100.31	18177	17499	19673	18591	19250	18169	18762	20106	19271	21063	17384	16719	19678	18833	19554	18327	19040	19826	19070	20725	4	4
AGFNYESPSK	Unmodified	1098.4982	0.49818889	2588	Q9UHF7	TRPS1	Zinc finger transcription factor Trps1	yes	yes	0	0	0	0	1	1	1				38.463	38.463	2	1.3966E-07	12506	20170328_LUMOS1_nLC13_AH_TMTYoccHback_MS2_1	176.38	114.7	37085	35123	37976	37137	37830	40247	38441	40235	37830	39855	35461	33558	38083	37657	38415	40401	38923	39760	37480	39260	3	3
AGFTSTK	Unmodified	710.3599	0.35990449	1033	P47160	ENT3	Epsin-3	yes	yes	0	0	0	0	1	1	1				28.404	28.404	2	0.005103	9086	20170328_LUMOS1_nLC13_AH_TMTYoccHback_MS2_2	111.65	48.67	37868	37969	48515	54240	55974	36361	40770	48505	51665	59063	36237	36318	48251	54218	56288	37376	42061	47747	50861	57943	3	3
AGGAGVPAFYTPTGYGTLVQEGGSPIK	Unmodified	2594.3017	0.30166791	1179	P55809	OXCT1	Succinyl-CoA:3-ketoacid coenzyme A transferase 1, mitochondrial	yes	yes	0	0	0	0		1	1				77.245	77.245	3	0.00049921	28089	20170328_LUMOS1_nLC13_AH_TMTYoccHback_MS2_2	59.429	19.61	10057	9287	9359.3	9764.9	9536.1	10794	9874.4	10296	9646.1	10796	9614.2	8872.9	9429.6	9905.7	9676.1	10822	9990.1	10203	9558.8	10622	2	2
AGGDLSLSPGR	Unmodified	1028.5251	0.52507234	2295	Q9BUH8	BEGAIN	Brain-enriched guanylate kinase-associated protein	yes	yes	0	0	0	0	1	1	1				32.213	32.213	2	0.00012892	10560	20170328_LUMOS1_nLC13_AH_TMTYoccHback_MS2_3	133.83	83.793	30925	28872	30167	28779	28885	29365	31478	32850	29050	30019	29567	27580	30313	29244	29411	29581	31763	32293	28836	29626	3	3
AGGGAQPSQTATGDPSDEDEDSDLEEFVR	Unmodified	2979.249	0.24897623	1675	Q2YD98	UVSSA	UV-stimulated scaffold protein A	yes	yes	0	0	0	0				1			53.049	53.049	3	8.6952E-24	20057	20170328_LUMOS1_nLC13_AH_TMTYoccHback_MS3_1	168.72	152.62	766.05	703.32	746.03	802.77	761.2	1073.3	931.14	844.89	891.8	1022.1	732.4	672.15	749.98	813.02	774.11	1067.9	936.6	846.31	884.24	1002.9	1	1
AGGGGGLGAGSPALSGGQGR	Phospho (STY)	1662.7475	0.74751087	1780	Q6IQ22	RAB12	Ras-related protein Rab-12	yes	yes	0	0	1	0	1	1	1				27.617	27.617	2;3	2.1088E-08	8838	20170328_LUMOS1_nLC13_AH_TMTYoccHback_MS2_3	105.39	82.298	6721.3	5798.5	7569.4	7745.1	7075.4	7165.5	6648.7	7487.8	7462	7496.2	6428.9	5544.8	7556.7	7774.4	7199.3	7236.4	6766.8	7390.1	7367	7382.7	3	3
AGGGGGLGAGSPALSGGQGR	Unmodified	1582.7812	0.78118046	1780	Q6IQ22	RAB12	Ras-related protein Rab-12	yes	yes	0	0	0	0	1	1	1				28.843	28.843	2;3	5.957E-29	8892	20170328_LUMOS1_nLC13_AH_TMTYoccHback_MS2_1	229.97	191.89	8525.9	8289.9	8739.8	8286.7	8094.3	8684.3	8416.1	9431	8744.5	9120.6	8152.6	7919.1	8760.4	8421.2	8249.9	8736.8	8522	9289.9	8650.5	8989.5	3	3
AGGLDWPEATEVSPSR	Phospho (STY)	1750.7563	0.75634422	2703	Q9Y446	PKP3	Plakophilin-3	yes	yes	0	0	1	0	1	1	1	1	1	1	56.921	56.921	2	1.2952E-10	19672	20170328_LUMOS1_nLC13_AH_TMTYoccHback_MS2_1	139.77	117.45	23450	22648	25806	27126	26836	25010	25210	25653	27263	27781	22428	21648	25804	27335	27173	25254	25641	25376	26941	27315	7	7
AGGLDWPEATEVSPSR	Unmodified	1670.79	0.79001381	2703	Q9Y446	PKP3	Plakophilin-3	yes	yes	0	0	0	0		2				1	55.272	55.272	2;3	1.2581E-06	21299	20170328_LUMOS1_nLC13_AH_TMTYoccHback_MS3_3	128.21	109.11	30014	29582	30311	29592	30645	32440	30769	30136	29729	31477	28699	28259	30419	30082	31093	32523	31159	29890	29470	30973	3	3
AGGLQDSDTEDECWSDTEAVPR	Unmodified	2436.9976	0.99757634	2395	Q9H6H4	REEP4	Receptor expression-enhancing protein 4	yes	yes	0	0	0	0	1	2	1		1		45.555	45.555	2;3	1.2349E-16	15194	20170328_LUMOS1_nLC13_AH_TMTYoccHback_MS2_1	110.67	95.411	21938	20922	24316	22725	23675	23206	23597	25365	23544	26164	20983	19991	24297	23007	24061	23368	23915	25014	23317	25752	5	5
AGGPATPLSPTR	Unmodified	1123.5986	0.59857163	1302	Q03252	LMNB2	Lamin-B2	yes	yes	0	0	0	0	1	1	1				27.162	27.162	2	1.2873E-05	8632	20170328_LUMOS1_nLC13_AH_TMTYoccHback_MS2_3	134.84	86.05	19112	18520	19070	19502	18971	20363	20577	20144	19430	19878	18274	17695	19146	19772	19281	20462	20773	19912	19273	19583	3	3
AGGPTTPLSPTR	2 Phospho (STY)	1313.5418	0.54179713	555	P20700	LMNB1	Lamin-B1	yes	yes	0	0	2	0	1						24.72	24.72	2	0.02824	7135	20170328_LUMOS1_nLC13_AH_TMTYoccHback_MS2_1	48.115	34.711	3144.4	3230	3001.6	2775.6	2759.5	3411.9	3228.8	2894.7	2437.9	2482.4	3006.1	3084.2	3018.6	2845.2	2818.1	3405.3	3241.5	2870.1	2436.2	2453.8	1	1
AGGPTTPLSPTR	Unmodified	1153.6091	0.60913632	555	P20700	LMNB1	Lamin-B1	yes	yes	0	0	0	0	1		1	1		1	27.018	27.018	2	3.1264E-06	8590	20170328_LUMOS1_nLC13_AH_TMTYoccHback_MS2_3	137.85	111.44	15503	14616	14824	16302	15158	15529	16233	15501	13932	15500	14821	13967	14916	16477	15385	15657	16372	15321	13860	15266	4	4
AGGSAALSPSK	Phospho (STY)	1024.459	0.45903999	2084	Q92522	H1FX	Histone H1x	yes	yes	0	0	1	0	2	1					26.645	26.645	2;3	0.00079356	8365	20170328_LUMOS1_nLC13_AH_TMTYoccHback_MS2_2	84.954	64.527	10454	10631	11287	10669	11101	11228	11676	11528	11028	12079	9997.5	10156	11291	10841	11284	11285	11801	11395	10939	11885	3	3
AGGSAALSPSK	Unmodified	944.49271	0.49270958	2084	Q92522	H1FX	Histone H1x	yes	yes	0	0	0	0	1	1	1				26.645	26.645	3	0.00024795	8055	20170328_LUMOS1_nLC13_AH_TMTYoccHback_MS2_1	96.957	68.944	11660	11114	12444	11839	12035	11633	11652	12410	11711	11945	11151	10619	12454	11992	12230	11726	11823	12230	11595	11775	3	3
AGGSAALSPSKK	Phospho (STY)	1152.554	0.554003	2084	Q92522	H1FX	Histone H1x	yes	yes	0	0	1	1	1	1	1				29.898	29.898	3	5.7226E-05	9263	20170328_LUMOS1_nLC13_AH_TMTYoccHback_MS2_1	94.487	38.262	31046	29383	30588	29144	29646	31308	30801	32225	29672	30192	29683	28068	30724	29634	30151	31449	31151	31778	29415	29780	4	4
AGLDNVDAESK	Unmodified	1117.5251	0.52513192	398	P09064	SUI3	Eukaryotic translation initiation factor 2 subunit beta	yes	yes	0	0	0	0	1	1	1				33.139	33.139	2	5.7212E-18	10496	20170328_LUMOS1_nLC13_AH_TMTYoccHback_MS2_1	221.91	157.49	77177	67760	46789	22528	13082	84291	71181	48459	21595	14005	73706	64598	48198	25427	15544	82231	69154	48400	22766	14534	3	3
AGLDNVDAESKEGTPSANSSIQQEVGLPYSELLSR	Unmodified	3660.7755	0.77549254	398	P09064	SUI3	Eukaryotic translation initiation factor 2 subunit beta	yes	yes	0	0	0	1	1	1	1			1	76.821	76.821	3;4	4.7627E-43	27416	20170328_LUMOS1_nLC13_AH_TMTYoccHback_MS2_1	193.97	184.68	46104	40485	29484	14156	8832.8	47214	42806	30161	12981	9125.7	44035	38598	30257	15838	10333	46152	41623	29957	13685	9440	6	6
AGLELLK	Unmodified	742.45889	0.45889025	2485	Q9NTI5	PDS5B	Sister chromatid cohesion protein PDS5 homolog B	yes	yes	0	0	0	0			1				53.96	53.96	2	0.00066506	19050	20170328_LUMOS1_nLC13_AH_TMTYoccHback_MS2_3	100.07	20.613	0	0	0	0	0	0	0	0	0	0	0	0	0	0	0	0	0	0	0	0	0	0
AGLESGAEPGDGDSDTTK	Unmodified	1705.7279	0.72786706	175	O60832	DKC1	H/ACA ribonucleoprotein complex subunit 4	yes	yes	0	0	0	0	1	1	1	1	1		28.557	28.557	2;3	5.5455E-126	9073	20170328_LUMOS1_nLC13_AH_TMTYoccHback_MS3_1	432.7	350.93	34988	34379	36076	35873	35755	36542	36695	37320	34903	38283	33457	32845	36165	36378	36321	36766	37121	36879	34614	37684	5	5
AGLESGAEPGDGDSDTTK	Phospho (STY)	1785.6942	0.69419747	175	O60832	DKC1	H/ACA ribonucleoprotein complex subunit 4	yes	yes	0	0	1	0	1	2	1		1	1	30.319	30.319	2;3	2.744E-07	10048	20170328_LUMOS1_nLC13_AH_TMTYoccHback_MS3_2	123.36	94.386	19819	19482	20662	20552	20077	20731	20232	20264	18925	21151	18952	18614	20700	20830	20408	20854	20475	20062	18777	20813	6	6
AGLESGAEPGDGDSDTTKK	Unmodified	1833.8228	0.82283008	175	O60832	DKC1	H/ACA ribonucleoprotein complex subunit 4	yes	yes	0	0	0	1	1	1	1				30.648	30.648	3	1.484E-18	9984	20170328_LUMOS1_nLC13_AH_TMTYoccHback_MS2_2	177.6	151.88	30211	29520	31247	31923	32934	30987	31560	32174	31290	34559	28889	28206	31331	32312	33337	31237	32029	31808	30994	33985	3	3
AGLESGAEPGDGDSDTTKK	Phospho (STY)	1913.7892	0.78916049	175	O60832	DKC1	H/ACA ribonucleoprotein complex subunit 4	yes	yes	0	0	1	1		1					32.583	32.583	3	9.039E-06	10755	20170328_LUMOS1_nLC13_AH_TMTYoccHback_MS2_2	83.606	68.185	8191.2	8201.7	7845.6	7831.3	8133	8171.8	7700.2	8790.2	7878	9254.3	7831	7833.7	7894.2	7974.9	8237.2	8221.3	7822.2	8676.5	7796.6	9104.5	1	1
AGLGSPERPPK	Unmodified	1107.6037	0.60365701	2394	Q9H6F5	CCDC86	Coiled-coil domain-containing protein 86	yes	yes	0	0	0	1	1	1	1	1	1	1	28.079	28.079	3	3.6744E-05	9072	20170328_LUMOS1_nLC13_AH_TMTYoccHback_MS3_2	140.78	69.065	41259	38063	42607	43468	42951	41404	42086	43895	40570	41135	39453	36376	42713	43894	43573	41777	42657	43245	40219	40573	6	6
AGLGSPERPPK	Phospho (STY)	1187.57	0.56998742	2394	Q9H6F5	CCDC86	Coiled-coil domain-containing protein 86	yes	yes	0	0	1	1	1	1	1	1	1	1	29.66	29.66	3	0.00033236	9590	20170328_LUMOS1_nLC13_AH_TMTYoccHback_MS2_2	95.264	39.006	48647	46724	51853	50421	50446	50817	48604	49680	48246	51189	46523	44645	51898	51054	51248	51119	49317	49171	47788	50383	6	6
AGLGSPERPPKTSPGSPR	Unmodified	1789.9435	0.94349476	2394	Q9H6F5	CCDC86	Coiled-coil domain-containing protein 86	yes	yes	0	0	0	2	1	1	1	1	1	1	27.809	27.809	4	9.1569E-17	9036	20170328_LUMOS1_nLC13_AH_TMTYoccHback_MS3_2	180.32	138.67	27188	27854	28520	30073	29436	30131	28705	28965	28251	30123	26000	26615	28575	30448	29829	30310	29109	28691	27990	29643	6	6
AGLGSPERPPKTSPGSPR	Phospho (STY)	1869.9098	0.90982517	2394	Q9H6F5	CCDC86	Coiled-coil domain-containing protein 86	yes	yes	0	0	1	2	1		1				28.683	28.683	3	0.00099495	9210	20170328_LUMOS1_nLC13_AH_TMTYoccHback_MS2_3	63.869	47.375	6751.4	6801.5	7152.4	6902.6	7751.2	7803	7035.3	7802.4	7169	6881	6456.5	6497.6	7165.2	7014.3	7831.9	7822.6	7158.3	7693	7095.7	6796.8	2	2
AGLGSPERPPKTSPGSPR	2 Phospho (STY)	1949.8762	0.87615558	2394	Q9H6F5	CCDC86	Coiled-coil domain-containing protein 86	yes	yes	0	0	2	2	1	1	1				30.257	30.257	3;4	0.0009509	9819	20170328_LUMOS1_nLC13_AH_TMTYoccHback_MS2_3	63.573	51.407	7797.2	7794	8052.2	7641.5	7899.2	8375.9	7712.8	8478.6	7742.8	8519.7	7455.9	7445	8071	7775.3	8023	8406.3	7823.4	8377.4	7666.8	8390	2	2
AGLQFPVGR	Unmodified	943.52395	0.52395013	486	P16104;Q6FI13;P0C0S8;Q8IUE6;Q99878;Q9BTM1;Q16777;Q93077;Q7L7L0;P04908;Q96KK5;Q96QV6;P20671;Q71UI9;P0C0S5;Q12692	H2AFX;HIST2H2AA3;HIST1H2AG;HIST2H2AB;HIST1H2AJ;H2AFJ;HIST2H2AC;HIST1H2AC;HIST3H2A;HIST1H2AB;HIST1H2AH;HIST1H2AA;HIST1H2AD;H2AFV;H2AFZ;HTZ1	Histone H2AX;Histone H2A type 2-A;Histone H2A type 1;Histone H2A type 2-B;Histone H2A type 1-J;Histone H2A.J;Histone H2A type 2-C;Histone H2A type 1-C;Histone H2A type 3;Histone H2A type 1-B/E;Histone H2A type 1-H;Histone H2A type 1-A;Histone H2A type 1-D;Histone H2A.V;Histone H2A.Z	yes	no	0	0	0	0	1						49.2	49.2	2	0.0036254	16690	20170328_LUMOS1_nLC13_AH_TMTYoccHback_MS2_1	92.491	63.115	9957.4	9949.8	10138	9938.1	9809.8	11011	10497	10539	9828.3	10539	9521.2	9504.7	10167	10104	9981.4	11039	10601	10433	9751.6	10380	1	1
AGLREGSEEK	Unmodified	1074.5306	0.53055165	2385	Q9H4G0	EPB41L1	Band 4.1-like protein 1	yes	yes	0	0	0	1	1	1	1				21.125	21.125	3	0.00027319	6326	20170328_LUMOS1_nLC13_AH_TMTYoccHback_MS2_2	106.4	59.318	10297	10946	11867	11593	11949	12547	11393	11894	10766	12578	9850.3	10458	11841	11755	12119	12587	11556	11791	10679	12373	3	3
AGLREGSEEK	Phospho (STY)	1154.4969	0.49688205	2385	Q9H4G0	EPB41L1	Band 4.1-like protein 1	yes	yes	0	0	1	1	1	1	1				21.238	21.238	3	0.00010048	6368	20170328_LUMOS1_nLC13_AH_TMTYoccHback_MS2_3	131.06	81.126	8392.2	7396.1	7652	7558.2	7677.5	8072.9	8083.8	8294.6	8060.1	8212.7	8022	7065.8	7716.8	7674.5	7797.2	8110.5	8176.4	8189	7982.6	8090.4	3	3
AGMSSNQSISSPVLDAVPR	Oxidation (M)	1930.9418	0.94183978	2666	Q9UQ35	SRRM2	Serine/arginine repetitive matrix protein 2	yes	yes	0	1	0	0	1	1		1	1		51.175	51.175	3	2.8395E-10	17917	20170328_LUMOS1_nLC13_AH_TMTYoccHback_MS2_2	109.72	92.778	17874	16985	18170	18577	19141	18753	18228	18386	17534	19078	17091	16230	18233	18800	19374	18864	18495	18198	17383	18774	5	5
AGMSSNQSISSPVLDAVPR	Unmodified	1914.9469	0.94692516	2666	Q9UQ35	SRRM2	Serine/arginine repetitive matrix protein 2	yes	yes	0	0	0	0	1	1					56.345	56.345	2;3	2.8506E-15	19498	20170328_LUMOS1_nLC13_AH_TMTYoccHback_MS2_1	150.11	131.37	23673	26259	35693	43189	46312	24416	26861	36695	43009	48585	22669	25133	35333	42956	46283	25386	28210	36096	42142	47595	3	3
AGMSSNQSISSPVLDAVPRTPSRER	Oxidation (M);Phospho (STY)	2737.2855	0.28545608	2666	Q9UQ35	SRRM2	Serine/arginine repetitive matrix protein 2	yes	yes	0	1	1	2		1	1			1	43.012	43.012	4	2.0379E-05	14732	20170328_LUMOS1_nLC13_AH_TMTYoccHback_MS2_3	78.607	56.407	9635.3	8949.2	9870.5	9185.7	9765.2	10212	9448.8	10394	9470.9	9913.6	9213.4	8549.6	9897.6	9328.4	9913.4	10246	9587.4	10257	9378.4	9774.1	3	3
AGMSSNQSISSPVLDAVPRTPSRER	Phospho (STY)	2721.2905	0.29054145	2666	Q9UQ35	SRRM2	Serine/arginine repetitive matrix protein 2	yes	yes	0	0	1	2			1				48.164	48.164	4	2.5936E-05	16841	20170328_LUMOS1_nLC13_AH_TMTYoccHback_MS2_3	79.512	63.747	4164.6	4863.8	5567.8	6049.8	5658.5	5583	5413.6	5181.6	5468.6	5644.9	3985.9	4649.6	5524.7	6087.9	5736.6	5630.3	5496	5144.1	5414	5549.6	1	1
AGMTSSPDATTGQTFG	Oxidation (M)	1543.6461	0.64605169	2671	Q9UQR1	ZNF148	Zinc finger protein 148	yes	yes	0	1	0	0		1					27.713	27.713	2	0.040166	8866	20170328_LUMOS1_nLC13_AH_TMTYoccHback_MS2_2	58.37	41.13	2255.3	2353.6	2365.4	2583.5	2522.9	2728.4	2507.7	2690.3	2320.5	2634.9	2156.7	2248.9	2370.5	2615	2553.5	2740.7	2538.8	2659.2	2303.2	2596.3	1	1
AGMTSSPDATTGQTFG	Unmodified	1527.6511	0.65113707	2671	Q9UQR1	ZNF148	Zinc finger protein 148	yes	yes	0	0	0	0		1	1				36.716	36.716	2	1.0836E-05	12299	20170328_LUMOS1_nLC13_AH_TMTYoccHback_MS2_3	96.89	74.742	9303.7	9154.4	10217	9634	9508.2	9480.5	9888.4	9709.5	10371	9967	8898.3	8746.3	10210	9763.5	9688.8	9550.5	10014	9594.1	10257	9810.8	2	2
AGNTGLATAFFNSENSNIVK	Unmodified	2054.0069	0.006882877	357	P06634	DED1	ATP-dependent RNA helicase DED1	yes	yes	0	0	0	0	1		1				76.219	76.219	3	0.0039844	27813	20170328_LUMOS1_nLC13_AH_TMTYoccHback_MS2_3	46.099	17.519	8635.6	8530.8	9930.9	9521.4	9926.9	10427	10073	9004.2	9126.9	9955	8260.6	8152.1	9909.4	9633.9	10079	10445	10187	8966.4	9064.6	9784.1	2	2
AGPDLPSLPSHALEDEGWAAAAPSPGSAR	Unmodified	2826.3573	0.35728531	2380	Q9H3Q1	CDC42EP4	Cdc42 effector protein 4	yes	yes	0	0	0	0	1	1	1	1		1	71.294	71.294	3	9.9234E-17	28787	20170328_LUMOS1_nLC13_AH_TMTYoccHback_MS3_3	157.95	147.18	13415	13111	13642	14422	15367	14230	13811	14599	13706	15631	12827	12529	13695	14589	15500	14334	14052	14438	13576	15372	5	5
AGQLEAWLEMNPGYEVAPR	Unmodified	2130.0204	0.020424451	1091	P51532	SMARCA4	Transcription activator BRG1	yes	yes	0	0	0	0	1		1				81.344	81.344	3	1.108E-07	29810	20170328_LUMOS1_nLC13_AH_TMTYoccHback_MS2_3	103.1	87.468	9668.7	9631.1	9612.3	9135.9	8592.4	9645.8	10147	9736.5	8916.9	8638.4	9244.5	9198.9	9646.9	9307.3	8788	9692.1	10204	9598	8864.6	8531.5	2	2
AGSATVLSGSIAGLEGGSQLALR	Unmodified	2114.1331	0.13314602	2097	Q92614	MYO18A	Unconventional myosin-XVIIIa	yes	yes	0	0	0	0	1	1	1				76.868	76.868	3	7.4123E-11	27949	20170328_LUMOS1_nLC13_AH_TMTYoccHback_MS2_2	110.38	86.815	15426	15487	17175	18018	17680	16995	16446	16847	18129	18538	14755	14801	17164	18180	17908	17140	16739	16690	17906	18222	3	3
AGSEECVFYTDETASPLAPDLAK	Phospho (STY)	2550.0873	0.087316345	1844	Q765P7	MTSS1L	MTSS1-like protein	yes	yes	0	0	1	0		1					76.06	76.06	3	0.0043398	27634	20170328_LUMOS1_nLC13_AH_TMTYoccHback_MS2_2	45.901	26.866	3251.7	2994.4	3715.2	3340.4	3103.7	3454.8	3415.2	3455.2	3522.1	3507.9	3110.4	2861.4	3704.6	3378.4	3182.4	3473.3	3451	3416.1	3485	3453.8	1	1
AGSGTSQLDQLAALQALSSSLNK	Unmodified	2259.1707	0.17065374	2243	Q99383	HRP1	Nuclear polyadenylated RNA-binding protein 4	yes	yes	0	0	0	0	1	1	1	1			82.343	82.343	3	4.1801E-26	29617	20170328_LUMOS1_nLC13_AH_TMTYoccHback_MS2_1	189.98	166.84	23520	22890	26580	28354	28033	25979	26597	27483	26819	28409	22497	21882	26549	28535	28372	26250	27010	27132	26552	27960	4	4
AGSPAPSNRLNDSPTLK	Unmodified	1723.8853	0.88531118	2328	Q9BYW2	SETD2	Histone-lysine N-methyltransferase SETD2	yes	yes	0	0	0	1	1						34.453	34.453	3	1.9254E-07	10971	20170328_LUMOS1_nLC13_AH_TMTYoccHback_MS2_1	105.77	76.085	7350.9	7324	7981.8	7478.7	7885.9	8092.3	7604.6	7883.5	7866.6	8140.3	7030.3	6996.8	7983.1	7594.9	8005.7	8121	7721.1	7804	7783	8011.8	1	1
AGSPDVLR	Unmodified	813.43447	0.43446642	2002	Q8NDX6	ZNF740	Zinc finger protein 740	yes	yes	0	0	0	0	1	1	1				24.991	24.991	2	0.00085888	7791	20170328_LUMOS1_nLC13_AH_TMTYoccHback_MS2_2	131.27	78.999	18423	17640	18870	16955	17820	18783	18892	19010	18992	18568	17616	16849	18917	17269	18150	18845	19106	18773	18805	18297	3	3
AGSPDVLR	Phospho (STY)	893.4008	0.40079682	2002	Q8NDX6	ZNF740	Zinc finger protein 740	yes	yes	0	0	1	0	1	1	1				26.663	26.663	2	0.0030713	8486	20170328_LUMOS1_nLC13_AH_TMTYoccHback_MS2_3	88.37	38.329	15680	15103	16156	16003	16085	15609	15488	16924	15040	16497	14994	14430	16196	16212	16323	15742	15710	16674	14907	16257	4	4
AGSPLCNSNLQDSEEDIEPSYSLFR	Unmodified	2827.2607	0.26066732	2475	Q9NRY4	ARHGAP35	Rho GTPase-activating protein 35	yes	yes	0	0	0	0	1	1	1	1			73.813	73.813	3	2.8371E-11	26956	20170328_LUMOS1_nLC13_AH_TMTYoccHback_MS2_3	123.29	106.78	14739	13339	15395	16022	16944	15185	15324	15946	15308	17484	14094	12750	15433	16147	17109	15323	15589	15766	15159	17187	6	6
AGSSTPGDAPPAVAEVQGR	Unmodified	1765.8595	0.85949036	1880	Q7Z6Z7	HUWE1	E3 ubiquitin-protein ligase HUWE1	yes	yes	0	0	0	0	1	1	1				32.459	32.459	2;3	3.151E-05	10712	20170328_LUMOS1_nLC13_AH_TMTYoccHback_MS2_3	71.637	46.782	11446	11113	12560	11966	11760	11918	12613	12595	11011	12418	10947	10618	12552	12116	11984	12006	12724	12422	10949	12234	3	3
AGTDSPVSCASVTEER	Phospho (STY)	1744.6975	0.69750871	1768	Q69YH5	CDCA2	Cell division cycle-associated protein 2	yes	yes	0	0	1	0	1	1	1				26.657	26.657	2	0.00020168	8411	20170328_LUMOS1_nLC13_AH_TMTYoccHback_MS2_2	77.222	53.794	2204.3	2179.9	2367.3	2779.3	2465.3	2472.2	2470.2	2465.3	2250.9	2339.1	2108.1	2084.1	2369.6	2793.6	2498	2498.8	2499.5	2434.3	2235.1	2306.4	2	2
AGTLSITEFADMLSGNAGGFR	Oxidation (M)	2130.0052	0.0051683175	1614	Q15149	PLEC	Plectin	yes	yes	0	1	0	0	1	2	1		1	1	82.395	82.395	2;3	2.3623E-28	30075	20170328_LUMOS1_nLC13_AH_TMTYoccHback_MS2_2	195.17	185.25	15841	16319	16061	16331	17174	15856	17110	15697	15393	17959	15147	15589	16120	16586	17382	15974	17313	15566	15292	17639	7	7
AGTLSITEFADMLSGNAGGFR	Unmodified	2114.0103	0.010253695	1614	Q15149	PLEC	Plectin	yes	yes	0	0	0	0	1	2	2	1	1	1	86.899	86.899	2;3	0	35900	20170328_LUMOS1_nLC13_AH_TMTYoccHback_MS3_2	588.23	549.99	24647	23958	26243	26773	26524	26176	26514	26283	25881	26849	23571	22895	26273	27064	26911	26369	26859	25986	25647	26431	8	8
AGTLSITEFADMLSGNAGGFRSR	Oxidation (M);Phospho (STY)	2453.1046	0.10463816	1614	Q15149	PLEC	Plectin	yes	yes	0	1	1	1	1	2	2	1	1		80.947	80.947	3	1.9876E-34	33006	20170328_LUMOS1_nLC13_AH_TMTYoccHback_MS3_1	219.58	193.45	29883	30230	30025	29468	29434	33852	31335	33054	28704	31127	28573	28875	30133	30003	29929	33910	31640	32657	28499	30698	6	6
AGTLSITEFADMLSGNAGGFRSR	Phospho (STY)	2437.1097	0.10972354	1614	Q15149	PLEC	Plectin	yes	yes	0	0	1	1	1	1	1	2	1	1	85.556	85.556	2;3	1.0481E-131	35280	20170328_LUMOS1_nLC13_AH_TMTYoccHback_MS3_2	376.04	342.33	43640	43446	47961	47211	47001	47018	49210	48054	45893	48877	41738	41513	47942	47785	47781	47344	49731	47476	45540	48121	13	13
AGTQLDKR	Unmodified	887.48248	0.48247924	1025	P47116	PTK2	Serine/threonine-protein kinase PTK2/STK2	yes	yes	0	0	0	1		1					19.918	19.918	3	0.024193	5918	20170328_LUMOS1_nLC13_AH_TMTYoccHback_MS2_2	47.082	6.5091	2560	2538.3	2661.8	2455.4	2806.6	2338.5	2270.9	2973	2295.6	2607.6	2448.1	2424.5	2668.3	2497.2	2835.6	2366	2321.7	2909.7	2272.6	2576.1	1	1
AGTRTDSREDEISPPPPNPVVK	Phospho (STY)	2441.1588	0.15878222	434	P10644	PRKAR1A	cAMP-dependent protein kinase type I-alpha regulatory subunit;cAMP-dependent protein kinase type I-alpha regulatory subunit, N-terminally processed	yes	yes	0	0	1	2	1	1	1	1	1		38.503	38.503	4	6.218E-16	12516	20170328_LUMOS1_nLC13_AH_TMTYoccHback_MS2_1	135.3	111.26	28003	27306	28857	27426	27635	29381	28314	28606	25469	27773	26777	26085	28923	27870	28116	29494	28620	28283	25301	27371	6	6
AGTRTDSREDEISPPPPNPVVK	Unmodified	2361.1925	0.19245182	434	P10644	PRKAR1A	cAMP-dependent protein kinase type I-alpha regulatory subunit;cAMP-dependent protein kinase type I-alpha regulatory subunit, N-terminally processed	yes	yes	0	0	0	2	1	1	1	1	1		38.663	38.663	4	2.2517E-23	13089	20170328_LUMOS1_nLC13_AH_TMTYoccHback_MS2_2	167.53	150.85	21583	21001	22095	21774	22625	23371	23015	23640	21784	23532	20638	20064	22161	22096	22947	23471	23288	23354	21607	23179	6	6
AGYLSDGDSPERPAGPPSPTSFRPYEVGPAAR	Unmodified	3300.58	0.57996804	1836	Q6ZW31	SYDE1	Rho GTPase-activating protein SYDE1	yes	yes	0	0	0	2	1		1				55.144	55.144	4	6.5139E-43	19522	20170328_LUMOS1_nLC13_AH_TMTYoccHback_MS2_3	210.11	188.31	11679	10886	10939	11991	11768	11678	11144	12968	12103	13361	11164	10403	11021	12129	11899	11782	11332	12782	11958	13151	3	3
AHAWPSPYK	Unmodified	1055.5189	0.51886475	2014	Q8NFJ5	GPRC5A	Retinoic acid-induced protein 3	yes	yes	0	0	0	0	1	1	1				40.872	40.872	3	0.00036837	13907	20170328_LUMOS1_nLC13_AH_TMTYoccHback_MS2_2	92.439	69.295	38700	37755	39787	39215	38380	37722	38936	39967	38640	41272	37006	36070	39885	39758	39030	38048	39432	39453	38273	40620	3	3
AHAWPSPYK	Phospho (STY)	1135.4852	0.48519516	2014	Q8NFJ5	GPRC5A	Retinoic acid-induced protein 3	yes	yes	0	0	1	0	1						43.351	43.351	3	0.0077341	14310	20170328_LUMOS1_nLC13_AH_TMTYoccHback_MS2_1	64.374	49.683	8652.9	8478.4	7635.3	6069.4	6580.4	8904.3	8986.8	7427.1	5829.3	6435.4	8270.5	8092.2	7706.8	6297.4	6757.9	8844.6	8965.5	7370.2	5860.6	6359.5	1	1
AHEEQDEESQDNLFSSDR	Unmodified	2134.8675	0.86754844	1609	Q15058	KIF14	Kinesin-like protein KIF14	yes	yes	0	0	0	0		1	1				29.866	29.866	3	2.6917E-12	9706	20170328_LUMOS1_nLC13_AH_TMTYoccHback_MS2_2	106.94	91.79	4672.2	4658.7	4811.7	4401.6	4797.3	4577.5	4920.7	5017.5	4997.3	5181.4	4467.7	4449.6	4824	4484.4	4871.8	4607	4983.2	4947.7	4946.7	5099.5	2	2
AHGLSLIPSTGLCSPDLVNR	Phospho (STY)	2186.0555	0.055503127	183	O75030	MITF	Microphthalmia-associated transcription factor	yes	yes	0	0	1	0	1	1					70.939	70.939	3	0.0026944	25195	20170328_LUMOS1_nLC13_AH_TMTYoccHback_MS2_1	52.898	29.067	14762	16147	17649	16658	16390	16881	17377	16526	17492	19399	14123	15426	17576	16900	16707	16978	17574	16404	17319	19044	2	2
AHLSENELEALEK	Phospho (STY)	1561.7025	0.70251773	1249	P98175	RBM10	RNA-binding protein 10	yes	yes	0	0	1	0	1						59.717	59.717	3	1.4228E-05	20782	20170328_LUMOS1_nLC13_AH_TMTYoccHback_MS2_1	91.355	60.394	0	0	0	0	0	0	0	0	0	0	0	0	0	0	0	0	0	0	0	0	0	0
AHNVSTSNNSPSTDNDSISK	Unmodified	2073.9199	0.91991836	413;414	Q92393;Q12269;Q04711;Q04670;Q03855;P0C2I2;P0C2J0;Q99337;Q12316;Q12088;Q03619;Q12193;O13535;Q12485;Q12470;Q12217;Q04706;Q03856;P0CX69;P0CX68;P0CX67;P0CX66;P0CX65;P0CX60;P0CX59;P0C2I4;Q07793;Q12414;Q12141;Q03612;Q03434;P47100;P47098;P0C2J1;P0C2I9;P0C2I7;P0C2I6;P0C2I5;P0C2I3;Q12273;Q6Q5H1;Q12085;P47099;P0CX76;P0CX75;P0CX74;P0CX73;P0CX72;P0CX71;P0CX70;P0CX58;P0CX57;P0C2I8;O74302;Q92392	TY1B-OR;TY1B-GR2;TY1B-ML1;TY1B-MR2;TY1B-DR1;TY1B-DR5;TY1B-PR2;TY1B-NL2;TY1B-GR3;TY1B-LR1;TY1B-ER2;TY1B-BR;TY1B-H;TY1A-GR2;TY1A-NL2;TY1A-BR;TY1A-ML1;TY1A-DR1;TY1A-MR2;TY1A-LR1;TY1A-GR3;TY1A-ER2;TY1A-DR5;TY1A-PR2;TY1A-OR;TY1A-H;TY1B-DR4;TY1B-PL;TY1B-GR1;TY1B-ER1;TY1B-ML2;TY1B-JR2;TY1B-JR1;TY1B-PR3;TY1B-PR1;TY1B-LR4;TY1B-LR3;TY1B-LR2;TY1B-DR6;TY1B-OL;TY1A-PR3;TY1A-GR1;TY1A-JR2;TY1A-ML2;TY1A-LR3;TY1A…	Transposon Ty1-OR Gag-Pol polyprotein;Capsid protein;Ty1 protease;Integrase;Reverse transcriptase/ribonuclease H;Transposon Ty1-GR2 Gag-Pol polyprotein;Capsid protein;Ty1 protease;Integrase;Reverse transcriptase/ribonuclease H;Transposon Ty1-ML1 Gag-Pol polyprotein;Capsid protein;Ty1 protease;Integrase;Reverse transcriptase/ribonuclease H;Transposon Ty1-MR2 Gag-Pol polyprotein;Capsid protein;Ty1 …	no	no	0	0	0	0	1	1	1				21.673	21.673	3	1.3917E-11	6538	20170328_LUMOS1_nLC13_AH_TMTYoccHback_MS2_3	119.38	103.49	7120.4	6744.6	5283.8	3164.5	3192.3	7143.5	6720.6	5239.6	3287.6	2968.1	6802.9	6432.5	5378.3	3408.8	3380	7027.2	6622.7	5196.6	3351.2	2972.1	3	3
AHNVSTSNNSPSTDNDSISK	Phospho (STY)	2153.8862	0.88624877	413;414	Q92393;Q12269;Q04711;Q04670;Q03855;P0C2I2;P0C2J0;Q99337;Q12316;Q12088;Q03619;Q12193;O13535;Q12485;Q12470;Q12217;Q04706;Q03856;P0CX69;P0CX68;P0CX67;P0CX66;P0CX65;P0CX60;P0CX59;P0C2I4;Q07793;Q12414;Q12141;Q03612;Q03434;P47100;P47098;P0C2J1;P0C2I9;P0C2I7;P0C2I6;P0C2I5;P0C2I3;Q12273;Q6Q5H1;Q12085;P47099;P0CX76;P0CX75;P0CX74;P0CX73;P0CX72;P0CX71;P0CX70;P0CX58;P0CX57;P0C2I8;O74302;Q92392	TY1B-OR;TY1B-GR2;TY1B-ML1;TY1B-MR2;TY1B-DR1;TY1B-DR5;TY1B-PR2;TY1B-NL2;TY1B-GR3;TY1B-LR1;TY1B-ER2;TY1B-BR;TY1B-H;TY1A-GR2;TY1A-NL2;TY1A-BR;TY1A-ML1;TY1A-DR1;TY1A-MR2;TY1A-LR1;TY1A-GR3;TY1A-ER2;TY1A-DR5;TY1A-PR2;TY1A-OR;TY1A-H;TY1B-DR4;TY1B-PL;TY1B-GR1;TY1B-ER1;TY1B-ML2;TY1B-JR2;TY1B-JR1;TY1B-PR3;TY1B-PR1;TY1B-LR4;TY1B-LR3;TY1B-LR2;TY1B-DR6;TY1B-OL;TY1A-PR3;TY1A-GR1;TY1A-JR2;TY1A-ML2;TY1A-LR3;TY1A…	Transposon Ty1-OR Gag-Pol polyprotein;Capsid protein;Ty1 protease;Integrase;Reverse transcriptase/ribonuclease H;Transposon Ty1-GR2 Gag-Pol polyprotein;Capsid protein;Ty1 protease;Integrase;Reverse transcriptase/ribonuclease H;Transposon Ty1-ML1 Gag-Pol polyprotein;Capsid protein;Ty1 protease;Integrase;Reverse transcriptase/ribonuclease H;Transposon Ty1-MR2 Gag-Pol polyprotein;Capsid protein;Ty1 …	no	no	0	0	1	0	1	1	1				22.449	22.449	3	1.8308E-11	6845	20170328_LUMOS1_nLC13_AH_TMTYoccHback_MS2_3	118.96	101.68	1864.9	2450.4	4745.4	6286.5	6490.7	2020.8	2484.6	4561.3	6315	6813.4	1791.3	2351.8	4639.5	6178.1	6458.9	2215	2730	4468.5	6147.1	6662	3	3
AHYLEVEK	Unmodified	987.50255	0.50254598	1373	Q06631	BFR2	Protein BFR2	yes	yes	0	0	0	0	1	1	1				39.319	39.319	3	0.00088163	12857	20170328_LUMOS1_nLC13_AH_TMTYoccHback_MS2_1	103.74	69.486	20860	20074	22421	21370	22187	21963	21729	22716	20804	22392	19950	19180	22435	21654	22527	22095	22021	22420	20628	22060	3	3
AIASSPSLNSNLSK	Unmodified	1387.7307	0.73070802	698	P32486	KRE6	Beta-glucan synthesis-associated protein KRE6	yes	yes	0	0	0	0		1	1				44.99	44.99	3	3.484E-09	15550	20170328_LUMOS1_nLC13_AH_TMTYoccHback_MS2_2	162.31	137.29	19460	17256	16672	13177	12363	21932	19770	16989	12748	13362	18598	16472	16843	13639	12839	21707	19643	16884	12820	13238	2	2
AIDYLEK	Unmodified	850.44363	0.44363412	948	P40956	GTS1	Protein GTS1	yes	yes	0	0	0	0	1						52.587	52.587	2	0.0041266	18013	20170328_LUMOS1_nLC13_AH_TMTYoccHback_MS2_1	117.02	36.84	31537	29330	23855	15859	13233	36563	29904	23891	15392	13570	30132	27979	24247	16885	14126	35918	29444	23829	15647	13586	1	1
AIDYVEATANSHSR	Unmodified	1532.7219	0.72193424	500	P16862	PFK2	ATP-dependent 6-phosphofructokinase subunit beta	yes	yes	0	0	0	0	1	1	1				41.003	41.003	3	0.00041932	13980	20170328_LUMOS1_nLC13_AH_TMTYoccHback_MS2_3	70.552	42.007	18417	22553	34036	41507	48563	20805	24283	34059	43016	48920	17654	21599	33523	41140	48329	21831	25821	33519	42077	47862	3	3
AIEKDPNFVR	Unmodified	1187.6299	0.62987176	481	P15705	STI1	Heat shock protein STI1	yes	yes	0	0	0	1	1	1	1				40.018	40.018	3	0.00015157	13591	20170328_LUMOS1_nLC13_AH_TMTYoccHback_MS2_2	117.14	95.208	36410	35109	38695	39114	40346	38008	38678	38631	38860	41145	34820	33550	38749	39542	40858	38302	39260	38211	38477	40469	3	3
AIEQLNYTPIKGR	Unmodified	1501.8253	0.8252771	318	P04147	PAB1	Polyadenylate-binding protein, cytoplasmic and nuclear	yes	yes	0	0	0	1	1	1	1				51.075	51.075	3	0.00025551	17914	20170328_LUMOS1_nLC13_AH_TMTYoccHback_MS2_3	82.651	42.606	36815	36066	41525	42600	42512	40324	39459	41191	41176	45187	35214	34472	41473	42959	43070	40676	40129	40764	40729	44418	3	3
AIFTESVK	Unmodified	893.48583	0.48583328	541	P19882	HSP60	Heat shock protein 60, mitochondrial	yes	yes	0	0	0	0	1	1	1		1	1	52.162	52.162	2	1.2892E-11	18307	20170328_LUMOS1_nLC13_AH_TMTYoccHback_MS2_3	194.27	108.19	80809	76340	88576	91028	90760	77883	81510	86258	84597	93776	77287	72968	88573	91698	91914	78955	82996	85125	83690	92197	5	5
AIGALASSR	Unmodified	844.47667	0.47666558	1895	Q86V48	LUZP1	Leucine zipper protein 1	yes	yes	0	0	0	0	1	1	1				32.425	32.425	2	0.0007723	10649	20170328_LUMOS1_nLC13_AH_TMTYoccHback_MS2_2	123.45	63.061	17517	17142	17813	18037	16610	19068	17746	19048	18090	19181	16750	16378	17862	18290	16929	19156	17947	18830	17905	18888	3	3
AIGGIILTASHNPGGPNGDFGIK	Phospho (STY)	2285.1205	0.12054622	811	P36871	PGM1	Phosphoglucomutase-1	yes	yes	0	0	1	0	1	2		1	1		76.918	76.918	3;4	1.5034E-25	27420	20170328_LUMOS1_nLC13_AH_TMTYoccHback_MS2_1	184	159.96	25050	24328	26854	26996	26403	25731	25766	26811	24147	28408	23957	23247	26873	27292	26814	25956	26108	26495	23958	27944	5	5
AIGGIILTASHNPGGPNGDFGIK	Unmodified	2205.1542	0.15421582	811	P36871	PGM1	Phosphoglucomutase-1	yes	yes	0	0	0	0		1	1			1	77.89	77.89	3;4	2.224E-25	28409	20170328_LUMOS1_nLC13_AH_TMTYoccHback_MS2_3	178.32	155.67	15691	14416	16852	15329	15955	16892	15986	15100	15584	16898	15006	13774	16859	15542	16237	16924	16192	15021	15444	16604	4	4
AIGSTSKPQESPK	Unmodified	1328.6936	0.69359423	531	P18887	XRCC1	DNA repair protein XRCC1	yes	yes	0	0	0	1			1				29.355	29.355	3	1.6625E-06	9547	20170328_LUMOS1_nLC13_AH_TMTYoccHback_MS2_3	93.228	60.899	9036.1	8782.3	9286.5	10057	10159	11151	10280	9723.8	10042	11422	8640.5	8393.2	9316.2	10167	10274	11167	10409	9693	9950.9	11213	1	1
AIILGAQSIK	Unmodified	1012.6281	0.62808085	956	P41338	ERG10	Acetyl-CoA acetyltransferase	yes	yes	0	0	0	0	1	1					61.291	61.291	2	0.01158	21840	20170328_LUMOS1_nLC13_AH_TMTYoccHback_MS2_2	70.439	47.419	22677	23056	25440	26962	28789	23354	23056	27579	27440	29732	21690	22036	25430	27183	28999	23686	23650	27160	27051	29236	2	2
AIISSSDDSSDEDK	Unmodified	1467.6213	0.62127673	1803	Q6PD62	CTR9	RNA polymerase-associated protein CTR9 homolog	yes	yes	0	0	0	0		1					31.755	31.755	2	0.001191	10428	20170328_LUMOS1_nLC13_AH_TMTYoccHback_MS2_2	76.332	39.22	5363.8	5182.2	5645.8	5398.3	6186.5	5507.7	5854.7	5199.3	5395.2	6180	5129.4	4951	5658	5474.8	6251	5535.7	5937.9	5169	5355.6	6065.5	1	1
AILGSYDSELTPAEYSPQLTR	Phospho (STY)	2390.1043	0.10428704	2741	Q9Y6D9	MAD1L1	Mitotic spindle assembly checkpoint protein MAD1	yes	yes	0	0	1	0	1						71.785	71.785	3	2.1207E-05	25489	20170328_LUMOS1_nLC13_AH_TMTYoccHback_MS2_1	72.227	53.156	3483.4	3606.8	3600.6	2981.1	3910.5	3338.9	3780.1	3608.6	3570.7	3750.5	3331	3443.7	3611.1	3059.7	3953.8	3351.7	3832.1	3560.4	3541.8	3690.7	1	1
AILGSYDSELTPAEYSPQLTR	Unmodified	2310.138	0.13795663	2741	Q9Y6D9	MAD1L1	Mitotic spindle assembly checkpoint protein MAD1	yes	yes	0	0	0	0	1	1	2		1	1	72.104	72.104	2;3	2.1948E-16	25988	20170328_LUMOS1_nLC13_AH_TMTYoccHback_MS2_2	130.56	115.86	13509	13529	15412	16116	16425	14280	14281	15132	15533	17024	12922	12932	15389	16239	16600	14447	14573	14966	15347	16726	6	6
AIPAIFNNVQER	Unmodified	1370.7306	0.73064844	990	P43612	SAP155	SIT4-associating protein SAP155	yes	yes	0	0	0	0	1		1	1		1	65.773	65.773	3	1.5306E-09	23786	20170328_LUMOS1_nLC13_AH_TMTYoccHback_MS2_3	124.42	105.15	8869.6	7804	8227.3	6072.9	5571.8	8338.2	8431.7	6845.4	5847.3	5666.7	8478.8	7450	8274.3	6265.7	5812.8	8294.4	8395.4	6792.1	5862.5	5606.4	3	3
AIPAPHEILTSNVVTR	Phospho (STY)	1796.9186	0.91859894	352	P06242	KIN28	Serine/threonine-protein kinase KIN28	yes	yes	0	0	1	0		1			1		56.947	56.947	3	0.00049807	20159	20170328_LUMOS1_nLC13_AH_TMTYoccHback_MS2_2	66.874	40.726	8397.5	7453.7	9677.3	10471	10716	8885.1	8598.6	9729	9960.5	10952	8032.9	7129	9661.5	10487	10804	9008.9	8815	9612.2	9825.9	10760	2	2
AIPELDAYEAEGLALDDEDVEELTASQR	Unmodified	3061.4251	0.42514969	1063	P49736	MCM2	DNA replication licensing factor MCM2	yes	yes	0	0	0	0	1	1	1	2		1	81.852	81.852	3;4	3.2834E-23	29411	20170328_LUMOS1_nLC13_AH_TMTYoccHback_MS2_1	160.36	151.87	16624	16102	16350	16225	17167	18517	17190	17272	16533	18609	15894	15382	16432	16494	17389	18542	17408	17140	16391	18299	8	8
AIPELDAYEAEGLALDDEDVEELTASQR	Phospho (STY)	3141.3915	0.39148009	1063	P49736	MCM2	DNA replication licensing factor MCM2	yes	yes	0	0	1	0			1				81.742	81.742	3	5.9656E-07	29961	20170328_LUMOS1_nLC13_AH_TMTYoccHback_MS2_3	87.948	79.347	1883.6	2039.7	2145.2	2549.6	2592.6	1831.3	1988.2	2509.6	1997.8	2590.2	1801.8	1950	2144	2561.2	2603.7	1877	2037.5	2459.3	1978.1	2549.3	1	1
AIPELDAYEAEGLALDDEDVEELTASQREAAER	Phospho (STY)	3697.652	0.65200489	1063	P49736	MCM2	DNA replication licensing factor MCM2	yes	yes	0	0	1	1		2	1			1	79.573	79.573	3;4	2.381E-42	29099	20170328_LUMOS1_nLC13_AH_TMTYoccHback_MS2_3	203.33	187.23	7909.5	8660.6	8565.6	9808.3	10047	8814.2	9362.3	10339	9495.9	10194	7564.5	8276.5	8577.1	9903.6	10122	8926	9515.3	10165	9400	10043	5	5
AIPVSPSAVEEDEDEDGHTVVATAR	Unmodified	2593.2144	0.21436905	1386	Q07157	TJP1	Tight junction protein ZO-1	yes	yes	0	0	0	0	1	1	1	1		1	50.636	50.636	3	4.1888E-17	18827	20170328_LUMOS1_nLC13_AH_TMTYoccHback_MS3_1	158.77	132.3	12618	12583	12727	11884	11830	14548	12906	13631	11483	12596	12065	12018	12767	12124	12063	14538	13015	13483	11411	12428	5	5
AIRLELQGPR	Unmodified	1151.6775	0.67749065	536	P19338	NCL	Nucleolin	yes	yes	0	0	0	1	1	1	1	1	1	1	47.545	47.545	3	4.3049E-33	17539	20170328_LUMOS1_nLC13_AH_TMTYoccHback_MS3_3	232.41	148.05	54968	50014	55203	61321	54312	53728	54985	54277	51970	56241	52558	47809	55404	61718	55180	54348	55646	53667	51550	55349	6	6
AIRLELQGPRGSPNAR	Phospho (STY)	1813.9312	0.93122931	536	P19338	NCL	Nucleolin	yes	yes	0	0	1	2	1	1	1		1	1	45.137	45.137	3;4	3.0745E-11	15552	20170328_LUMOS1_nLC13_AH_TMTYoccHback_MS2_3	159.72	140.65	21353	20909	21359	22063	20870	21156	22545	21628	20772	21766	20416	19977	21439	22353	21228	21332	22755	21364	20620	21434	5	5
AISAPTSPTR	Unmodified	999.53491	0.53490874	2452	Q9NQG6	MIEF1	Mitochondrial dynamics protein MID51	yes	yes	0	0	0	0	1	1	1				23.857	23.857	2	8.3581E-08	7373	20170328_LUMOS1_nLC13_AH_TMTYoccHback_MS2_3	182.98	137.27	11249	10966	11480	11052	10566	11530	12244	11094	10623	11726	10756	10476	11509	11227	10788	11583	12319	10993	10565	11535	3	3
AISEELDNALNDITSL	Unmodified	1716.8418	0.84177461	38	P07951;CON__Q3SX28	TPM2	Tropomyosin beta chain	yes	no	0	0	0	0	1	1	1				88.17	88.17	2	4.2909E-08	32514	20170328_LUMOS1_nLC13_AH_TMTYoccHback_MS2_3	97.456	70.942	4835.6	5257.9	5570	5200.3	5453.7	5373.9	5142.8	5098.4	4991.8	5703.7	4625.6	5022.6	5556.9	5286.7	5537.4	5399.2	5220.7	5060.6	4947.5	5604.5	2	2
AISSANLLVR	Unmodified	1042.6135	0.61349341	1677	Q32P44	EML3	Echinoderm microtubule-associated protein-like 3	yes	yes	0	0	0	0	1	1	1	1	1	1	50.685	50.685	2	4.7649E-08	17229	20170328_LUMOS1_nLC13_AH_TMTYoccHback_MS2_1	187.22	120.42	68789	64974	69524	68072	67788	68989	69375	71042	64862	70441	65775	62077	69753	69016	68910	69433	70170	70135	64358	69389	6	6
AISSANLLVR	Phospho (STY)	1122.5798	0.57982382	1677	Q32P44	EML3	Echinoderm microtubule-associated protein-like 3	yes	yes	0	0	1	0	1	1	1	1	1	1	55.756	55.756	2	1.2591E-11	21139	20170328_LUMOS1_nLC13_AH_TMTYoccHback_MS3_1	169.98	97.844	50445	50252	54466	57806	58039	51565	50865	55846	55790	59483	48244	48026	54512	58329	58662	52173	51894	55126	55112	58506	6	6
AISSDMFFGR	Unmodified	1129.5226	0.5226295	1972	Q8N6H7	ARFGAP2	ADP-ribosylation factor GTPase-activating protein 2	yes	yes	0	0	0	0	1		1				63.706	63.706	2	0.010539	22306	20170328_LUMOS1_nLC13_AH_TMTYoccHback_MS2_1	72.638	38.385	25893	24418	28975	31054	31836	26955	26493	29068	30474	32597	24766	23345	28961	31212	32119	27300	27112	28730	30068	32029	2	2
AISSDQLFGR	Unmodified	1092.5564	0.55637247	856	P38682	GLO3	ADP-ribosylation factor GTPase-activating protein GLO3	yes	yes	0	0	0	0	1	1	1		1		48.477	48.477	2	4.8513E-25	16878	20170328_LUMOS1_nLC13_AH_TMTYoccHback_MS2_2	234.93	195.6	94096	83224	65225	48123	43025	95963	87981	70900	47660	43454	89887	79400	66702	50857	45249	94601	86820	70361	48320	43387	5	5
AITEDILK	Unmodified	901.51205	0.51204804	710	P32588	PUB1	Nuclear and cytoplasmic polyadenylated RNA-binding protein PUB1	yes	yes	0	0	0	0	1	1	1				57.876	57.876	2	0.0017298	20488	20170328_LUMOS1_nLC13_AH_TMTYoccHback_MS2_2	119.27	34.211	39269	38115	37113	32230	29322	43962	39880	38123	31535	30987	37541	36393	37315	33100	30252	43765	39883	37731	31461	30672	3	3
AITGASLADIMAK	Oxidation (M);Phospho (STY)	1356.636	0.63601807	1244	P83731	RPL24	60S ribosomal protein L24	yes	yes	0	1	1	0					1		63.247	63.247	3	0.00060689	24878	20170328_LUMOS1_nLC13_AH_TMTYoccHback_MS3_2	112.43	77.745	1746.9	1712.4	1889	1784.3	1812.2	1658.2	1582.1	1657.9	1443.1	2120.3	1670.7	1636	1889.3	1808.4	1840.1	1673.4	1609.6	1647.9	1433	2078.3	1	1
AITSLLGGGSPK	Unmodified	1099.6237	0.62372375	1783	Q6KC79	NIPBL	Nipped-B-like protein	yes	yes	0	0	0	0	1	1	1	1	1	1	66.552	66.552	2;3	1.322E-73	26433	20170328_LUMOS1_nLC13_AH_TMTYoccHback_MS3_2	310.49	236.19	52634	49193	52732	54018	55801	52751	53606	55849	52497	56592	50326	47007	52952	54644	56475	53179	54387	55110	52019	55721	6	6
AITSLLGGGSPK	Phospho (STY)	1179.5901	0.59005416	1783	Q6KC79	NIPBL	Nipped-B-like protein	yes	yes	0	0	1	0	1	1	1	1	1	1	70.32	70.32	2;3	2.3097E-18	28171	20170328_LUMOS1_nLC13_AH_TMTYoccHback_MS3_2	205.3	160.69	47744	46457	49377	47064	47752	48664	48848	48356	47284	52619	45654	44381	49486	47795	48560	48921	49435	47890	46869	51732	6	6
AKGSGGTSELGGSESTPLLR	Unmodified	1902.9647	0.96468371	1037	P47818	CCC1	Protein CCC1	yes	yes	0	0	0	1	1	1	1				42.752	42.752	3	1.6155E-23	14122	20170328_LUMOS1_nLC13_AH_TMTYoccHback_MS2_1	197.68	166.06	35731	34068	37299	35048	36297	35157	36653	37425	34142	38486	34168	32547	37366	35559	36895	35412	37089	36935	33881	37881	3	3
AKKAQEEEEDVATDSE	2 Phospho (STY)	1937.718	0.71804276	823	P38079	YRO2	Protein YRO2	yes	yes	0	0	2	2	1	1	1	1		1	26.235	26.235	3	3.8045E-05	8198	20170328_LUMOS1_nLC13_AH_TMTYoccHback_MS2_3	85.808	77.719	6152.4	9305.6	20387	28295	33319	7322.5	10716	20631	28178	34247	5923.2	8944.2	19876	27714	32949	8270.9	11988	20220	27419	33437	5	5
AKKAQEEEEDVATDSE	Unmodified	1777.7854	0.78538194	823	P38079	YRO2	Protein YRO2	yes	yes	0	0	0	2	1	1	1				32.134	32.134	3	1.9314E-09	10490	20170328_LUMOS1_nLC13_AH_TMTYoccHback_MS2_3	128.9	116.61	31241	27610	21510	11571	8728.6	30833	29202	21597	11155	9035.5	29843	26329	21976	12636	9699.4	30246	28534	21401	11549	9169	3	3
AKLSNSSLSNLFK	2 Phospho (STY)	1567.7048	0.70483972	457	P13259	PCT1	Choline-phosphate cytidylyltransferase	yes	yes	0	0	2	1	1	1	1	1	1		76.259	76.259	3	0.00074379	27702	20170328_LUMOS1_nLC13_AH_TMTYoccHback_MS2_2	68.481	50.974	31096	33705	48600	61968	67311	32690	36388	49854	59157	71196	29782	32279	48081	61434	67086	34142	38401	49130	57949	69661	5	5
AKLSNSSLSNLFK	Unmodified	1407.7722	0.7721789	457	P13259	PCT1	Choline-phosphate cytidylyltransferase	yes	yes	0	0	0	1			1				72.215	72.215	3	1.2691E-12	26192	20170328_LUMOS1_nLC13_AH_TMTYoccHback_MS2_3	144.18	109.5	0	0	0	0	0	0	0	0	0	0	0	0	0	0	0	0	0	0	0	0	0	0
AKNSPEPNEFLRDQSTDI	Phospho (STY)	2139.9474	0.94739247	1420	Q08951	APL5	AP-3 complex subunit delta	yes	yes	0	0	1	2					1		54.561	54.561	3	0.024413	20779	20170328_LUMOS1_nLC13_AH_TMTYoccHback_MS3_2	43.611	25.051	1202.2	1446.5	2673.6	3200.3	4147.9	1254.8	1741.5	2683.4	3127.3	4031.5	1153.7	1386.8	2623.8	3156	4113.1	1349	1877.3	2631.5	3058.4	3941.6	1	1
AKPAMPQDSVPSPR	Oxidation (M);Phospho (STY)	1575.7116	0.71164263	1129	P53396	ACLY	ATP-citrate synthase	yes	yes	0	1	1	1	1	1	1				26.554	26.554	3	0.00028324	8021	20170328_LUMOS1_nLC13_AH_TMTYoccHback_MS2_1	77.468	58.737	11361	10179	10385	10838	11004	10715	10403	10561	10699	11512	10860	9725.3	10475	10978	11134	10787	10569	10463	10587	11318	3	3
AKPAMPQDSVPSPR	Oxidation (M)	1495.7453	0.74531222	1129	P53396	ACLY	ATP-citrate synthase	yes	yes	0	1	0	1	1	1					26.643	26.643	3	0.00040728	8023	20170328_LUMOS1_nLC13_AH_TMTYoccHback_MS2_1	71.531	52.751	7750.9	7166	8314.3	7911.5	8495.2	8266.8	8216.2	8350	8177.1	8622.5	7412.6	6847.6	8321.7	8005.5	8611.6	8309.3	8335.9	8255.6	8098.8	8486.3	2	2
AKPAMPQDSVPSPR	Unmodified	1479.7504	0.7503976	1129	P53396	ACLY	ATP-citrate synthase	yes	yes	0	0	0	1	1	1	1		1	1	35.005	35.005	3	6.1564E-09	11619	20170328_LUMOS1_nLC13_AH_TMTYoccHback_MS2_2	156.17	125.97	49236	47305	48956	48245	47712	46702	49779	51960	44613	52299	47076	45191	49154	48954	48514	47128	50283	51186	44324	51501	5	5
AKPAMPQDSVPSPR	Phospho (STY)	1559.7167	0.71672801	1129	P53396	ACLY	ATP-citrate synthase	yes	yes	0	0	1	1	1	1	1	1			35.535	35.535	3	1.8206E-07	11380	20170328_LUMOS1_nLC13_AH_TMTYoccHback_MS2_1	117.26	92.092	30271	29534	31776	32355	30992	31051	31525	32282	28990	31830	28947	28221	31826	32729	31502	31314	31886	31856	28779	31358	4	4
AKPFDPAR	Unmodified	900.48175	0.48175096	1184	P56945	BCAR1	Breast cancer anti-estrogen resistance protein 1	yes	yes	0	0	0	1			1				31.086	31.086	3	0.0089359	10214	20170328_LUMOS1_nLC13_AH_TMTYoccHback_MS2_3	63.419	32.849	6579	5465.1	7352.3	6596.8	6902.7	6636.5	6185.9	6057.4	6586.8	5718.8	6292.7	5223.9	7342.5	6649.9	7018.4	6670.8	6301.9	5999.5	6511.7	5639.7	1	1
AKPVGSPLFK	Phospho (STY)	1122.5838	0.58384657	2092	Q92576	PHF3	PHD finger protein 3	yes	yes	0	0	1	1	1	1	1				53.544	53.544	3	0.0013268	18383	20170328_LUMOS1_nLC13_AH_TMTYoccHback_MS2_1	85.457	66.677	49187	45362	49013	47137	48508	48933	48506	48826	45993	49058	47030	43338	49210	47817	49263	49188	49114	48266	45617	48312	3	3
AKPVGSPLFK	Unmodified	1042.6175	0.61751616	2092	Q92576	PHF3	PHD finger protein 3	yes	yes	0	0	0	1	1						52.452	52.452	3	0.0039414	17945	20170328_LUMOS1_nLC13_AH_TMTYoccHback_MS2_1	72.089	29.346	0	0	0	0	0	0	0	0	0	0	0	0	0	0	0	0	0	0	0	0	0	0
AKPVVSDDDSEEEQEEDRSGSGSEED	Unmodified	2824.1279	0.12785805	1091	P51532	SMARCA4	Transcription activator BRG1	yes	yes	0	0	0	2	1	1	1				25.84	25.84	3	0.00062228	8118	20170328_LUMOS1_nLC13_AH_TMTYoccHback_MS2_2	64.152	60.913	5126.2	4257.9	5403.3	5417.6	5366.8	5245.5	5381.7	5229.8	5010.9	5180.6	4902.2	4070.8	5411.4	5449.2	5449.7	5285.4	5447.1	5168.5	4972.6	5103.4	3	3
AKPVVSDFDSDEEQDER	Unmodified	1964.8599	0.85994387	1090	P51531	SMARCA2	Probable global transcription activator SNF2L2	yes	yes	0	0	0	1	1		1				40.808	40.808	3	8.886E-10	13466	20170328_LUMOS1_nLC13_AH_TMTYoccHback_MS2_1	94.632	79.211	14869	15342	15439	15818	15702	15589	15386	16204	15610	16286	14219	14657	15475	16045	15923	15707	15608	15996	15452	16039	2	2
AKSPQPPVEEEDEHFDDTVVCLDTYNCDLHFK	Unmodified	3833.6825	0.68252013	1261	Q00839	HNRNPU	Heterogeneous nuclear ribonucleoprotein U	yes	yes	0	0	0	1	2	3	2	1	2	1	73.807	73.807	5;6	1.2389E-17	29605	20170328_LUMOS1_nLC13_AH_TMTYoccHback_MS3_2	164.17	145.03	61045	56591	65026	65137	66407	64666	62324	65156	61928	69123	58379	54084	65103	65775	67295	65109	63303	64462	61338	67993	14	14
AKSPTPSPSPPR	Phospho (STY)	1300.6177	0.61766589	1937	Q8IYB3	SRRM1	Serine/arginine repetitive matrix protein 1	yes	yes	0	0	1	1	1	1		1			20.156	20.156	3	0.017014	5886	20170328_LUMOS1_nLC13_AH_TMTYoccHback_MS2_2	53.924	36.418	5701	6025.8	6244.8	6244.5	6172.3	5994.6	6186.5	6219.2	5942.5	6095.3	5452.5	5756.9	6243.5	6331.6	6268.9	6045.2	6264.8	6136.8	5891.6	6005.8	3	3
ALAAEDDEATREIIDR	Unmodified	1786.8697	0.86972069	909	P40069	KAP123	Importin subunit beta-4	yes	yes	0	0	0	1		1	1				47.153	47.153	3	1.0972E-08	16384	20170328_LUMOS1_nLC13_AH_TMTYoccHback_MS2_3	111.77	82.278	19249	19178	22535	23847	23126	19967	20039	21358	21646	23567	18414	18334	22474	23982	23409	20250	20448	21108	21391	23163	2	2
ALAAGADSPK	Unmodified	899.47125	0.47124585	1688	Q4KMP7	TBC1D10B	TBC1 domain family member 10B	yes	yes	0	0	0	0		1	1				29.093	29.093	2	0.00023201	9429	20170328_LUMOS1_nLC13_AH_TMTYoccHback_MS2_2	138.4	103.59	14239	12945	12754	12176	11597	15460	14010	12828	11480	11694	13610	12364	12867	12429	11855	15412	14066	12744	11439	11542	2	2
ALAEEASEEELPSDVDLNDPYFAEEVK	Unmodified	3008.3662	0.36623782	2391	Q9H501	ESF1	ESF1 homolog	yes	yes	0	0	0	0	1	2	1	1	1		78.269	78.269	3;4	3.6992E-41	31811	20170328_LUMOS1_nLC13_AH_TMTYoccHback_MS3_2	226.4	194.43	20614	18400	19714	20370	20231	20720	20804	20743	20528	21547	19707	17583	19836	20606	20520	20843	21057	20517	20337	21204	6	6
ALAMPGRPESPPVFR	Oxidation (M)	1639.8504	0.850446	1758	Q63ZY3	KANK2	KN motif and ankyrin repeat domain-containing protein 2	yes	yes	0	1	0	1	1	1	1				43.206	43.206	3	0.0020007	14800	20170328_LUMOS1_nLC13_AH_TMTYoccHback_MS2_3	63.062	40.569	34055	31894	32832	29955	28544	34804	33408	32594	29020	29419	32558	30462	32994	30555	29231	34834	33601	32225	28860	29042	3	3
ALAMPGRPESPPVFR	Unmodified	1623.8555	0.85553137	1758	Q63ZY3	KANK2	KN motif and ankyrin repeat domain-containing protein 2	yes	yes	0	0	0	1	1	1	1	1		1	52.738	52.738	3	3.7936E-13	18092	20170328_LUMOS1_nLC13_AH_TMTYoccHback_MS2_1	172.82	146.11	37792	40139	39613	42363	39116	39530	41604	40622	37863	39789	36139	38350	39681	42911	39760	39900	42006	40096	37600	39206	5	5
ALAMPGRPESPPVFR	Oxidation (M);Phospho (STY)	1719.8168	0.81677641	1758	Q63ZY3	KANK2	KN motif and ankyrin repeat domain-containing protein 2	yes	yes	0	1	1	1		1					45.96	45.96	3	0.020427	15811	20170328_LUMOS1_nLC13_AH_TMTYoccHback_MS2_2	40.014	22.646	12851	12643	11721	11428	10684	12955	13570	13164	11433	11227	12285	12074	11814	11676	10928	12989	13608	12965	11382	11099	1	1
ALDGQNLK	Unmodified	857.46068	0.46068117	333	P05318	RPP1A	60S acidic ribosomal protein P1-alpha	yes	yes	0	0	0	0	2	2	2	1	1	1	35.23	35.23	2	8.0241E-06	11877	20170328_LUMOS1_nLC13_AH_TMTYoccHback_MS2_2	169.06	92.163	170850	165520	195670	206460	198330	164310	172510	194240	194850	204680	163430	158230	195300	207540	200880	167230	176150	191180	192330	201360	9	9
ALDIDLDKPLADSEK	Unmodified	1641.8461	0.8461317	78	O14617	AP3D1	AP-3 complex subunit delta-1	yes	yes	0	0	0	1	1	1	1	1	1		70.063	70.063	3	2.122E-11	24783	20170328_LUMOS1_nLC13_AH_TMTYoccHback_MS2_1	163.71	130.5	60731	55067	61849	59834	61802	63739	63012	63849	57948	61491	58070	52617	62040	60594	62752	64020	63727	63055	57527	60612	5	5
ALDISLSSGEEDEGDEEDSTAGTTK	Unmodified	2555.0882	0.088225063	1935	Q8IY81	FTSJ3	pre-rRNA processing protein FTSJ3	yes	yes	0	0	0	0	1	1	1	1		1	55.326	55.326	3;4	3.8508E-41	20973	20170328_LUMOS1_nLC13_AH_TMTYoccHback_MS3_1	228.57	186.71	22235	21251	24420	23607	23548	23847	23734	24150	24132	24758	21266	20307	24409	23875	23945	23998	24051	23871	23887	24371	6	6
ALDISLSSGEEDEGDEEDSTAGTTK	2 Phospho (STY)	2715.0209	0.020885879	1935	Q8IY81	FTSJ3	pre-rRNA processing protein FTSJ3	yes	yes	0	0	2	0	1	1	1	1			60.394	60.394	3	1.9263E-40	23308	20170328_LUMOS1_nLC13_AH_TMTYoccHback_MS3_1	226.96	186.12	16776	16468	17366	17024	17047	16970	17282	17259	17186	17925	16042	15733	17405	17268	17322	17086	17503	17062	17022	17639	4	4
ALDKNVTNSGNLDSTSSSTGSITEDEKR	Unmodified	2925.3799	0.37993083	1445	Q12256	TPO4	Polyamine transporter 4	yes	yes	0	0	0	2		1	1				41.581	41.581	4	2.6388E-08	14211	20170328_LUMOS1_nLC13_AH_TMTYoccHback_MS2_2	105.9	80.296	13141	11325	9347.8	6921.5	6873.6	12914	12027	10008	7246.3	6253.1	12554	10805	9547.5	7278.4	7154.6	12753	11917	9913.5	7309.1	6239.3	2	2
ALDLFSDNAPPPELLEIINEDIAK	Unmodified	2636.3585	0.35851409	1612	Q15084	PDIA6	Protein disulfide-isomerase A6	yes	yes	0	0	0	0		1					88.423	88.423	3	0.0017643	32531	20170328_LUMOS1_nLC13_AH_TMTYoccHback_MS2_2	48.182	37.192	2693	2767.8	3198.8	2979.7	2660.3	3011.1	3039.5	3403.9	2527.5	3190.8	2576.4	2644.6	3184.6	3017.5	2729.7	3034.7	3057.6	3346.8	2517.2	3147.2	1	1
ALDVSASDDEIAR	Unmodified	1360.647	0.64703797	462	P13798	APEH	Acylamino-acid-releasing enzyme	yes	yes	0	0	0	0	1						39.817	39.817	2	6.3268E-27	12999	20170328_LUMOS1_nLC13_AH_TMTYoccHback_MS2_1	243.77	187.22	22320	20983	17162	13195	11962	24194	20563	17573	13243	12557	21326	20022	17440	13845	12487	23884	20397	17489	13319	12475	1	1
ALDVSASDDEIAR	Phospho (STY)	1440.6134	0.61336838	462	P13798	APEH	Acylamino-acid-releasing enzyme	yes	yes	0	0	1	0	1	1		1		1	43.113	43.113	2	8.7604E-10	14818	20170328_LUMOS1_nLC13_AH_TMTYoccHback_MS2_2	172.92	122.45	20180	22733	22800	23125	23992	20688	20229	23013	23553	26822	19302	21717	22774	23455	24252	20938	20694	22745	23232	26335	4	4
ALEEGDGSVSGSSPR	Unmodified	1446.6587	0.65866529	1964	Q8N3X1	FNBP4	Formin-binding protein 4	yes	yes	0	0	0	0	2		1				22.344	22.344	2;3	1.9046E-29	6709	20170328_LUMOS1_nLC13_AH_TMTYoccHback_MS2_3	236.08	159.25	5447.7	6069	5306.4	5689	6145.9	5624.2	6269.3	5708	5458	5708	5208.4	5796.4	5338.7	5796	6201.9	5664.1	6335.2	5638.8	5427.6	5621.8	3	3
ALEEGDGSVSGSSPR	Phospho (STY)	1526.625	0.62499569	1964	Q8N3X1	FNBP4	Formin-binding protein 4	yes	yes	0	0	1	0	1						23.213	23.213	2	6.1592E-06	6703	20170328_LUMOS1_nLC13_AH_TMTYoccHback_MS2_1	101.35	79.203	2634.9	2238.7	2324.9	2578.5	2672.9	2598.3	2512.3	2514.6	2128.4	2563.5	2518.5	2139.5	2350.5	2604	2695.3	2613.4	2545.6	2489.2	2118.4	2523.7	1	1
ALEENNNFSK	Unmodified	1164.5411	0.54111633	2119	Q93045	STMN2	Stathmin-2	yes	yes	0	0	0	0					1		35.125	35.125	3	0.0070671	11931	20170328_LUMOS1_nLC13_AH_TMTYoccHback_MS3_2	72.652	0	2359.3	2527.3	2716.8	2821.4	2752.6	2679.4	3053.7	2540.9	2626.8	2948.4	2256.8	2415.1	2711	2851.5	2796.2	2699.9	3076.3	2524.2	2613.2	2895	1	1
ALEGKDLK	Unmodified	872.49673	0.49673232	433	P10622	RPP1B	60S acidic ribosomal protein P1-beta	yes	yes	0	0	0	1	1	1	1	1	1	1	39.949	39.949	3	0.0011288	13096	20170328_LUMOS1_nLC13_AH_TMTYoccHback_MS2_1	100.57	40.769	175650	167540	188350	178960	170200	169030	171940	173320	157410	161360	167990	160080	188390	181190	173620	170530	173940	170920	156280	159170	6	6
ALELPLAASSIPRPR	Unmodified	1589.9253	0.9253255	1763	Q66K74	MAP1S	Microtubule-associated protein 1S;MAP1S heavy chain;MAP1S light chain	yes	yes	0	0	0	1	1	1	1		1	1	70.62	70.62	3	1.313E-11	25592	20170328_LUMOS1_nLC13_AH_TMTYoccHback_MS2_3	166.9	149.54	34253	32737	36056	37446	37214	36499	36586	37929	36209	39632	32756	31286	36120	37817	37715	36788	37092	37474	35868	38997	5	5
ALELPLAASSIPRPRTPSPESHR	2 Phospho (STY)	2641.2779	0.2778653	1763	Q66K74	MAP1S	Microtubule-associated protein 1S;MAP1S heavy chain;MAP1S light chain	yes	yes	0	0	2	2			1				68.04	68.04	4	0.00177	24531	20170328_LUMOS1_nLC13_AH_TMTYoccHback_MS2_3	53.615	36.736	3862	4353.1	3907.6	4113.6	4120.7	4202.1	4239.6	4941.2	4163.2	4717.9	3692.7	4157.7	3922	4190.5	4174.6	4236	4290.6	4854.4	4124.9	4651.4	1	1
ALENDFFNSPPRK	Phospho (STY)	1613.7239	0.72392188	2523	Q9NYV6;A6NIE6	RRN3;RRN3P2	RNA polymerase I-specific transcription initiation factor RRN3;Putative RRN3-like protein RRN3P2	yes	no	0	0	1	1	1						59.424	59.424	3	3.2261E-05	20641	20170328_LUMOS1_nLC13_AH_TMTYoccHback_MS2_1	94.882	74.025	9935.7	10827	11808	11824	11833	11047	11098	11288	12051	12219	9505.3	10346	11767	11960	12001	11149	11289	11167	11907	12014	1	1
ALENGDADEPSFSDPEDFVDDVSEEELLGDVLK	Unmodified	3594.5897	0.58970841	1180	P55884	EIF3B	Eukaryotic translation initiation factor 3 subunit B	yes	yes	0	0	0	0	3			1	1	1	86.768	86.768	3;5	2.6215E-183	35312	20170328_LUMOS1_nLC13_AH_TMTYoccHback_MS3_1	411.98	333.14	26548	25905	29568	28268	28967	28938	28801	28760	27872	29926	25392	24753	29539	28613	29429	29101	29177	28455	27627	29449	13	13
ALENQKK	Unmodified	829.46577	0.46576654	858	P38712	RRP3	ATP-dependent rRNA helicase RRP3	yes	yes	0	0	0	1	1	1	1				25.038	25.038	3	0.0093824	7824	20170328_LUMOS1_nLC13_AH_TMTYoccHback_MS2_2	71.501	30.514	20610	21886	33322	38963	41227	22229	24396	32213	37020	44334	19742	20956	32904	38671	41278	23084	25557	31749	36309	43403	3	3
ALENTSEEDGDDDLSLFR	Unmodified	2024.8811	0.88107324	910	P40072	SLX8	E3 ubiquitin-protein ligase complex SLX5-SLX8 subunit SLX8	yes	yes	0	0	0	0	1	1	1		1	1	63.678	63.678	2	7.4022E-108	25145	20170328_LUMOS1_nLC13_AH_TMTYoccHback_MS3_3	334.79	309.55	34758	31764	25895	16382	13864	36702	32634	24844	16936	13252	33209	30298	26341	17501	14857	36081	32113	24718	17209	13301	6	6
ALEQQEAESDSSDTEEK	Unmodified	1894.7916	0.79158953	2321	Q9BXY0	MAK16	Protein MAK16 homolog	yes	yes	0	0	0	0	1	1	1		1		26.969	26.969	3	3.5235E-22	8578	20170328_LUMOS1_nLC13_AH_TMTYoccHback_MS2_3	205.95	191.92	18042	17536	19306	17672	18778	18225	19046	18994	18394	20109	17254	16752	19320	17950	19089	18334	19280	18770	18234	19781	4	4
ALEQQEAESDSSDTEEK	2 Phospho (STY)	2054.7243	0.72425035	2321	Q9BXY0	MAK16	Protein MAK16 homolog	yes	yes	0	0	2	0	1	1	1				28.307	28.307	3	7.9275E-07	8741	20170328_LUMOS1_nLC13_AH_TMTYoccHback_MS2_1	95.227	78.562	6513.9	6338.8	6305.7	6507.1	5986.8	6556	7387	6394	5681.4	6868.9	6227.7	6055.7	6338.3	6602.9	6109.1	6594.9	7405.7	6334.7	5673.7	6754.9	3	3
ALESPERPFLAILGGAK	Phospho (STY)	1847.9547	0.9546501	296	P00558	PGK1	Phosphoglycerate kinase 1	yes	yes	0	0	1	1	1	1	1	1	1	1	83.738	83.738	3	9.5122E-39	34566	20170328_LUMOS1_nLC13_AH_TMTYoccHback_MS3_3	235.84	204.88	73631	67855	75521	76377	75608	75910	73278	76611	71418	75429	70407	64844	75729	77195	76715	76430	74315	75673	70777	74314	6	6
ALESPERPFLAILGGAK	Unmodified	1767.9883	0.98831969	296	P00558	PGK1	Phosphoglycerate kinase 1	yes	yes	0	0	0	1						1	81.81	81.81	3	3.4842E-16	33660	20170328_LUMOS1_nLC13_AH_TMTYoccHback_MS3_3	178.12	134.49	1914.8	1870.1	2056.8	1842.6	2306.6	1781.4	1833.6	2075.7	1915.6	2193.8	1831.2	1786.4	2059.6	1872.6	2324.1	1798.9	1877.1	2044.1	1894.8	2158.1	1	1
ALEVGDMEDGQLSDSDSDMTVAPSDRPLQLPK	Acetyl (Protein N-term);2 Oxidation (M)	3489.5763	0.57632373	2410	Q9H814	PHAX	Phosphorylated adapter RNA export protein	yes	yes	1	2	0	1	2		2	1			66.254	66.254	3;4	4.5925E-06	23964	20170328_LUMOS1_nLC13_AH_TMTYoccHback_MS2_3	60.541	46.811	14679	14290	15583	16887	16684	15875	15980	17142	15723	17496	14038	13659	15608	17028	16877	16030	16216	16907	15578	17224	5	5
ALEVGDMEDGQLSDSDSDMTVAPSDRPLQLPK	Acetyl (Protein N-term);Oxidation (M)	3473.5814	0.58140911	2410	Q9H814	PHAX	Phosphorylated adapter RNA export protein	yes	yes	1	1	0	1		1	1	1			71.896	71.896	3	3.2715E-08	25924	20170328_LUMOS1_nLC13_AH_TMTYoccHback_MS2_3	77.984	68.525	7299.1	7236.3	8129.3	7965.1	8414.8	8112.3	8316	7289.9	8077	9374.5	6981.3	6914.7	8124.1	8059.1	8527.5	8149.2	8427	7274.9	8005.3	9188	3	3
ALEVGDMEDGQLSDSDSDMTVAPSDRPLQLPK	Acetyl (Protein N-term)	3457.5865	0.58649448	2410	Q9H814	PHAX	Phosphorylated adapter RNA export protein	yes	yes	1	0	0	1		1	1				76.888	76.888	3	2.1805E-06	28060	20170328_LUMOS1_nLC13_AH_TMTYoccHback_MS2_3	53.615	42.092	14815	14185	16400	15897	16481	14217	16178	16357	15307	16846	14170	13555	16391	16058	16722	14396	16392	16104	15182	16581	4	4
ALEYSNGIFDCQSPTSPFMGSLR	Oxidation (M)	2592.1625	0.1624736	1902	Q86W92	PPFIBP1	Liprin-beta-1	yes	yes	0	1	0	0	1		1				76.155	76.155	3	0.0010682	27747	20170328_LUMOS1_nLC13_AH_TMTYoccHback_MS2_3	57.802	40.521	2794	2754.6	3012.3	3107.2	3233.6	3068.8	2819.2	3353.1	3207.5	3702.9	2672.1	2632.4	3015.2	3140.1	3267.1	3093.8	2878.7	3311.7	3165.5	3639.4	1	1
ALFKPPEDSQDDESDSDAEEEQTTK	Unmodified	2810.189	0.18900174	1538	Q13769	THOC5	THO complex subunit 5 homolog	yes	yes	0	0	0	1	1	1	1	1	2	1	49.129	49.129	3;4	9.0531E-40	18244	20170328_LUMOS1_nLC13_AH_TMTYoccHback_MS3_2	213.47	192.7	44083	43202	48103	46638	46481	47528	46967	48123	45422	49572	42161	41279	48095	47227	47263	47814	47552	47573	45024	48791	9	9
ALFKPPEDSQDDESDSDAEEEQTTK	2 Phospho (STY)	2970.1217	0.12166256	1538	Q13769	THOC5	THO complex subunit 5 homolog	yes	yes	0	0	2	1	1	1	1	1	1		55.915	55.915	4	8.5739E-18	19674	20170328_LUMOS1_nLC13_AH_TMTYoccHback_MS2_2	150.83	139.72	26800	25998	28250	28218	29281	31262	30116	28889	27991	31700	25629	24841	28299	28587	29686	31329	30453	28689	27778	31161	9	9
ALGGAGK	Unmodified	572.32821	0.32821043	2799				yes	yes	0	0	0	0	1	1	1	1			23.432	23.432	2	0.003724	7228	20170328_LUMOS1_nLC13_AH_TMTYoccHback_MS2_2	119.23	87.273	31126	37135	64727	83665	90634	32297	39315	62573	80554	94102	29857	35608	63561	82470	90178	34683	42431	61467	78624	92002	4	4
ALGGEDSENEEELGDEAMMALDQSLASLFAEQK	2 Oxidation (M)	3558.5502	0.55016856	2274	Q9BQG0	MYBBP1A	Myb-binding protein 1A	yes	yes	0	2	0	0	1	1	1				87.457	87.457	3;4	1.0525E-16	32358	20170328_LUMOS1_nLC13_AH_TMTYoccHback_MS2_2	131.13	118.45	19968	18503	19991	20944	21353	21739	20543	21595	20895	23020	19092	17683	20076	21170	21603	21851	20854	21378	20683	22641	4	4
ALGGEDSENEEELGDEAMMALDQSLASLFAEQK	Unmodified	3526.5603	0.56033931	2274	Q9BQG0	MYBBP1A	Myb-binding protein 1A	yes	yes	0	0	0	0	1	2	2				88.779	88.779	3;4;5	2.616E-17	32165	20170328_LUMOS1_nLC13_AH_TMTYoccHback_MS2_1	144.89	133.78	29118	28318	29601	30528	31623	29008	31221	30925	30801	32565	27843	27058	29706	30899	32003	29274	31647	30534	30514	32037	5	5
ALGGEDSENEEELGDEAMMALDQSLASLFAEQK	Oxidation (M)	3542.5553	0.55525394	2274	Q9BQG0	MYBBP1A	Myb-binding protein 1A	yes	yes	0	1	0	0		2	2			1	87.604	87.604	3;4	4.131E-12	32399	20170328_LUMOS1_nLC13_AH_TMTYoccHback_MS2_2	120.13	108.61	39994	37432	43120	41627	44858	43681	42242	46458	43288	47418	38249	35769	43153	42111	45422	43930	42922	45844	42839	46681	6	6
ALGLTANAR	Unmodified	885.50321	0.50321468	1734	Q5T5Y3	CAMSAP1	Calmodulin-regulated spectrin-associated protein 1	yes	yes	0	0	0	0	1	1	1				32.903	32.903	2	0.0035304	10429	20170328_LUMOS1_nLC13_AH_TMTYoccHback_MS2_1	93.166	86.527	32880	30357	31230	30821	31070	32699	33383	32745	29849	33047	31433	29001	31429	31303	31575	32847	33686	32368	29657	32542	3	3
ALGVISNFQSSPK	Unmodified	1346.7194	0.71941505	239	O94876	TMCC1	Transmembrane and coiled-coil domains protein 1	yes	yes	0	0	0	0	1	1					64.24	64.24	3	3.9412E-06	22589	20170328_LUMOS1_nLC13_AH_TMTYoccHback_MS2_1	108.56	78.172	28988	28699	28683	27692	27423	29350	29729	29940	27528	29397	27716	27412	28802	28189	27923	29491	30004	29561	27322	28964	2	2
ALGVISNFQSSPK	Phospho (STY)	1426.6857	0.68574546	239	O94876	TMCC1	Transmembrane and coiled-coil domains protein 1	yes	yes	0	0	1	0	1		1				66.082	66.082	3	0.0027623	23156	20170328_LUMOS1_nLC13_AH_TMTYoccHback_MS2_1	64.675	43.722	26282	26085	26808	26367	25821	25941	27835	28156	23924	26231	25131	24919	26883	26769	26280	26153	28068	27715	23801	25876	2	2
ALKQEAFSTNSSNK	Unmodified	1523.758	0.7579854	757	P34223	SHP1	UBX domain-containing protein 1	yes	yes	0	0	0	1	1						41.652	41.652	3	3.4905E-08	13748	20170328_LUMOS1_nLC13_AH_TMTYoccHback_MS2_1	114.69	90.133	8701.9	8509	9561.2	10075	10519	10345	9747.2	9811.9	9901.7	10321	8322.8	8132.9	9564.1	10165	10624	10396	9908.9	9725.9	9801.3	10154	1	1
ALLDEVVK	Unmodified	885.51713	0.51713341	297	P00560	PGK1	Phosphoglycerate kinase	yes	yes	0	0	0	0	1						66.655	66.655	2	0.0047354	23508	20170328_LUMOS1_nLC13_AH_TMTYoccHback_MS2_1	98.458	62.964	17214	19229	19762	19243	19120	19714	18740	19159	18490	19748	16466	18369	19717	19551	19433	19819	19001	18967	18318	19437	1	1
ALLELLDDSPVTPGEARPAYDGYEASR	Unmodified	2904.4141	0.41413149	1443	Q12230	LSP1	Sphingolipid long chain base-responsive protein LSP1	yes	yes	0	0	0	1		1	1				82.452	82.452	3	1.6419E-06	30169	20170328_LUMOS1_nLC13_AH_TMTYoccHback_MS2_2	87.102	78.171	4618	4939.9	4970.8	4917	5397.6	5396.4	4962.9	5028.2	5056.3	5886	4416.5	4718.9	4976.3	4999.7	5454.1	5410.1	5047.1	4999.4	5004.7	5778.6	2	2
ALLELLDDSPVTPGETRPAYDGYEASK	Unmodified	2906.4185	0.41854817	1119	P53252	PIL1	Sphingolipid long chain base-responsive protein PIL1	yes	yes	0	0	0	1	2		1				82.814	82.814	3;4	1.9268E-07	29824	20170328_LUMOS1_nLC13_AH_TMTYoccHback_MS2_1	96.019	79.221	13667	13176	13405	13085	11478	14723	14379	13635	12729	13707	13067	12587	13459	13310	11775	14748	14436	13515	12651	13499	3	3
ALLELQLEPEELYQTFQR	Unmodified	2219.1474	0.1473991	458	P13639	EEF2	Elongation factor 2	yes	yes	0	0	0	0	1	1	1		1		85.468	85.468	3	1.9094E-39	35227	20170328_LUMOS1_nLC13_AH_TMTYoccHback_MS3_2	237.86	218.18	19255	18729	20135	18662	20371	20595	20170	20615	18462	19898	18413	17891	20175	18975	20665	20662	20420	20360	18330	19613	5	5
ALLLLCGEDD	Unmodified	1117.5325	0.53252548	396	P08758	ANXA5	Annexin A5	yes	yes	0	0	0	0	1	1	1	1	1	1	77.475	77.475	2	9.528E-26	31193	20170328_LUMOS1_nLC13_AH_TMTYoccHback_MS3_1	229.64	207.68	47736	45311	48161	47723	46834	46768	47403	47699	46060	48526	45644	43291	48323	48361	47608	47117	47994	47130	45650	47775	7	7
ALLRDLQEQDADAGSER	Unmodified	1885.913	0.91298249	1794	Q6P158	DHX57	Putative ATP-dependent RNA helicase DHX57	yes	yes	0	0	0	1	1	1					52.011	52.011	3	3.7867E-18	17833	20170328_LUMOS1_nLC13_AH_TMTYoccHback_MS2_1	178.76	159.18	15220	14744	15606	15705	15874	15069	15016	16350	14766	17051	14554	14087	15651	15905	16090	15206	15245	16131	14630	16778	2	2
ALLSEGLDEVPAACLSPCGPPNPTELFSESR	Acetyl (Protein N-term)	3354.5748	0.57480759	2386	Q9H4H8	FAM83D	Protein FAM83D	yes	yes	1	0	0	0					1		85.799	85.799	3	3.0587E-05	35382	20170328_LUMOS1_nLC13_AH_TMTYoccHback_MS3_2	46.415	27.091	301.11	202.99	387.57	542.44	158.44	364.34	442.9	487.22	397.18	546.5	288.15	194.89	383.73	534.15	174.84	374.49	437.46	478.63	394.59	536.96	1	1
ALLSLRSPK	Phospho (STY)	1063.5791	0.57909554	2646	Q9UNF1	MAGED2	Melanoma-associated antigen D2	yes	yes	0	0	1	1	1	1	1				52.663	52.663	3	0.0025225	18035	20170328_LUMOS1_nLC13_AH_TMTYoccHback_MS2_1	80.555	46.169	40556	40817	42878	41363	41321	41274	39978	42438	39835	44727	38784	38992	42929	41993	41998	41561	40561	41951	39453	44002	3	3
ALLSPFSTPVR	2 Phospho (STY)	1346.6037	0.60366911	1505	Q13322	GRB10	Growth factor receptor-bound protein 10	yes	yes	0	0	2	0	1						70.033	70.033	2	0.020688	24811	20170328_LUMOS1_nLC13_AH_TMTYoccHback_MS2_1	52.403	30.205	0	0	0	0	0	0	0	0	0	0	0	0	0	0	0	0	0	0	0	0	0	0
ALLSSPEGEEK	Unmodified	1158.5768	0.57683314	212	O75592	MYCBP2	E3 ubiquitin-protein ligase MYCBP2	yes	yes	0	0	0	0	1						41.653	41.653	2	1.1367E-05	13775	20170328_LUMOS1_nLC13_AH_TMTYoccHback_MS2_1	160.53	92.304	10736	10481	10751	10095	10632	11378	11396	11277	10959	12149	10265	10011	10792	10283	10807	11406	11513	11166	10865	11947	1	1
ALLYLCGGDD	Unmodified	1095.4907	0.49066067	375	P07355;A6NMY6	ANXA2;ANXA2P2	Annexin A2;Putative annexin A2-like protein	yes	no	0	0	0	0	2	1	1	1	1	1	67.76	67.76	1;2	3.2435E-33	27086	20170328_LUMOS1_nLC13_AH_TMTYoccHback_MS3_3	239.87	223.09	32648	31213	31358	30971	30252	32212	32228	31684	29954	31919	31212	29816	31535	31482	30784	32371	32548	31338	29726	31432	8	8
ALNPNTHTANK	Unmodified	1179.5996	0.59963426	437	P11075	SEC7	Protein transport protein SEC7	yes	yes	0	0	0	0	1	1	1				22.018	22.018	3	0.00021555	6654	20170328_LUMOS1_nLC13_AH_TMTYoccHback_MS2_2	99.283	68.719	5637.8	5574.8	6553	5926.5	5992.3	5897	6384.7	6485.2	6098	6659.8	5393.2	5326.4	6532.8	6004.1	6113.2	5944	6450.8	6393.5	6046.8	6555.4	3	3
ALPASETPK	Unmodified	912.49165	0.49164694	230	O76021	RSL1D1	Ribosomal L1 domain-containing protein 1	yes	yes	0	0	0	0	1	1	1				31.404	31.404	2	3.2182E-05	9866	20170328_LUMOS1_nLC13_AH_TMTYoccHback_MS2_1	160.11	70.556	24348	24194	25739	25730	25222	26364	25088	26828	25053	28331	23285	23116	25772	26072	25625	26520	25428	26531	24811	27870	3	3
ALPDAVTIIEPK	Unmodified	1265.7231	0.72310344	344	P05750	RPS3	40S ribosomal protein S3	yes	yes	0	0	0	0	1						72.692	72.692	3	0.00020729	25847	20170328_LUMOS1_nLC13_AH_TMTYoccHback_MS2_1	75.819	47.537	0	0	0	0	0	0	0	0	0	0	0	0	0	0	0	0	0	0	0	0	0	0
ALPLPQSSTC	Unmodified	1072.5223	0.52229515	384	P08069	IGF1R	Insulin-like growth factor 1 receptor;Insulin-like growth factor 1 receptor alpha chain;Insulin-like growth factor 1 receptor beta chain	yes	yes	0	0	0	0						1	46.963	46.963	2	0.019521	17257	20170328_LUMOS1_nLC13_AH_TMTYoccHback_MS3_3	66.299	41.127	2279.1	2597.9	2997	3426.8	3524.9	2229.9	2795.6	3140.6	3286.1	3558	2181.2	2484.1	2978.3	3434	3544.9	2297.8	2868.2	3081.9	3240.6	3495.3	1	1
ALPQTPRPR	Phospho (STY)	1114.5648	0.56484246	2666	Q9UQ35	SRRM2	Serine/arginine repetitive matrix protein 2	yes	yes	0	0	1	1	1	1	1		1	1	21.931	21.931	3	0.00052628	6611	20170328_LUMOS1_nLC13_AH_TMTYoccHback_MS2_3	112.13	66.868	20346	18678	20886	20689	20279	20970	20623	19840	19709	20643	19455	17848	20939	20927	20617	21082	20871	19664	19544	20313	6	6
ALPQTPRPR	Unmodified	1034.5985	0.59851205	2666	Q9UQ35	SRRM2	Serine/arginine repetitive matrix protein 2	yes	yes	0	0	0	1	1	1	1				23.792	23.792	3	0.00022509	7310	20170328_LUMOS1_nLC13_AH_TMTYoccHback_MS2_2	120.99	68.41	32377	31301	34513	32771	31686	32983	33050	33180	31377	34629	30964	29906	34532	33225	32310	33193	33414	32817	31119	34074	3	3
ALPSEDEEGQDDK	Unmodified	1431.6001	0.60014735	2011	Q8NF91	SYNE1	Nesprin-1	yes	yes	0	0	0	0		1	1				28.968	28.968	2	3.6278E-05	9390	20170328_LUMOS1_nLC13_AH_TMTYoccHback_MS2_2	106.29	76.036	9478.6	9737.6	9816.6	9822.2	9016.1	10884	10406	10683	9356.5	9913	9063.9	9302.3	9834.8	9982.1	9206	10915	10476	10550	9294.9	9779.7	2	2
ALPSEDEEGQDDKDFYLR	Phospho (STY)	2205.9103	0.91033826	2011	Q8NF91	SYNE1	Nesprin-1	yes	yes	0	0	1	1	1						55.63	55.63	3	0.011489	19218	20170328_LUMOS1_nLC13_AH_TMTYoccHback_MS2_1	43.799	25.551	4798.5	4915	5325.8	5632.4	5392.1	5579.4	4866.8	5378.3	4829	5490.3	4589.6	4697.2	5322.5	5688.5	5463.9	5614.9	4950.8	5324.7	4783.2	5404.9	1	1
ALPSLNTGSSSPR	Unmodified	1285.6626	0.66262845	75	O14545	TRAFD1	TRAF-type zinc finger domain-containing protein 1	yes	yes	0	0	0	0	1	1	1		1		38.96	38.96	2	1.2087E-15	13155	20170328_LUMOS1_nLC13_AH_TMTYoccHback_MS2_2	213.58	170.14	32842	33681	33667	33184	33240	35265	34072	33928	33099	34615	31404	32173	33758	33749	33771	35405	34481	33592	32805	34077	4	4
ALPSLNTGSSSPR	Phospho (STY)	1365.629	0.62895886	75	O14545	TRAFD1	TRAF-type zinc finger domain-containing protein 1	yes	yes	0	0	1	0	1	1	1				42.06	42.06	2	1.5239E-07	14370	20170328_LUMOS1_nLC13_AH_TMTYoccHback_MS2_2	154.68	122.84	29767	30285	29818	29303	28961	29246	29571	30292	28643	31911	28461	28927	29928	29812	29445	29452	29928	29937	28391	31394	3	3
ALQAPHSPSK	Unmodified	1034.5509	0.55089316	2132	Q96AQ6	PBXIP1	Pre-B-cell leukemia transcription factor-interacting protein 1	yes	yes	0	0	0	0	1						27.31	27.31	3	0.00078595	8269	20170328_LUMOS1_nLC13_AH_TMTYoccHback_MS2_1	88.056	62.398	2756.2	2638.5	2572.9	2785.3	2688	2746.9	2934.3	2495.8	2551.3	2967.1	2634.8	2520.9	2592.2	2822.5	2726.4	2762.9	2958.1	2484.7	2537.2	2912.2	1	1
ALQLSNSPGASSAFLK	Unmodified	1589.8413	0.8413211	1470	Q12802	AKAP13	A-kinase anchor protein 13	yes	yes	0	0	0	0	1	1	1	1	1	1	66.516	66.516	3	6.0292E-14	26535	20170328_LUMOS1_nLC13_AH_TMTYoccHback_MS3_3	171.46	111.55	33113	31814	36275	37682	38513	35449	33803	35825	36656	40131	31670	30407	36283	37994	38933	35762	34478	35483	36221	39432	6	6
ALQLSNSPGASSAFLK	Phospho (STY)	1669.8077	0.80765151	1470	Q12802	AKAP13	A-kinase anchor protein 13	yes	yes	0	0	1	0	1	1	1	1	1	1	70.618	70.618	3	1.4477E-09	28449	20170328_LUMOS1_nLC13_AH_TMTYoccHback_MS3_3	161.47	118.68	37563	35100	36934	38498	37916	37387	37287	38529	36153	39785	35914	33540	37114	38944	38435	37684	37791	38068	35834	39157	6	6
ALQSLTSK	Unmodified	846.48108	0.48108226	1012	Q08745;P46784	RPS10A;RPS10B	40S ribosomal protein S10-A;40S ribosomal protein S10-B	yes	no	0	0	0	0	1	1	1				45.481	45.481	2	5.4607E-05	15716	20170328_LUMOS1_nLC13_AH_TMTYoccHback_MS2_3	151.97	95.253	41869	40942	49146	49694	51834	45012	44202	49776	47811	52480	40054	39136	49014	50045	52398	45530	45137	49092	47247	51629	3	3
ALSDREEEEEDDEEEEEEVEAAAQR	Unmodified	2935.1963	0.19627196	1959	Q8N3E9	PLCD3	1-phosphatidylinositol 4,5-bisphosphate phosphodiesterase delta-3	yes	yes	0	0	0	1	1	1					43.25	43.25	3	7.8724E-17	14350	20170328_LUMOS1_nLC13_AH_TMTYoccHback_MS2_1	148.09	130.18	8786.8	8432.3	8453.8	9481.4	9772.1	8977.9	8952.1	9620.2	9678.9	9766.7	8400.4	8058.2	8510.1	9579.9	9849.1	9062.1	9114.4	9489.7	9564.8	9616	2	2
ALSDREEEEEDDEEEEEEVEAAAQR	Phospho (STY)	3015.1626	0.16260237	1959	Q8N3E9	PLCD3	1-phosphatidylinositol 4,5-bisphosphate phosphodiesterase delta-3	yes	yes	0	0	1	1			1				45.649	45.649	3	5.7578E-16	15807	20170328_LUMOS1_nLC13_AH_TMTYoccHback_MS2_3	131.81	118.66	3281.2	3552.3	3227.8	3335.8	3963.1	3526	3531.4	3637.4	3487.7	3836	3137.2	3392.8	3247.2	3400	3983.9	3543.8	3594	3595.4	3455.1	3773.7	1	1
ALSDREEEEEDDEEEEEEVEAAAQRR	Unmodified	3091.2974	0.29738299	1959	Q8N3E9	PLCD3	1-phosphatidylinositol 4,5-bisphosphate phosphodiesterase delta-3	yes	yes	0	0	0	2			1				42.734	42.734	4	0.039541	14671	20170328_LUMOS1_nLC13_AH_TMTYoccHback_MS2_3	18.544	5.0893	4509.1	3898.1	4712.5	4479.5	4166	4563.1	4342.1	4271.8	4393	4684.7	4311.9	3725.4	4718.4	4524.6	4256	4586	4394.5	4240.2	4349	4605	1	1
ALSGTSPDDVQPGPSVGPPSK	Unmodified	1991.98	0.97999942	2692	Q9Y314	NOSIP	Nitric oxide synthase-interacting protein	yes	yes	0	0	0	0			1				45.292	45.292	3	1.2094E-06	15660	20170328_LUMOS1_nLC13_AH_TMTYoccHback_MS2_3	87.352	73.446	4060.9	4160.3	4233.6	4421.4	4277.8	3961.2	3708.8	3990.9	4362.1	4479.9	3883.3	3974.9	4242.4	4476	4333.2	4003.3	3790.4	3953.4	4301.6	4401.7	1	1
ALSGVLEQDRVQSLK	Unmodified	1641.905	0.90498399	2704	Q9Y450	HBS1L	HBS1-like protein	yes	yes	0	0	0	1	1	1					60.249	60.249	3	2.3835E-10	21438	20170328_LUMOS1_nLC13_AH_TMTYoccHback_MS2_2	133.86	97.573	27490	27676	32787	36944	36557	28273	29439	34932	36565	38665	26300	26465	32690	37039	36848	28844	30215	34377	36012	38000	2	2
ALSLDDK	Unmodified	760.39668	0.39668393	2473	Q9NRR6	INPP5E	72 kDa inositol polyphosphate 5-phosphatase	yes	yes	0	0	0	0	1	1	1				42.761	42.761	2	0.0049718	14188	20170328_LUMOS1_nLC13_AH_TMTYoccHback_MS2_1	112.37	21.329	41093	40501	42845	41774	41579	43554	42562	43079	41189	45475	39296	38693	42924	42392	42276	43770	43073	42642	40828	44737	3	3
ALSLGTIPSLTR	Unmodified	1227.7187	0.71868677	1719	Q5SNT2	TMEM201	Transmembrane protein 201	yes	yes	0	0	0	0		1					70.661	70.661	2	0.030882	25544	20170328_LUMOS1_nLC13_AH_TMTYoccHback_MS2_2	56.632	20.185	8456.1	8475.7	8987.9	10300	10980	8886.4	8445.6	9508.8	10168	11334	8086.7	8101.8	9009.8	10369	11023	9001.4	8681.3	9414.2	10021	11123	1	1
ALSNNISQESLVAPAPEQGVPPAISR	Unmodified	2644.382	0.3820435	850	P38427	TSL1	Trehalose synthase complex regulatory subunit TSL1	yes	yes	0	0	0	0	1	1	1	1	1	1	62.807	62.807	3	3.0743E-11	22148	20170328_LUMOS1_nLC13_AH_TMTYoccHback_MS2_2	121.58	105.27	26138	24646	19917	17670	15208	28219	25833	21883	16475	15407	24974	23523	20259	18350	15785	27955	25629	21710	16575	15313	11	11
ALSNNISQESLVAPAPEQGVPPAISR	2 Phospho (STY)	2804.3147	0.31470432	850	P38427	TSL1	Trehalose synthase complex regulatory subunit TSL1	yes	yes	0	0	2	0	2	2	2				63.956	63.956	3	0.00091984	23419	20170328_LUMOS1_nLC13_AH_TMTYoccHback_MS2_2	55.964	42.092	22438	21492	22325	22040	22255	22887	22782	23180	20542	21898	21454	20533	22418	22371	22601	23011	23030	22875	20405	21594	6	6
ALSNNISQESLVAPAPEQGVPPAISR	Phospho (STY)	2724.3484	0.34837391	850	P38427	TSL1	Trehalose synthase complex regulatory subunit TSL1	yes	yes	0	0	1	0	1	1	1		1		64.434	64.434	3	1.1154E-06	23169	20170328_LUMOS1_nLC13_AH_TMTYoccHback_MS2_3	87.948	69.652	17548	17619	21001	22128	22927	18933	19454	22027	22160	24662	16788	16844	20934	22249	23142	19208	19888	21720	21870	24232	7	7
ALSPGLEESGLGLLAR	Phospho (STY)	1661.839	0.83895164	107	O15417	TNRC18	Trinucleotide repeat-containing gene 18 protein	yes	yes	0	0	1	0						1	79.75	79.75	3	0.019835	32641	20170328_LUMOS1_nLC13_AH_TMTYoccHback_MS3_3	43.042	26.817	2905.3	2677.3	3340.1	2760.4	3013.9	3072.7	3265.2	3090.5	2836.5	3095.3	2779.2	2557.8	3331.1	2802.7	3077.4	3082.1	3292.5	3054	2820.9	3048.5	1	1
ALSPIPSPTR	Unmodified	1037.5869	0.58694431	903	P39969	BOI2	Protein BOI2	yes	yes	0	0	0	0	1	1	1				40.096	40.096	2	0.00018652	13625	20170328_LUMOS1_nLC13_AH_TMTYoccHback_MS2_2	141.52	88.335	129980	126560	121100	104610	102010	129560	123580	123320	102960	112830	124260	120840	121880	107470	104690	129460	124090	121880	102540	111350	3	3
ALSPVIPLIPR	Unmodified	1174.7438	0.74377931	82	O14686	KMT2D	Histone-lysine N-methyltransferase 2D	yes	yes	0	0	0	0	1						78.363	78.363	2	0.00016601	28091	20170328_LUMOS1_nLC13_AH_TMTYoccHback_MS2_1	128.36	61.368	14119	12905	14479	13173	13273	14133	13773	13342	13527	13772	13501	12329	14512	13377	13535	14182	13935	13222	13402	13554	1	1
ALSSAVQASPTSPGGSPSSPSSGQR	Unmodified	2299.104	0.10403074	1298	Q03164	KMT2A	Histone-lysine N-methyltransferase 2A;MLL cleavage product N320;MLL cleavage product C180	yes	yes	0	0	0	0	1	1	1				32.445	32.445	3	6.3567E-11	10686	20170328_LUMOS1_nLC13_AH_TMTYoccHback_MS2_3	114.75	97.178	6045.8	6364.4	7234.8	6717.9	6382.3	6637.8	6392.1	6951.9	6392.3	6358.1	5784	6080.8	7202.8	6807.6	6517.6	6687.8	6477.3	6848.5	6330.2	6274.8	3	3
ALSSDSILSPAPDAR	Unmodified	1498.7627	0.76273643	1922	Q8IVT2	MISP	Mitotic interactor and substrate of PLK1	yes	yes	0	0	0	0	1	1	1	1	1	1	49.001	49.001	2	1.5204E-49	16548	20170328_LUMOS1_nLC13_AH_TMTYoccHback_MS2_1	283.43	239.08	33904	34590	36194	36076	35787	35336	35932	36983	33016	36769	32423	33047	36227	36574	36347	35613	36359	36493	32776	36218	6	6
ALSSDSILSPAPDAR	Phospho (STY)	1578.7291	0.72906684	1922	Q8IVT2	MISP	Mitotic interactor and substrate of PLK1	yes	yes	0	0	1	0	1	1					52.455	52.455	2;3	4.9548E-30	18402	20170328_LUMOS1_nLC13_AH_TMTYoccHback_MS2_2	244.23	206.55	15879	15366	16683	17177	16349	16210	16739	15863	15959	17010	15185	14684	16709	17359	16616	16344	16936	15714	15826	16728	2	2
ALSSEEEEEMGGAAQEPESLLPPSVLDQASVIAER	Unmodified	3667.7411	0.74108087	2	A1L390	PLEKHG3	Pleckstrin homology domain-containing family G member 3	yes	yes	0	0	0	0	1		1			1	81.409	81.409	4	1.9481E-07	29244	20170328_LUMOS1_nLC13_AH_TMTYoccHback_MS2_1	75.035	65.238	7492	6693.3	7104	7443	7357.6	7394.4	7255.7	7654.7	7594.8	7892.9	7162.4	6396.1	7151.5	7526.3	7455.7	7447.6	7362.1	7561.8	7511.7	7768.5	4	4
ALSSGGSITSPPLSPALPK	Unmodified	1778.9778	0.97781458	1827	Q6Y7W6	GIGYF2	PERQ amino acid-rich with GYF domain-containing protein 2	yes	yes	0	0	0	0	1	1	3	1	1	1	66.294	66.294	2;3;4	1.8195E-17	23234	20170328_LUMOS1_nLC13_AH_TMTYoccHback_MS2_1	125.98	106.9	52564	48590	54037	54188	52133	52058	53080	52963	50551	56518	50263	46433	54169	54774	53018	52483	53714	52389	50131	55588	8	8
ALSSGGSITSPPLSPALPK	2 Phospho (STY)	1938.9105	0.9104754	1827	Q6Y7W6	GIGYF2	PERQ amino acid-rich with GYF domain-containing protein 2	yes	yes	0	0	2	0	1	1	1		1	1	66.682	66.682	3	2.6199E-10	23841	20170328_LUMOS1_nLC13_AH_TMTYoccHback_MS2_2	112.58	93.257	15465	14309	14472	13148	13401	16282	14657	14269	13162	13934	14784	13666	14569	13434	13668	16253	14782	14163	13076	13731	5	5
ALSSGGSITSPPLSPALPK	Phospho (STY)	1858.9441	0.94414499	1827	Q6Y7W6	GIGYF2	PERQ amino acid-rich with GYF domain-containing protein 2	yes	yes	0	0	1	0	1	1	1	1	1	1	68.443	68.443	3	1.2566E-12	27324	20170328_LUMOS1_nLC13_AH_TMTYoccHback_MS3_2	162.39	94.747	22651	22949	26405	27224	27505	23919	24697	26691	26501	30727	21668	21934	26339	27435	27835	24226	25162	26370	26194	30176	6	6
ALSSLHGDDQDSEDEVLTIPEVK	Unmodified	2496.1868	0.18675732	444	P11717	IGF2R	Cation-independent mannose-6-phosphate receptor	yes	yes	0	0	0	0	1	1	1	1	1	1	70.211	70.211	3	6.4484E-29	25223	20170328_LUMOS1_nLC13_AH_TMTYoccHback_MS2_2	196.62	175.61	21870	20992	22663	22181	23125	23381	23453	23714	22429	23172	20913	20057	22717	22488	23457	23496	23738	23416	22240	22834	6	6
ALSSLHGDDQDSEDEVLTIPEVK	Phospho (STY)	2576.1531	0.15308772	444	P11717	IGF2R	Cation-independent mannose-6-phosphate receptor	yes	yes	0	0	1	0	2	1	2	1	1	1	72.817	72.817	3	1.3339E-26	29305	20170328_LUMOS1_nLC13_AH_TMTYoccHback_MS3_3	190.48	165.58	35626	36365	36386	34124	34813	38468	37277	34875	34085	34824	34066	34732	36485	34801	35441	38521	37631	34589	33843	34299	9	9
ALTAAEESDEER	Phospho (STY)	1399.5504	0.55043377	1039	P48234	ENP2	Ribosome biogenesis protein ENP2	yes	yes	0	0	1	0	1	1					22.91	22.91	2	1.7965E-10	6712	20170328_LUMOS1_nLC13_AH_TMTYoccHback_MS2_1	190.78	166.53	2050.1	2791.6	4757.4	6806.4	6919.1	2263.3	2730.6	5242.6	6674.6	7711.5	1968	2678.3	4662.1	6695.9	6872.5	2474.5	2988	5131.6	6500.1	7541.9	2	2
ALTAAEESDEER	Unmodified	1319.5841	0.58410336	1039	P48234	ENP2	Ribosome biogenesis protein ENP2	yes	yes	0	0	0	0	1	1		1			23.858	23.858	2	1.83E-26	7358	20170328_LUMOS1_nLC13_AH_TMTYoccHback_MS2_2	238.51	187.63	10468	10023	8453.2	4355.9	3535	11333	11120	8073.8	4314.7	3015.8	10004	9558.2	8552.3	4737.6	3907.6	11123	10874	7987	4462.2	3078.9	3	3
ALTDDSDENEEEDAFTDQK	Unmodified	2170.8662	0.86621104	2022	Q8NI35	INADL	InaD-like protein	yes	yes	0	0	0	0		1	1				46.551	46.551	3	5.2395E-15	16105	20170328_LUMOS1_nLC13_AH_TMTYoccHback_MS2_2	141.86	119.22	8285.7	8095.5	9152.1	8548.4	8672.7	7878.5	9219.3	9243.8	8541.3	9070.4	7924.8	7734.7	9144.8	8658.1	8832.2	7970.8	9311.1	9087	8477.3	8937	1	1
ALVATPGK	Unmodified	755.45414	0.45413923	536	P19338	NCL	Nucleolin	yes	yes	0	0	0	0	1	1	1				36.49	36.49	2	0.0012764	12215	20170328_LUMOS1_nLC13_AH_TMTYoccHback_MS2_3	125.25	76.194	44426	40845	43617	41382	41566	43939	41903	44902	40917	44450	42475	39019	43814	42033	42291	44149	42435	44338	40548	43787	3	3
ALVATPGKK	Phospho (STY)	963.51543	0.51543265	536	P19338	NCL	Nucleolin	yes	yes	0	0	1	1	1	1	1		1		38.1	38.1	3	0.0041244	12813	20170328_LUMOS1_nLC13_AH_TMTYoccHback_MS2_3	89.548	60.2	65827	62306	68067	66403	64107	69455	65115	69070	62268	69654	62947	59530	68207	67291	65268	69796	65902	68292	61743	68589	5	5
ALVEFESNPEETREPGSPPSVQR	Unmodified	2554.23	0.22995953	2394	Q9H6F5	CCDC86	Coiled-coil domain-containing protein 86	yes	yes	0	0	0	1	2	1	1	1	1	2	49.843	49.843	3;4	1.8624E-81	18564	20170328_LUMOS1_nLC13_AH_TMTYoccHback_MS3_2	299.51	277.08	31706	29458	33208	34396	34794	32048	34050	35856	34023	37355	30320	28154	33278	34697	35237	32388	34533	35338	33694	36764	9	9
ALVEFESNPEETREPGSPPSVQR	Phospho (STY)	2634.1963	0.19628994	2394	Q9H6F5	CCDC86	Coiled-coil domain-containing protein 86	yes	yes	0	0	1	1	1	1	1	1	1	1	52.656	52.656	3	5.8491E-23	17889	20170328_LUMOS1_nLC13_AH_TMTYoccHback_MS2_1	159.19	139.94	19237	18013	20159	19834	19832	19308	19906	20663	19947	21317	18396	17213	20193	20061	20147	19470	20170	20390	19752	20981	6	6
ALVLDCHYPEDEVGQEDEAESDIFSIR	Unmodified	3135.3979	0.39788908	1385	Q07021	C1QBP	Complement component 1 Q subcomponent-binding protein, mitochondrial	yes	yes	0	0	0	0			1	1	1		77.503	77.503	3	0.0099818	31300	20170328_LUMOS1_nLC13_AH_TMTYoccHback_MS3_1	45.957	38.335	7366.6	7566	8487.9	8816.3	8660.7	8271.1	8216.3	8160.6	8073	9135.6	7046.7	7231.1	8469.9	8894.7	8777.9	8342.4	8340.4	8089.1	7998.6	8976.6	4	4
ALVLELDEMSNGSEIQDALEEISGQK	Oxidation (M)	2833.3539	0.353899	516	P17695	GRX2	Glutaredoxin-2, mitochondrial	yes	yes	0	1	0	0	1	2	1		1	1	85.925	85.925	3;4	2.4637E-16	31796	20170328_LUMOS1_nLC13_AH_TMTYoccHback_MS2_2	139.26	122.59	33586	29532	21677	13631	10229	34019	30155	22395	12259	10535	32079	28165	22253	14731	11155	33382	29522	22285	12638	10631	6	6
ALVLELDEMSNGSEIQDALEEISGQK	Unmodified	2817.359	0.35898438	516	P17695	GRX2	Glutaredoxin-2, mitochondrial	yes	yes	0	0	0	0	1						88.347	88.347	4	5.1742E-11	32020	20170328_LUMOS1_nLC13_AH_TMTYoccHback_MS2_1	116.35	101.58	7496.5	6558.8	5330	3748.8	2904	7619.1	7201.9	5427.8	3574.3	2691.7	7161.5	6257.3	5438.2	3966.3	3112.3	7505.9	7078.5	5382.9	3640.5	2709.9	1	1
ALVQLPR	Unmodified	795.49667	0.49667274	2114	Q92917	GPKOW	G patch domain and KOW motifs-containing protein	yes	yes	0	0	0	0	1	1	1	1		1	46.23	46.23	2	2.6899E-06	17011	20170328_LUMOS1_nLC13_AH_TMTYoccHback_MS3_3	117.56	37.007	117560	114600	116390	126130	118840	120760	119200	123520	114900	122220	112400	109510	116920	127560	120520	121770	120710	121960	113910	120400	5	5
ALVVPEPEPDSDSNQER	Unmodified	1880.8752	0.8752	1749	Q5VTR2	RNF20	E3 ubiquitin-protein ligase BRE1A	yes	yes	0	0	0	0	1	1	1	1		2	43.432	43.432	2;3	8.839E-12	15434	20170328_LUMOS1_nLC13_AH_TMTYoccHback_MS3_1	172.99	131.71	15760	14844	18417	17857	18091	17335	16814	17067	17637	18902	15076	14188	18364	17998	18363	17462	17100	16914	17443	18576	8	8
ALVVPEPEPDSDSNQER	Phospho (STY)	1960.8415	0.84153041	1749	Q5VTR2	RNF20	E3 ubiquitin-protein ligase BRE1A	yes	yes	0	0	1	0	1	1	1	1	1	1	47.238	47.238	2;3	3.1638E-29	17167	20170328_LUMOS1_nLC13_AH_TMTYoccHback_MS3_1	212.95	187.51	13994	15027	15955	15953	17223	15503	14865	16002	15040	16234	13386	14357	15933	16160	17395	15626	15154	15804	14890	15983	6	6
ALVVPEPEPDSDSNQERK	Unmodified	2008.9702	0.97016302	1749	Q5VTR2	RNF20	E3 ubiquitin-protein ligase BRE1A	yes	yes	0	0	0	1	1	1	1				43.345	43.345	3	1.068E-14	14373	20170328_LUMOS1_nLC13_AH_TMTYoccHback_MS2_1	143.14	125.22	20926	20978	21981	20950	21605	23077	22720	22851	21697	22915	20011	20039	22016	21300	21962	23150	22966	22594	21515	22567	3	3
ALVVPEPEPDSDSNQERK	Phospho (STY)	2088.9365	0.93649343	1749	Q5VTR2	RNF20	E3 ubiquitin-protein ligase BRE1A	yes	yes	0	0	1	1	1	1					47.006	47.006	3	5.1307E-10	15771	20170328_LUMOS1_nLC13_AH_TMTYoccHback_MS2_1	109.89	90.072	13522	13298	14261	14713	15396	15618	14717	15298	14882	17625	12931	12707	14289	14888	15568	15684	14942	15178	14733	17308	2	2
ALYDYAGQEADELSFR	Phospho (STY)	1926.8037	0.80368834	2617	Q9UKS6	PACSIN3	Protein kinase C and casein kinase substrate in neurons protein 3	yes	yes	0	0	1	0	1	1	1		1		69.872	69.872	2;3	2.4269E-09	27954	20170328_LUMOS1_nLC13_AH_TMTYoccHback_MS3_2	157.28	126.73	17140	16330	16995	18548	18446	17475	18024	19033	18199	18799	16388	15606	17076	18732	18652	17646	18284	18755	18017	18520	4	4
ALYDYAGQEADELSFR	Unmodified	1846.8374	0.83735793	2617	Q9UKS6	PACSIN3	Protein kinase C and casein kinase substrate in neurons protein 3	yes	yes	0	0	0	0	1	1	1	1	1	1	71.987	71.987	2	3.4719E-27	28920	20170328_LUMOS1_nLC13_AH_TMTYoccHback_MS3_2	213.18	180.85	24437	22509	25998	23960	23721	25807	24724	25590	24793	25858	23370	21506	26014	24288	24195	25908	25019	25305	24551	25461	6	6
AMADELSEK	Oxidation (M);Phospho (STY)	1088.4097	0.40970653	1297	Q03135	CAV1	Caveolin-1	yes	yes	0	1	1	0	1	1	1				28.963	28.963	2	0.008796	8912	20170328_LUMOS1_nLC13_AH_TMTYoccHback_MS2_1	80.706	57.333	20673	19952	19904	19402	19829	20024	20475	20299	19644	20460	19764	19058	20018	19739	20140	20137	20712	20057	19477	20147	3	3
AMADELSEK	Oxidation (M)	1008.4434	0.44337612	1297	Q03135	CAV1	Caveolin-1	yes	yes	0	1	0	0	1	1	1				28.985	28.985	2	0.012813	8927	20170328_LUMOS1_nLC13_AH_TMTYoccHback_MS2_1	90.64	56.239	31220	29606	32007	31317	30922	30742	31212	31129	31218	33479	29853	28287	32090	31730	31442	30967	31619	30802	30915	32922	3	3
AMADELSEK	Phospho (STY)	1072.4148	0.41479191	1297	Q03135	CAV1	Caveolin-1	yes	yes	0	0	1	0	1	1	1	1		1	39.716	39.716	2	0.00010004	13560	20170328_LUMOS1_nLC13_AH_TMTYoccHback_MS2_3	143.89	88.908	50044	48042	49252	49696	49394	50925	50838	51303	50837	53347	47847	45898	49483	50417	50151	51219	51464	50735	50343	52497	5	5
AMADELSEK	Unmodified	992.44846	0.4484615	1297	Q03135	CAV1	Caveolin-1	yes	yes	0	0	0	0			1			1	41.126	41.126	2	8.8095E-08	14059	20170328_LUMOS1_nLC13_AH_TMTYoccHback_MS2_3	183.65	106.59	22877	21002	22442	23983	23032	22166	22096	24479	21983	23984	21872	20072	22554	24213	23341	22403	22425	24106	21773	23632	2	2
AMDNHSDSEEELAAFCPQLDDSTVAR	Oxidation (M);2 Phospho (STY)	3083.1563	0.1562907	1898	Q86VR2	FAM134C	Protein FAM134C	yes	yes	0	1	2	0		1	1		1		64.337	64.337	3	0.0055108	25496	20170328_LUMOS1_nLC13_AH_TMTYoccHback_MS3_2	58.891	52.73	7483.1	7510.2	8599	9094.6	8904	7926	8426.4	8686.1	8574	9262.9	7158.1	7178.8	8582.4	9157.3	9018.4	8028	8559.3	8571.3	8486.7	9110.5	4	4
AMDNHSDSEEELAAFCPQLDDSTVAR	Unmodified	2907.2287	0.22871526	1898	Q86VR2	FAM134C	Protein FAM134C	yes	yes	0	0	0	0			1	1			62.353	62.353	3	1.1297E-08	22430	20170328_LUMOS1_nLC13_AH_TMTYoccHback_MS2_3	108.44	87.996	7580.3	7522.2	8469.9	8579.7	9403.7	8150.4	8462.4	8192.9	8716.9	8562.1	7250.4	7188.8	8467	8664.1	9491.2	8218.9	8614.9	8103.6	8625.2	8424.7	3	3
AMDNHSDSEEELAAFCPQLDDSTVAR	Oxidation (M)	2923.2236	0.22362988	1898	Q86VR2	FAM134C	Protein FAM134C	yes	yes	0	1	0	0						1	58.662	58.662	3	0.00073065	22829	20170328_LUMOS1_nLC13_AH_TMTYoccHback_MS3_3	75.226	62.512	995.74	961.9	961.22	994.53	1115.5	1110.1	1175.8	916.47	993.18	1183.6	951.97	918.97	967.49	1009.7	1126	1110.8	1186.3	917.71	988.63	1160	1	1
AMGIMNSFVNDIFER	Unmodified	1742.812	0.81201158	173	P33778;Q99880;Q93079;Q99877;Q16778;P62807;P58876;O60814;Q5QNW6;P23527;Q99879;Q8N257;P57053;P06899	HIST1H2BB;HIST1H2BL;HIST1H2BH;HIST1H2BN;HIST2H2BE;HIST1H2BC;HIST1H2BD;HIST1H2BK;HIST2H2BF;HIST1H2BO;HIST1H2BM;HIST3H2BB;H2BFS;HIST1H2BJ	Histone H2B type 1-B;Histone H2B type 1-L;Histone H2B type 1-H;Histone H2B type 1-N;Histone H2B type 2-E;Histone H2B type 1-C/E/F/G/I;Histone H2B type 1-D;Histone H2B type 1-K;Histone H2B type 2-F;Histone H2B type 1-O;Histone H2B type 1-M;Histone H2B type 3-B;Histone H2B type F-S;Histone H2B type 1-J	yes	no	0	0	0	0	1		1			1	87.859	87.859	2;3	5.2715E-06	32378	20170328_LUMOS1_nLC13_AH_TMTYoccHback_MS2_3	96.673	81.407	6582.1	6010.5	6072.1	6413	6680.1	6519.5	6789.4	6148.3	6435.5	6221.1	6292	5742.8	6123.2	6497	6754.4	6553.4	6870.3	6090.7	6382.9	6125.5	2	2
AMGIMNSFVNDIFER	Oxidation (M)	1758.8069	0.8069262	173	P33778;Q99880;Q93079;Q99877;Q16778;P62807;P58876;O60814;Q5QNW6;P23527;Q99879;Q8N257;P57053;P06899	HIST1H2BB;HIST1H2BL;HIST1H2BH;HIST1H2BN;HIST2H2BE;HIST1H2BC;HIST1H2BD;HIST1H2BK;HIST2H2BF;HIST1H2BO;HIST1H2BM;HIST3H2BB;H2BFS;HIST1H2BJ	Histone H2B type 1-B;Histone H2B type 1-L;Histone H2B type 1-H;Histone H2B type 1-N;Histone H2B type 2-E;Histone H2B type 1-C/E/F/G/I;Histone H2B type 1-D;Histone H2B type 1-K;Histone H2B type 2-F;Histone H2B type 1-O;Histone H2B type 1-M;Histone H2B type 3-B;Histone H2B type F-S;Histone H2B type 1-J	yes	no	0	1	0	0			1	1			84.345	84.345	3	6.7505E-06	34537	20170328_LUMOS1_nLC13_AH_TMTYoccHback_MS3_1	124.25	105.01	8929.7	8992.7	7327.9	6713.5	6785.3	8801.1	9004.2	8386.5	6844.8	6541.7	8533.5	8583.9	7428.3	6940.1	6940.1	8780.6	9006.5	8265.5	6838.5	6482.5	2	2
AMLDSGIYPPGSPGK	Oxidation (M)	1504.7232	0.7231798	263	O95295	SNAPIN	SNARE-associated protein Snapin	yes	yes	0	1	0	0	1	1					49.344	49.344	3	0.00016283	16700	20170328_LUMOS1_nLC13_AH_TMTYoccHback_MS2_1	78.985	62.354	12361	11417	13577	13743	13218	12237	12703	13561	12631	12780	11822	10913	13571	13843	13428	12386	12891	13343	12511	12603	2	2
AMLDSGIYPPGSPGK	Oxidation (M);Phospho (STY)	1584.6895	0.68951021	263	O95295	SNAPIN	SNARE-associated protein Snapin	yes	yes	0	1	1	0	1		1				50.891	50.891	3	0.0033906	17338	20170328_LUMOS1_nLC13_AH_TMTYoccHback_MS2_1	61.102	39.851	18909	20647	26535	35716	34758	19169	20723	27065	33913	29224	18101	19767	26330	35467	34732	19970	21740	26529	33217	28736	2	2
AMLDSGIYPPGSPGK	Unmodified	1488.7283	0.72826518	263	O95295	SNAPIN	SNARE-associated protein Snapin	yes	yes	0	0	0	0	1	1	1				57.741	57.741	2;3	1.9999E-08	20409	20170328_LUMOS1_nLC13_AH_TMTYoccHback_MS2_2	113.69	84.888	19419	19853	21631	22038	22304	20320	21105	21868	21140	23968	18574	18971	21617	22275	22595	20532	21433	21604	20934	23561	3	3
AMLDSGIYPPGSPGK	Phospho (STY)	1568.6946	0.69459558	263	O95295	SNAPIN	SNARE-associated protein Snapin	yes	yes	0	0	1	0			1				60.642	60.642	3	0.01027	21773	20170328_LUMOS1_nLC13_AH_TMTYoccHback_MS2_3	46.514	31.542	9021.2	8566.8	7968	7806.3	7777.1	9155.1	8621.4	8302.7	7898.6	8764.6	8622.6	8181.4	8047.4	7975.1	7913.6	9156.8	8693.3	8244	7842.1	8622.2	1	1
AMLPGSPLFTR	Oxidation (M)	1204.6274	0.62742892	2059	Q8WUF5	PPP1R13L	RelA-associated inhibitor	yes	yes	0	1	0	0	1		1				57.858	57.858	2	0.005134	20546	20170328_LUMOS1_nLC13_AH_TMTYoccHback_MS2_3	88.267	60.16	41477	39778	37906	37136	37575	41529	41335	39217	37524	37679	39647	37991	38219	37879	38204	41617	41685	38807	37266	37142	2	2
AMLPGSPLFTR	Oxidation (M);Phospho (STY)	1284.5938	0.59375933	2059	Q8WUF5	PPP1R13L	RelA-associated inhibitor	yes	yes	0	1	1	0	1	1	1	1		1	60.967	60.967	2	0.0018931	21655	20170328_LUMOS1_nLC13_AH_TMTYoccHback_MS2_2	87.442	65.356	36590	35361	35691	37743	38119	36868	37162	38953	36741	39436	34983	33786	35887	38225	38571	37166	37688	38440	36397	38829	5	5
AMLPGSPLFTR	Unmodified	1188.6325	0.6325143	2059	Q8WUF5	PPP1R13L	RelA-associated inhibitor	yes	yes	0	0	0	0	1	1	1	1			67.029	67.029	2	8.494E-05	24092	20170328_LUMOS1_nLC13_AH_TMTYoccHback_MS2_2	140.83	102.02	47507	47994	48142	48642	49398	46929	48447	50916	48432	52155	45426	45849	48309	49370	50074	47346	49131	50215	47963	51340	4	4
AMLPGSPLFTR	Phospho (STY)	1268.5988	0.59884471	2059	Q8WUF5	PPP1R13L	RelA-associated inhibitor	yes	yes	0	0	1	0	1		1	1	1	1	70.386	70.386	2	2.3823E-07	28195	20170328_LUMOS1_nLC13_AH_TMTYoccHback_MS3_2	153.34	115.35	27585	26854	26075	27552	27667	28585	28034	27789	25236	28224	26371	25655	26257	27964	28016	28725	28350	27502	25069	27788	5	5
AMNFSGSPGAVSTSPTQSFMNTLPR	2 Oxidation (M)	2616.1948	0.19483636	935	P40510	SER33	D-3-phosphoglycerate dehydrogenase 2	yes	yes	0	2	0	0			1				54.865	54.865	3	0.00098734	19424	20170328_LUMOS1_nLC13_AH_TMTYoccHback_MS2_3	58.332	43.243	3583.7	3334.6	3851.2	3592.5	3654.4	3681.2	3878.9	3728.2	3651.7	3772	3427.3	3186.2	3852.7	3638.3	3721.3	3702.7	3918.7	3684.1	3622.6	3714.1	1	1
AMSTTSISSPQPGK	Oxidation (M)	1406.6711	0.67114423	2601	Q9UJU6	DBNL	Drebrin-like protein	yes	yes	0	1	0	0	1	1	1				26.726	26.726	3	1.5185E-05	8481	20170328_LUMOS1_nLC13_AH_TMTYoccHback_MS2_3	89.629	68.4	7020.3	7523.7	7597.2	8283.3	7630	8066.7	8434.6	8418.4	7593	8612.9	6714	7189.3	7600.3	8378.2	7753.7	8131.3	8503.6	8312.6	7542.7	8478.5	3	3
ANASPQKPLDLK	Phospho (STY)	1360.6752	0.67518077	2739	Q9Y618	NCOR2	Nuclear receptor corepressor 2	yes	yes	0	0	1	1	1	1	1		1	1	47.858	47.858	3	5.3875E-06	16626	20170328_LUMOS1_nLC13_AH_TMTYoccHback_MS2_3	111.33	81.997	48303	44873	49226	48656	47388	48688	47124	47449	45045	51305	46188	42876	49366	49255	48183	48988	47731	47017	44665	50447	5	5
ANDIGFNK	Unmodified	877.42938	0.42938104	950	P41057	RPS29A	40S ribosomal protein S29-A	yes	yes	0	0	0	0	1	1	1				40.433	40.433	2	0.001663	13760	20170328_LUMOS1_nLC13_AH_TMTYoccHback_MS2_3	120.15	82.596	41891	41479	46805	48998	48971	44730	44291	47437	47470	52404	40068	39645	46771	49398	49553	45204	45110	46895	46921	51505	3	3
ANELLINVK	Unmodified	1012.5917	0.59169534	289	P00330	ADH1	Alcohol dehydrogenase 1	yes	yes	0	0	0	0	1	1	1	1	1		61.525	61.525	2	0.00061548	23904	20170328_LUMOS1_nLC13_AH_TMTYoccHback_MS3_1	123.88	78.253	51743	50548	62872	64872	70570	52629	54220	63613	63338	72621	49505	48329	62643	65151	71079	53540	55704	62687	62470	71330	5	5
ANGTTVLVGMPAGAK	Oxidation (M)	1401.7286	0.72859953	289	P00330	ADH1	Alcohol dehydrogenase 1	yes	yes	0	1	0	0	1	1	1			1	40.633	40.633	3	0.00028192	13826	20170328_LUMOS1_nLC13_AH_TMTYoccHback_MS2_2	71.692	45.094	35236	37031	40096	40123	40223	39726	39056	40590	39481	42615	33705	35383	40027	40614	40809	40009	39629	40129	39086	41927	5	5
ANLDVKDQK	Unmodified	1029.5455	0.54547343	301	P00925	ENO2	Enolase 2	yes	yes	0	0	0	1	1	1					34.865	34.865	3	0.0012792	11593	20170328_LUMOS1_nLC13_AH_TMTYoccHback_MS2_2	87.184	0	23706	24038	28054	28820	30308	25486	26406	28864	27051	30720	22679	22977	27974	29032	30613	25811	26915	28452	26771	30216	2	2
ANMFDALMNNDGDSD	2 Oxidation (M)	1660.5981	0.59811522	898	P39936	TIF4632	Eukaryotic initiation factor 4F subunit p130	yes	yes	0	2	0	0	1			1	1	1	41.009	41.009	2	4.8941E-61	14462	20170328_LUMOS1_nLC13_AH_TMTYoccHback_MS3_2	279.75	267.22	50749	47038	31812	15827	9179.3	53664	46206	31749	15285	9074.4	48470	44844	32692	17795	10813	52415	44936	31656	15997	9424.7	8	8
ANMFDALMNNDGDSD	2 Oxidation (M);Phospho (STY)	1740.5644	0.56444563	898	P39936	TIF4632	Eukaryotic initiation factor 4F subunit p130	yes	yes	0	2	1	0	1	1	1	1	1	1	43.327	43.327	2	1.2896E-106	15546	20170328_LUMOS1_nLC13_AH_TMTYoccHback_MS3_2	343.22	337.56	11473	14095	21807	26461	28099	12747	15148	22175	27830	30714	10999	13500	21446	26210	28074	13429	16041	21773	27207	30067	6	6
ANMFDALMNNDGDSD	Unmodified	1628.6083	0.60828597	898	P39936	TIF4632	Eukaryotic initiation factor 4F subunit p130	yes	yes	0	0	0	0	1	1	1	1	1	1	76.573	76.573	2	1.7421E-89	31010	20170328_LUMOS1_nLC13_AH_TMTYoccHback_MS3_2	318.91	304.22	28092	25394	18159	9967.9	7600.3	28836	26671	18097	10339	7941.7	26832	24213	18634	10976	8435.1	28229	26049	18041	10693	8040	6	6
ANMFDALMNNDGDSD	Oxidation (M)	1644.6032	0.6032006	898	P39936	TIF4632	Eukaryotic initiation factor 4F subunit p130	yes	yes	0	1	0	0				2	2	2	58.234	58.234	2	1.9273E-60	23614	20170328_LUMOS1_nLC13_AH_TMTYoccHback_MS3_1	283.47	265.65	32872	31120	20220	9006.5	5337.2	32509	30664	20318	9316.3	5247.7	31394	29664	20805	10340	6413.4	31746	29780	20186	9820	5492.3	6	6
ANMFDALMNNDGDSD	Oxidation (M);Phospho (STY)	1724.5695	0.569531	898	P39936	TIF4632	Eukaryotic initiation factor 4F subunit p130	yes	yes	0	1	1	0						1	65.492	65.492	2	0.00077573	26028	20170328_LUMOS1_nLC13_AH_TMTYoccHback_MS3_3	86.803	79.406	616.48	950.09	1843.4	2590.1	2256.1	719.8	886.11	1748.5	2409.8	2773	592.95	912.33	1795.7	2541.8	2254.2	802.75	974.02	1714.4	2344	2709.1	1	1
ANQLKLTK	Unmodified	914.55492	0.5549159	1125	P53283	TPO2	Polyamine transporter 2	yes	yes	0	0	0	1			1				40.728	40.728	3	0.0065484	13889	20170328_LUMOS1_nLC13_AH_TMTYoccHback_MS2_3	79.974	32.371	0	0	0	0	0	0	0	0	0	0	0	0	0	0	0	0	0	0	0	0	0	0
ANSDDERPVASDNDDEK	Unmodified	1875.7719	0.77185714	2066	Q8WVC0	LEO1	RNA polymerase-associated protein LEO1	yes	yes	0	0	0	1	1	1	1	1			17.222	17.222	3	1.6581E-15	4798	20170328_LUMOS1_nLC13_AH_TMTYoccHback_MS2_2	150.45	119.06	10736	9915.6	10615	10416	10323	9954.4	10860	10540	10440	11378	10265	9473.5	10660	10554	10498	10043	10978	10415	10350	11188	4	4
ANSDDERPVASDNDDEK	2 Phospho (STY)	2035.7045	0.70451796	2066	Q8WVC0	LEO1	RNA polymerase-associated protein LEO1	yes	yes	0	0	2	1	1	1	1				19.573	19.573	3	5.3321E-05	5716	20170328_LUMOS1_nLC13_AH_TMTYoccHback_MS2_3	76.889	65.619	6168.5	5778.3	6390.3	6388.8	6738.9	6122.3	6668.1	7022	6319.9	7263.9	5898.6	5521.6	6407	6460.1	6823.7	6183.1	6754.2	6915	6268.2	7148.9	3	3
ANSFEPQSWQK	Unmodified	1320.6099	0.6098646	1372	Q06628	ATG13	Autophagy-related protein 13	yes	yes	0	0	0	0	1	1	1				50.64	50.64	2	0.00026293	17669	20170328_LUMOS1_nLC13_AH_TMTYoccHback_MS2_2	115.91	97.135	44283	41549	34377	24865	21624	47277	44822	36078	23885	24151	42312	39642	34901	26194	22822	46662	44214	35793	24236	24043	4	4
ANSFVGTAQYVSPELLTEK	Unmodified	2053.0368	0.036786022	111	O15530;Q6A1A2	PDPK1;PDPK2P	3-phosphoinositide-dependent protein kinase 1;Putative 3-phosphoinositide-dependent protein kinase 2	yes	no	0	0	0	0	1	1	1	1	1	1	77.098	77.098	3	2.7451E-13	31248	20170328_LUMOS1_nLC13_AH_TMTYoccHback_MS3_2	163.45	127.15	18905	17126	18697	18809	18221	19634	18046	18962	17026	20962	18075	16364	18778	19037	18516	19724	18277	18805	16889	20603	6	6
ANSFVGTAQYVSPELLTEK	Phospho (STY)	2133.0031	0.0031164303	111	O15530;Q6A1A2	PDPK1;PDPK2P	3-phosphoinositide-dependent protein kinase 1;Putative 3-phosphoinositide-dependent protein kinase 2	yes	no	0	0	1	0	1	1	1	1			78.107	78.107	3	4.8441E-11	28566	20170328_LUMOS1_nLC13_AH_TMTYoccHback_MS2_3	127.3	108.93	16727	15197	15966	14225	13099	17330	16646	16470	13713	14883	15992	14514	16048	14519	13472	17324	16689	16275	13662	14693	4	4
ANSNEDGESVSSIQESPKISAQPK	Phospho (STY)	2581.1545	0.15448471	753	P34216	EDE1	EH domain-containing and endocytosis protein 1	yes	yes	0	0	1	1	1						40.674	40.674	4	4.4992E-07	13373	20170328_LUMOS1_nLC13_AH_TMTYoccHback_MS2_1	98.29	85.232	5766.1	5108.4	4215.7	3573.8	3150.9	5981	5824.6	4605.3	3548.9	3404	5508.8	4875.5	4298.6	3719	3280.4	5918.5	5765.5	4573.6	3577.8	3378.4	1	1
ANSSANLAAK	Unmodified	945.48796	0.48795855	691	P32386	YBT1	ATP-dependent bile acid permease	yes	yes	0	0	0	0	1	1	1				24.614	24.614	2	4.7496E-08	7298	20170328_LUMOS1_nLC13_AH_TMTYoccHback_MS2_1	187.23	153.16	39511	34686	26190	13129	8501.3	39260	35376	24833	12156	8130.9	37740	33072	26813	14523	9772.7	38421	34466	24690	12685	8367	3	3
ANSSANLAAKSSTSLSNLPAVK	3 Phospho (STY)	2370.0271	0.02705187	691	P32386	YBT1	ATP-dependent bile acid permease	yes	yes	0	0	3	1	1				1		61.1	61.1	3	2.8742E-05	21253	20170328_LUMOS1_nLC13_AH_TMTYoccHback_MS2_1	68.657	49.622	4879	7375.3	14875	20589	23369	6325	8019.6	14609	21740	25360	4693.5	7083.6	14516	20201	23142	6968.8	8924.2	14379	21148	24745	2	2
ANSSANLAAKSSTSLSNLPAVK	2 Phospho (STY)	2290.0607	0.060721462	691	P32386	YBT1	ATP-dependent bile acid permease	yes	yes	0	0	2	1			1				58.704	58.704	3	8.3208E-07	20897	20170328_LUMOS1_nLC13_AH_TMTYoccHback_MS2_3	88.001	69.943	2840.5	3576.3	7318.1	9414.9	10997	3377.3	4371.6	7419.9	9497.5	11429	2728.7	3433.2	7158.9	9250.9	10913	3661.3	4761.2	7279	9262.7	11170	1	1
ANSSFLESSSSLISVSDENGEK	Unmodified	2286.0499	0.049929483	869	P38853	KEL1	Kelch repeat-containing protein 1	yes	yes	0	0	0	0	1		1				69.213	69.213	3	9.0606E-08	24445	20170328_LUMOS1_nLC13_AH_TMTYoccHback_MS2_1	100.9	81.524	13844	12957	12278	10973	10404	14176	13811	13277	10466	10215	13232	12372	12389	11262	10689	14146	13814	13091	10458	10126	3	3
ANSTSDSVFTETPSPVLK	Unmodified	1878.9211	0.92108756	2611	Q9UKI2	CDC42EP3	Cdc42 effector protein 3	yes	yes	0	0	0	0	1	1	1		1		60.043	60.043	3	1.8428E-08	21451	20170328_LUMOS1_nLC13_AH_TMTYoccHback_MS2_3	108.75	89.697	24018	23769	28792	32656	34386	24502	23906	30118	32186	36546	22978	22732	28714	32704	34518	25017	24753	29709	31644	35856	4	4
ANSTSTLEGNEK	Unmodified	1249.5786	0.57862405	2241	Q99247		Uncharacterized WD repeat-containing protein YOL087C	yes	yes	0	0	0	0	1	1					23.637	23.637	3	0.00026643	6958	20170328_LUMOS1_nLC13_AH_TMTYoccHback_MS2_1	84.169	66.438	3857.8	3617.4	3137.1	3133.3	2707.6	4465.1	3951.2	4139.8	2875.8	2795.4	3686.5	3454.2	3180.6	3215.3	2783.5	4443.7	3940.1	4075.4	2877.9	2782	2	2
ANSWQLVETPEK	Phospho (STY)	1480.6599	0.65992464	2680	Q9Y2H0	DLGAP4	Disks large-associated protein 4	yes	yes	0	0	1	0	1	1	1	1		1	56.916	56.916	3	0.00016596	19681	20170328_LUMOS1_nLC13_AH_TMTYoccHback_MS2_1	93.51	79.252	23053	23933	24680	26502	26316	25473	24823	25002	27129	28150	22046	22870	24710	26796	26619	25669	25248	24791	26801	27657	5	5
ANSWQLVETPEK	Unmodified	1400.6936	0.69359423	2680	Q9Y2H0	DLGAP4	Disks large-associated protein 4	yes	yes	0	0	0	0		1	1		1	1	56.654	56.654	3	2.9578E-06	20095	20170328_LUMOS1_nLC13_AH_TMTYoccHback_MS2_3	119.52	103.98	45801	43681	43105	38033	36185	46673	48008	44589	37321	38323	43784	41711	43360	38960	37194	46650	48034	44013	37257	37878	4	4
ANTLSPVR	Unmodified	856.47667	0.47666558	2402	Q9H792	PEAK1	Pseudopodium-enriched atypical kinase 1	yes	yes	0	0	0	0	1						25.069	25.069	2	0.011344	7411	20170328_LUMOS1_nLC13_AH_TMTYoccHback_MS2_1	81.972	54.485	3238.7	3177.2	3085.1	3666.6	3231.3	3223.2	3414.4	3208.2	2946.1	2992.3	3096.3	3036.5	3105.2	3698.9	3275.6	3259.4	3445.5	3167	2930.6	2951.7	1	1
ANTPDSDITEK	Unmodified	1189.5463	0.54626129	2389	Q9H4L7	SMARCAD1	SWI/SNF-related matrix-associated actin-dependent regulator of chromatin subfamily A containing DEAD/H box 1	yes	yes	0	0	0	0	1	1	1				28.91	28.91	2	1.4309E-05	9326	20170328_LUMOS1_nLC13_AH_TMTYoccHback_MS2_3	179.19	110.82	17366	18826	19751	18865	19058	19278	19591	19384	17768	19278	16611	17984	19713	19166	19384	19391	19804	19153	17646	18989	3	3
ANTSGDFEK	Unmodified	967.42469	0.42468959	1069	P49792;Q7Z3J3;A6NKT7;P0DJD0;P0DJD1;Q99666;O14715	RANBP2;RGPD4;RGPD3;RGPD1;RGPD2;RGPD5;RGPD8	E3 SUMO-protein ligase RanBP2;RanBP2-like and GRIP domain-containing protein 4;RanBP2-like and GRIP domain-containing protein 3;RANBP2-like and GRIP domain-containing protein 1;RANBP2-like and GRIP domain-containing protein 2;RANBP2-like and GRIP domain-containing protein 5/6;RANBP2-like and GRIP domain-containing protein 8	yes	no	0	0	0	0	1	1	1		1		27.877	27.877	2	8.5951E-07	8879	20170328_LUMOS1_nLC13_AH_TMTYoccHback_MS2_2	171.7	120.82	34412	32511	35253	34149	34118	34311	36223	35151	33826	37295	32905	31061	35345	34617	34711	34539	36589	34757	33564	36686	4	4
ANTSGDFEK	Phospho (STY)	1047.391	0.39102	1069	P49792;Q7Z3J3;A6NKT7;P0DJD0;P0DJD1;Q99666;O14715	RANBP2;RGPD4;RGPD3;RGPD1;RGPD2;RGPD5;RGPD8	E3 SUMO-protein ligase RanBP2;RanBP2-like and GRIP domain-containing protein 4;RanBP2-like and GRIP domain-containing protein 3;RANBP2-like and GRIP domain-containing protein 1;RANBP2-like and GRIP domain-containing protein 2;RANBP2-like and GRIP domain-containing protein 5/6;RANBP2-like and GRIP domain-containing protein 8	yes	no	0	0	1	0	1		1				29.983	29.983	2	0.013374	9730	20170328_LUMOS1_nLC13_AH_TMTYoccHback_MS2_3	89.533	58.921	20676	22336	21497	21802	20641	24032	23493	22984	21413	22807	19771	21335	21538	22189	21027	24097	23667	22748	21263	22466	2	2
APASEEEFQFLR	Unmodified	1422.6779	0.67794416	657	P29590	PML	Protein PML	yes	yes	0	0	0	0	1	1	1				61.306	61.306	2	2.5179E-10	21399	20170328_LUMOS1_nLC13_AH_TMTYoccHback_MS2_1	191.54	158.54	26092	26885	27672	26408	26302	27948	28022	28374	26396	27393	24952	25681	27699	26860	26783	28082	28306	28009	26185	27000	3	3
APDPEGLARPVSPDSPEIISELQQYADVAAAR	Unmodified	3361.679	0.67901338	2707	Q9Y4B4	RAD54L2	Helicase ARIP4	yes	yes	0	0	0	1		1	1				81.893	81.893	3;4	1.6396E-08	30029	20170328_LUMOS1_nLC13_AH_TMTYoccHback_MS2_3	104.29	92.327	5596.3	5189.8	6140.1	6571.9	6608.4	5611.3	5951.5	6822	6325.4	7121.8	5352.4	4961.6	6141.5	6605.5	6678.5	5696.9	6061.7	6708.1	6253.6	7007.8	2	2
APEPLGPADQSELGPEQLEAEVGESSDEEPVESR	Unmodified	3576.6227	0.62273987	2123	Q969G5	PRKCDBP	Protein kinase C delta-binding protein	yes	yes	0	0	0	0	2	1	2	1	1	1	70.656	70.656	3;4	1.4545E-44	28479	20170328_LUMOS1_nLC13_AH_TMTYoccHback_MS3_3	220.79	209.88	9564	9667.7	10201	11135	11218	11187	11067	11370	10698	11309	9146.4	9239.5	10218	11245	11339	11261	11215	11231	10604	11139	9	9
APESDTGDEDQDQERDTVFLK	Unmodified	2394.0459	0.045906738	2385	Q9H4G0	EPB41L1	Band 4.1-like protein 1	yes	yes	0	0	0	1		1	1		1		46.955	46.955	3	3.3944E-23	16273	20170328_LUMOS1_nLC13_AH_TMTYoccHback_MS2_3	167.22	141.4	18066	17453	18874	18940	19302	19939	19211	19092	19281	19771	17276	16676	18913	19180	19573	20023	19472	18913	19092	19458	3	3
APESDTGDEDQDQERDTVFLK	Phospho (STY)	2474.0122	0.012237146	2385	Q9H4G0	EPB41L1	Band 4.1-like protein 1	yes	yes	0	0	1	1			1				50.116	50.116	3	5.0639E-06	17541	20170328_LUMOS1_nLC13_AH_TMTYoccHback_MS2_3	78.717	68.796	0	0	0	0	0	0	0	0	0	0	0	0	0	0	0	0	0	0	0	0	0	0
APGFGDNRK	Unmodified	960.47773	0.47772821	541;435	P19882;P10809	HSP60;HSPD1	Heat shock protein 60, mitochondrial;60 kDa heat shock protein, mitochondrial	no	no	0	0	0	1		1	1				26.595	26.595	3	0.019114	8438	20170328_LUMOS1_nLC13_AH_TMTYoccHback_MS2_3	50.834	21.748	12021	11222	12212	10995	11693	12754	12377	11682	11163	13489	11494	10719	12248	11193	11901	12762	12497	11618	11089	13247	2	2
APGPGFSSR	Unmodified	874.42972	0.42971539	40	Q6KB66;CON__Q6KB66-1	KRT80	Keratin, type II cytoskeletal 80	yes	no	0	0	0	0	1	1	1			1	22.055	22.055	2	0.00045999	6682	20170328_LUMOS1_nLC13_AH_TMTYoccHback_MS2_2	133.68	44.557	13064	12256	12953	13581	13189	12769	13573	13314	12178	13807	12491	11712	13010	13730	13382	12887	13717	13151	12098	13588	4	4
APGPWDPLASAAGLK	Unmodified	1449.7616	0.76161421	193	O75190	DNAJB6	DnaJ homolog subfamily B member 6	yes	yes	0	0	0	0	1	1	1		1		79.039	79.039	3	4.4732E-06	28919	20170328_LUMOS1_nLC13_AH_TMTYoccHback_MS2_3	98.592	83.053	26332	24810	24679	24860	26211	27315	24953	26750	24996	26712	25173	23701	24862	25270	26521	27401	25335	26457	24752	26309	4	4
APIDTSDVEEK	Unmodified	1202.5667	0.56666238	1365	Q06265	EXOSC9	Exosome complex component RRP45	yes	yes	0	0	0	0	1	1	1				38.61	38.61	2;3	1.0556E-12	13065	20170328_LUMOS1_nLC13_AH_TMTYoccHback_MS2_2	210.27	168.84	20753	20550	21417	21715	21277	22543	22053	22326	22418	23731	19845	19634	21470	22012	21614	22658	22325	22102	22191	23342	3	3
APIDTSDVEEK	Phospho (STY)	1282.533	0.53299279	1365	Q06265	EXOSC9	Exosome complex component RRP45	yes	yes	0	0	1	0	1	1	1	1	1	1	44.859	44.859	2;3	1.0724E-43	16320	20170328_LUMOS1_nLC13_AH_TMTYoccHback_MS3_2	255.16	208.43	50259	47070	52627	50453	49881	49092	50204	52339	50201	52431	48062	44974	52708	51087	50763	49501	50864	51623	49714	51637	6	6
APIEIPLEK	Unmodified	1008.5855	0.58554733	349	P06105	SCP160	Protein SCP160	yes	yes	0	0	0	0	1						67.568	67.568	2	0.0038233	23870	20170328_LUMOS1_nLC13_AH_TMTYoccHback_MS2_1	91.087	50.656	16551	16709	16906	16473	17210	17018	17815	18721	15911	17551	15827	15961	16957	16749	17463	17132	18000	18423	15810	17311	1	1
APLATGEDDDDEVPDLVENFDEASK	Unmodified	2690.1719	0.17189511	547	P20290	BTF3	Transcription factor BTF3	yes	yes	0	0	0	0		1	1	1			78.487	78.487	3;4	2.9582E-24	31731	20170328_LUMOS1_nLC13_AH_TMTYoccHback_MS3_1	171.58	148.71	10545	11285	11490	11135	11195	12029	11443	11822	11433	12574	10085	10780	11490	11325	11381	12074	11587	11707	11322	12368	3	3
APLKPYPVSPSDK	Unmodified	1397.7555	0.7554662	954	P41252	IARS	Isoleucine--tRNA ligase, cytoplasmic	yes	yes	0	0	0	1	1		1				47.434	47.434	3	4.4408E-05	16004	20170328_LUMOS1_nLC13_AH_TMTYoccHback_MS2_1	91.207	73.105	19296	19008	21376	20686	21079	20986	20010	19804	20122	22669	18456	18162	21361	20939	21397	21097	20320	19671	19924	22265	2	2
APLKPYPVSPSDK	Phospho (STY)	1477.7218	0.72179661	954	P41252	IARS	Isoleucine--tRNA ligase, cytoplasmic	yes	yes	0	0	1	1	1	1	1	1	1	1	50.18	50.18	3	2.4232E-06	17623	20170328_LUMOS1_nLC13_AH_TMTYoccHback_MS2_3	114.01	91.48	51471	46984	50890	50890	50311	51828	49469	50665	47523	53017	49212	44894	51114	51525	51086	52117	50131	50163	47116	52165	6	6
APLVSSTLPVATQSPTPPSPLFSVDFR	Unmodified	2810.4854	0.48544594	2427	Q9HBD1	RC3H2	Roquin-2	yes	yes	0	0	0	0		1	1				82.651	82.651	3	0.00039989	30329	20170328_LUMOS1_nLC13_AH_TMTYoccHback_MS2_3	61.109	45.628	9014	9578.3	9294.7	9615.5	9561.9	10044	9453.6	9962.6	9756.7	10081	8619.5	9150	9319.6	9769.5	9692.6	10094	9589.1	9851.9	9653.6	9926.1	2	2
APLVSSTLPVATQSPTPPSPLFSVDFR	Phospho (STY)	2890.4518	0.45177635	2427	Q9HBD1	RC3H2	Roquin-2	yes	yes	0	0	1	0		1					83.762	83.762	4	0.0001788	30679	20170328_LUMOS1_nLC13_AH_TMTYoccHback_MS2_2	65.428	56.778	5372.1	4650.4	5672.5	5587.9	5621	5334.3	5327.3	6005.2	5146.6	6220.6	5137.4	4445.1	5680.4	5631.6	5704.5	5386.5	5406.5	5917.2	5101.7	6122	1	1
APNTPASGANGDGSMSQTQSGSTVK	Oxidation (M)	2365.0452	0.045195231	30	CON__P15636			yes	yes	0	1	0	0	1		1				19.468	19.468	3;4	0.0013221	5369	20170328_LUMOS1_nLC13_AH_TMTYoccHback_MS2_1	51.857	42.069	1054.6	1138.2	1245.4	1018.4	990.26	1104.1	1207.2	1187.2	1165.9	952.28	1008.9	1087	1239.9	1040.7	1019.6	1109.4	1214.6	1165.8	1155.7	942.94	2	2
APPPKEEPAAPTSTATNMFSALMGESDDEE	2 Oxidation (M)	3151.3486	0.34855562	897	P39935	TIF4631	Eukaryotic initiation factor 4F subunit p150	yes	yes	0	2	0	1	1	1	1		1	1	53.556	53.556	3;4	2.6711E-44	20430	20170328_LUMOS1_nLC13_AH_TMTYoccHback_MS3_3	222.66	208.72	18888	17442	14956	8783.8	7219.7	21555	18878	14819	8577.5	6705.3	18048	16637	15154	9416.8	7827.4	21165	18527	14709	8780.9	6778.4	6	6
APPPKEEPAAPTSTATNMFSALMGESDDEE	2 Oxidation (M);Phospho (STY)	3231.3149	0.31488603	897	P39935	TIF4631	Eukaryotic initiation factor 4F subunit p150	yes	yes	0	2	1	1	1	1	1	1			53.782	53.782	3;4	4.653E-44	20241	20170328_LUMOS1_nLC13_AH_TMTYoccHback_MS3_1	218.79	212.36	11771	12380	17980	22314	24695	12391	12852	17642	21802	24766	11272	11855	17799	22137	24613	12884	13612	17405	21342	24238	6	6
APPPKEEPAAPTSTATNMFSALMGESDDEE	Oxidation (M)	3135.3536	0.353641	897	P39935	TIF4631	Eukaryotic initiation factor 4F subunit p150	yes	yes	0	1	0	1	2	1		2	1		70.035	70.035	3;4	3.1567E-07	28962	20170328_LUMOS1_nLC13_AH_TMTYoccHback_MS3_1	119.85	110.14	19311	18144	16264	12343	10705	20192	20036	17498	12590	11614	18455	17315	16439	12864	11237	20016	19834	17266	12675	11565	7	7
APPPKEEPAAPTSTATNMFSALMGESDDEE	Unmodified	3119.3587	0.35872638	897	P39935	TIF4631	Eukaryotic initiation factor 4F subunit p150	yes	yes	0	0	0	1	1	1	1			1	80.597	80.597	3	4.8171E-06	28924	20170328_LUMOS1_nLC13_AH_TMTYoccHback_MS2_1	76.294	69.263	12941	13584	10735	7672.4	6826.8	15335	13284	11280	7538.7	7037.2	12367	12959	10858	8123	7188.8	15117	13126	11199	7625.4	7022.1	4	4
APPPPISPTQLSDVSSPR	Unmodified	1844.9632	0.96322715	2536	Q9P0K7	RAI14	Ankycorbin	yes	yes	0	0	0	0	1	1	1		1		54.825	54.825	3	3.268E-07	21056	20170328_LUMOS1_nLC13_AH_TMTYoccHback_MS3_2	113.88	85.07	10998	12583	14913	18174	17396	13958	14083	16592	17781	14326	10527	12037	14803	18175	17504	14229	14456	16264	17506	14158	4	4
APPPVFYNKPPEIDITCWDADPVPEEEEGFEGGD	Unmodified	3815.6825	0.68250336	1660	Q16643	DBN1	Drebrin	yes	yes	0	0	0	1	1			1			81.41	81.41	4	0.010616	33232	20170328_LUMOS1_nLC13_AH_TMTYoccHback_MS3_1	38.844	33.064	2444.5	2252.1	2822.2	2703.9	2803.8	2795	2923.9	2279.4	3007.6	3234.7	2338.4	2152.7	2815.6	2726.8	2848.5	2803.3	2959.9	2289.5	2976.1	3165.3	2	2
APQSIPR	Unmodified	767.42899	0.42898711	1865	Q7Z3C6	ATG9A	Autophagy-related protein 9A	yes	yes	0	0	0	0	1	1	1				20.833	20.833	2	0.022847	6187	20170328_LUMOS1_nLC13_AH_TMTYoccHback_MS2_2	80.229	38.337	6937.9	6879.8	6578	7750.9	6915.7	6177	7402.3	7042.5	7001.9	6963	6632.6	6574.5	6622.6	7821.9	7010.7	6283.1	7476.6	6929.9	6945.1	6859.5	3	3
APQTSSSPPPVR	Unmodified	1222.6306	0.63060004	1937	Q8IYB3	SRRM1	Serine/arginine repetitive matrix protein 1	yes	yes	0	0	0	0	1	1	1	1	1	1	17.738	17.738	2	4.1797E-06	4966	20170328_LUMOS1_nLC13_AH_TMTYoccHback_MS2_2	131.82	110.52	4476.1	4011.6	4206.6	4152.2	4385.3	4156.5	4407.3	4544.5	4178.1	4177.5	4279	3832.6	4236.7	4211.6	4443.5	4188.4	4461.6	4471.2	4144	4122.3	6	6
APQTSSSPPPVR	Phospho (STY)	1302.5969	0.59693045	1937	Q8IYB3	SRRM1	Serine/arginine repetitive matrix protein 1	yes	yes	0	0	1	0	1	1	1				18.635	18.635	2;3	7.5309E-06	5310	20170328_LUMOS1_nLC13_AH_TMTYoccHback_MS2_2	113.22	88.881	3654.9	4037.1	3612.1	3530.2	2634.4	3988.9	3482.4	3467.2	3138.8	3235.4	3494.5	3855	3622.6	3612.8	2729.3	3992.2	3491.7	3439.7	3117.9	3191.5	5	5
APQTSSSPPPVRR	Phospho (STY)	1458.698	0.69804148	1937	Q8IYB3	SRRM1	Serine/arginine repetitive matrix protein 1	yes	yes	0	0	1	1	1	1	1				15.398	15.398	3	0.00051139	4106	20170328_LUMOS1_nLC13_AH_TMTYoccHback_MS2_2	73.834	57.943	3615.5	3387.9	3657.3	3559.6	3817.9	3163.8	4158.5	3254.4	3343.5	3767	3457	3236.8	3670.7	3605.1	3872.4	3199.2	4188.1	3223.9	3333.8	3699.1	6	6
APRGDVTAEEAAGASPAK	Phospho (STY)	1776.8044	0.80435704	1049	P49006	MARCKSL1	MARCKS-related protein	yes	yes	0	0	1	1	1	1	1		1		27.438	27.438	3	1.6139E-14	8344	20170328_LUMOS1_nLC13_AH_TMTYoccHback_MS2_1	139.28	112.84	18687	17198	19826	18609	18288	19117	19222	19907	17903	20076	17871	16433	19842	18843	18645	19234	19422	19652	17766	19769	5	5
APRGDVTAEEAAGASPAK	Unmodified	1696.838	0.83802663	1049	P49006	MARCKSL1	MARCKS-related protein	yes	yes	0	0	0	1	1	1	1				28.945	28.945	3	4.4281E-17	9341	20170328_LUMOS1_nLC13_AH_TMTYoccHback_MS2_3	169.6	142.57	21572	21104	22297	21379	21632	22123	21443	22948	21341	23119	20628	20161	22347	21711	21986	22252	21735	22657	21136	22766	3	3
APRPFGSVSSPK	Unmodified	1228.6564	0.65642086	2176	Q96HC4	PDLIM5	PDZ and LIM domain protein 5	yes	yes	0	0	0	1	1	1	1			1	38.374	38.374	3	2.0442E-06	12933	20170328_LUMOS1_nLC13_AH_TMTYoccHback_MS2_3	125.61	93.358	50737	49166	54564	51737	51965	53404	51920	54425	49975	52979	48523	46974	54585	52452	52867	53707	52584	53729	49544	52209	4	4
APRPFGSVSSPK	Phospho (STY)	1308.6228	0.62275127	2176	Q96HC4	PDLIM5	PDZ and LIM domain protein 5	yes	yes	0	0	1	1	1	1	1				39.68	39.68	3	7.2076E-05	12947	20170328_LUMOS1_nLC13_AH_TMTYoccHback_MS2_1	94.45	68.733	46240	44086	48423	45210	44293	46947	45740	48134	42606	46077	44219	42117	48487	45889	45168	47208	46246	47492	42280	45425	3	3
APRPSAPSPPPR	Unmodified	1228.6677	0.66765425	1917	Q8IV50	LYSMD2	LysM and putative peptidoglycan-binding domain-containing protein 2	yes	yes	0	0	0	1	1	1	1				18.315	18.315	3	0.00095791	5001	20170328_LUMOS1_nLC13_AH_TMTYoccHback_MS2_1	70.089	54.474	2684.8	2311.1	2774.3	2656.1	2591	2211	2733.3	2510.2	2603.3	2600.5	2567.3	2208.7	2780	2679	2640.2	2244.7	2762.5	2472.8	2581.6	2559.2	3	3
APSDSSLGTPSDGRPELR	Unmodified	1840.8915	0.89151877	1637	Q15642	TRIP10	Cdc42-interacting protein 4	yes	yes	0	0	0	1	1	1	1	1			31.173	31.173	3	7.4561E-35	10200	20170328_LUMOS1_nLC13_AH_TMTYoccHback_MS2_2	244.1	204.35	20201	20662	21040	20099	20115	22402	21626	21238	20468	20843	19317	19736	21078	20460	20480	22453	21840	21022	20301	20537	4	4
APSDSSLGTPSDGRPELR	2 Phospho (STY)	2000.8242	0.82417958	1637	Q15642	TRIP10	Cdc42-interacting protein 4	yes	yes	0	0	2	1	1	1	1				33.352	33.352	3	0.0026729	11002	20170328_LUMOS1_nLC13_AH_TMTYoccHback_MS2_2	55.864	39.558	19422	19336	20500	19869	20381	20655	20872	20429	19163	21034	18573	18472	20530	20166	20700	20759	21104	20211	19025	20703	3	3
APSDSSLGTPSDGRPELRGPGR	Unmodified	2208.0883	0.088321095	1637	Q15642	TRIP10	Cdc42-interacting protein 4	yes	yes	0	0	0	2	1	1	1				31.094	31.094	4	5.2409E-25	9708	20170328_LUMOS1_nLC13_AH_TMTYoccHback_MS2_1	175.46	154.72	10145	10073	9766.4	10324	9985.8	10741	10042	10083	9663.9	10963	9698.8	9622.7	9823.7	10479	10127	10788	10168	10005	9580.6	10778	3	3
APSEIDPR	Phospho (STY)	963.40628	0.40627613	282	O95801	TTC4	Tetratricopeptide repeat protein 4	yes	yes	0	0	1	0	1		1				27.021	27.021	2	0.0095284	8603	20170328_LUMOS1_nLC13_AH_TMTYoccHback_MS2_3	67.897	15.415	6614.7	6229	7630.1	6912	6848.4	7161.6	6690.8	7126.1	6225	6730.8	6327.5	5952.3	7608.2	6992.3	6985.5	7199.1	6778.6	7036.4	6177.6	6637.5	2	2
APSIDGKEELDLAEK	Unmodified	1613.8148	0.81483158	2360	Q9H0E9	BRD8	Bromodomain-containing protein 8	yes	yes	0	0	0	1			1				57.107	57.107	3	0.020742	20302	20170328_LUMOS1_nLC13_AH_TMTYoccHback_MS2_3	39.91	21.077	7921.7	8131.8	8892.7	9405.1	9617.9	9443.4	9238.3	9898.3	10569	10298	7577.1	7771.7	8886.5	9496.3	9725.2	9509.4	9397.8	9776	10430	10133	1	1
APSLTDLVK	Phospho (STY)	1022.5049	0.50492755	93	O15014	ZNF609	Zinc finger protein 609	yes	yes	0	0	1	0	1						68.382	68.382	2	0.033633	24147	20170328_LUMOS1_nLC13_AH_TMTYoccHback_MS2_1	47.971	22.033	11964	11326	11249	11140	10600	11661	11970	11835	11043	11778	11437	10819	11322	11329	10807	11721	12064	11690	10962	11601	1	1
APSLTNDEVEEFR	Unmodified	1505.6998	0.69980182	1499	Q13206	DDX10	Probable ATP-dependent RNA helicase DDX10	yes	yes	0	0	0	0		1					49.363	49.363	2	0.00018402	17216	20170328_LUMOS1_nLC13_AH_TMTYoccHback_MS2_2	109.15	81.842	5561.6	5691	5667.8	5729.5	6346.8	6391.6	6217.1	5788.7	5869	6713.9	5318	5436.6	5689	5823.6	6409.9	6402.4	6299.4	5760.3	5821.7	6592.5	1	1
APSPPLSQVFQTR	Unmodified	1426.7569	0.75686319	2466	Q9NRA8	EIF4ENIF1	Eukaryotic translation initiation factor 4E transporter	yes	yes	0	0	0	0			1				60.318	60.318	3	0.00067331	21548	20170328_LUMOS1_nLC13_AH_TMTYoccHback_MS2_3	69.314	55.652	3628.8	3529.2	3781.2	4576.2	4194.1	3630.9	4123.7	4210.1	4320.3	4482.2	3470.1	3374.4	3791.3	4593.6	4237.7	3694.9	4184.7	4147.2	4272.9	4408.6	1	1
APSPPLSQVFQTR	Phospho (STY)	1506.7232	0.7231936	2466	Q9NRA8	EIF4ENIF1	Eukaryotic translation initiation factor 4E transporter	yes	yes	0	0	1	0						1	66.119	66.119	3	0.00066336	26251	20170328_LUMOS1_nLC13_AH_TMTYoccHback_MS3_3	99.371	89.483	1534.7	1648.9	2158.2	2004.4	1945.3	1543.2	2160.9	2060.4	1997.8	1960.3	1469.2	1576.2	2136.3	2016.4	1987.1	1576	2179.1	2017	1982.9	1932.8	1	1
APSPRPGPGPLR	Unmodified	1200.6727	0.67273963	2059	Q8WUF5	PPP1R13L	RelA-associated inhibitor	yes	yes	0	0	0	1		1	1				24.644	24.644	3	8.5899E-06	7734	20170328_LUMOS1_nLC13_AH_TMTYoccHback_MS2_3	96.334	62.373	1521.9	1475.5	1482.8	1540	1373.9	1531.5	1502.6	1618.8	1474.9	1310.7	1455.1	1409.7	1489.9	1561.4	1401.2	1542.9	1517.4	1590.8	1461.4	1297.6	1	1
APSRQDVYGPQPQVR	Unmodified	1696.8645	0.86451616	170	O60716	CTNND1	Catenin delta-1	yes	yes	0	0	0	1	1						25.944	25.944	3	3.4195E-09	7729	20170328_LUMOS1_nLC13_AH_TMTYoccHback_MS2_1	127.75	106.2	3318.9	2921	3655.3	3764.4	3194.7	3749.8	3587.8	3612.9	3614.3	3776.3	3174.3	2792.8	3651.3	3785.4	3268.8	3772.9	3621.6	3578.8	3578.4	3715.7	1	1
APSRQDVYGPQPQVR	Phospho (STY)	1776.8308	0.83084657	170	O60716	CTNND1	Catenin delta-1	yes	yes	0	0	1	1	1	1	1				27.944	27.944	3	1.711E-08	8960	20170328_LUMOS1_nLC13_AH_TMTYoccHback_MS2_3	118.72	94.92	8058.3	8752.9	8268.7	8107.2	7523.5	9108	8455.1	8292	8033.4	8211.4	7705.5	8359.5	8287	8272.9	7682.7	9121.9	8526.5	8221.3	7967.2	8089	3	3
APSSDEECFFDLLTK	Unmodified	1757.7818	0.78181689	1912	Q86YR5	GPSM1	G-protein-signaling modulator 1	yes	yes	0	0	0	0		1					82.655	82.655	3	0.010486	30236	20170328_LUMOS1_nLC13_AH_TMTYoccHback_MS2_2	53.777	30.297	0	0	0	0	0	0	0	0	0	0	0	0	0	0	0	0	0	0	0	0	0	0
APSSVSMVSPPPLHK	Oxidation (M)	1548.797	0.79701344	878	P38968	SEC31	Protein transport protein SEC31	yes	yes	0	1	0	0	1	1	1	1	1	1	42.936	42.936	4	1.6775E-06	15240	20170328_LUMOS1_nLC13_AH_TMTYoccHback_MS3_1	124.07	110.87	26795	24763	20913	15787	12971	28016	25222	20742	13889	12892	25603	23629	21225	16541	13683	27679	24916	20586	14070	12866	6	6
APSVANVGSHCDLSLK	Unmodified	1653.8145	0.81445442	561	P21333	FLNA	Filamin-A	yes	yes	0	0	0	0	1	1	1	1		1	48.008	48.008	3	1.3268E-23	16725	20170328_LUMOS1_nLC13_AH_TMTYoccHback_MS2_3	229.02	179.09	45773	42172	47810	46707	46456	45407	46377	46431	43788	47921	43772	40299	47895	47230	47218	45760	46958	45887	43435	47164	5	5
APSVANVGSHCDLSLK	Phospho (STY)	1733.7808	0.78078483	561	P21333	FLNA	Filamin-A	yes	yes	0	0	1	0	1	1	1	1	1	1	50.41	50.41	3	1.6577E-48	18930	20170328_LUMOS1_nLC13_AH_TMTYoccHback_MS3_2	269.08	230.19	41010	39000	41916	42064	42625	41401	42622	42558	39610	43738	39214	37265	42042	42586	43236	41708	43143	42048	39309	43052	6	6
APSVATVGSICDLNLK	Phospho (STY)	1723.8216	0.82158701	196	O75369	FLNB	Filamin-B	yes	yes	0	0	1	0	1	1	1			1	74.11	74.11	3	7.1625E-14	30091	20170328_LUMOS1_nLC13_AH_TMTYoccHback_MS3_3	183	120.94	19894	20438	23193	22582	25059	21059	21932	23787	23104	25751	19030	19530	23141	22830	25313	21285	22361	23458	22848	25319	4	4
APSVATVGSICDLNLK	Unmodified	1643.8553	0.8552566	196	O75369	FLNB	Filamin-B	yes	yes	0	0	0	0		1	1				71.051	71.051	3	8.9917E-11	25849	20170328_LUMOS1_nLC13_AH_TMTYoccHback_MS2_3	135.14	115.46	12189	12292	11378	12732	12931	13761	13147	13015	12209	13751	11652	11743	11470	12922	13057	13805	13300	12904	12117	13528	2	2
APSVYSFFSEEGTGK	Unmodified	1604.7359	0.73585297	2374	Q9H2Y7	ZNF106	Zinc finger protein 106	yes	yes	0	0	0	0	1	1	1				76.536	76.536	3	4.688E-11	27935	20170328_LUMOS1_nLC13_AH_TMTYoccHback_MS2_3	151.99	126.46	32076	29640	31173	30212	28544	32143	33045	34485	28485	31345	30667	28316	31323	30680	29151	32316	33244	33942	28336	30939	3	3
APTLAELDSSESEEETLHK	Unmodified	2084.975	0.97497363	1425	Q08AE8	SPIRE1	Protein spire homolog 1	yes	yes	0	0	0	0	1						55.94	55.94	3	0.034521	19339	20170328_LUMOS1_nLC13_AH_TMTYoccHback_MS2_1	29.172	14.558	3424.8	3815.8	4001.6	3396.5	3623.5	3977.2	3673.5	3955.5	3721.1	3880.7	3276.2	3643.9	3988.2	3473.9	3696	3982.7	3721.6	3908.7	3683.7	3823.7	1	1
APTTVEDR	Unmodified	887.43486	0.43486035	2417	Q9H8Y8	GORASP2	Golgi reassembly-stacking protein 2	yes	yes	0	0	0	0			1				14.705	14.705	2	0.017218	4014	20170328_LUMOS1_nLC13_AH_TMTYoccHback_MS2_3	73.616	17.494	667.74	788.97	1033.3	880.26	841.1	794.14	1010.9	705.38	956.66	831.1	639.5	753.94	1019.1	889.38	864.69	801.13	1017.2	702.7	948.89	815.84	1	1
APVPDVNAPQSSK	Unmodified	1308.6674	0.66737948	1371	Q06451	TPO3	Polyamine transporter 3	yes	yes	0	0	0	0			1				36.861	36.861	3	0.00066013	12409	20170328_LUMOS1_nLC13_AH_TMTYoccHback_MS2_3	69.716	54.744	6043.9	5788.3	6700.6	6261.4	6336.5	6520.1	6176.5	6588	6317.8	6528.3	5780.7	5530.7	6694.1	6340.9	6446.7	6554.5	6267.4	6507.9	6252.6	6430.9	1	1
APVPSTCSSTFPEELSPPSHQAK	Phospho (STY)	2533.1196	0.11961953	1590	Q14980	NUMA1	Nuclear mitotic apparatus protein 1	yes	yes	0	0	1	0	1		1	1			52.757	52.757	3;4	2.4596E-17	18613	20170328_LUMOS1_nLC13_AH_TMTYoccHback_MS2_3	150.06	134.64	10151	9342.5	10596	10296	10481	10306	10511	11049	10148	10604	9707.3	8927.4	10616	10416	10644	10382	10644	10886	10059	10453	3	3
APVQPQQSPAAAPGGTDEKPSGK	Unmodified	2217.1026	0.10257418	1498	Q13200	PSMD2	26S proteasome non-ATPase regulatory subunit 2	yes	yes	0	0	0	1	1	1	1				32.864	32.864	4	6.8138E-11	10358	20170328_LUMOS1_nLC13_AH_TMTYoccHback_MS2_1	117.01	103.98	28445	28814	28988	29865	29388	30590	28996	29515	28792	30188	27199	27528	29079	30296	29808	30750	29395	29221	28518	29717	4	4
APVQPQQSPAAAPGGTDEKPSGK	Phospho (STY)	2297.0689	0.068904585	1498	Q13200	PSMD2	26S proteasome non-ATPase regulatory subunit 2	yes	yes	0	0	1	1		1					33.489	33.489	4	6.8031E-07	11090	20170328_LUMOS1_nLC13_AH_TMTYoccHback_MS2_2	88.474	74.458	12976	12492	14302	13397	13490	14029	13911	14380	13570	14640	12411	11936	14292	13573	13736	14103	14076	14206	13448	14413	2	2
APVSSTESVIQSNTPTPPPSQPLNETAEEESR	Phospho (STY)	3458.5726	0.57263236	2429	Q9HC35	EML4	Echinoderm microtubule-associated protein-like 4	yes	yes	0	0	1	0		1					48.903	48.903	4	3.6752E-06	17055	20170328_LUMOS1_nLC13_AH_TMTYoccHback_MS2_2	71.78	59.584	3211	3017.3	3724.4	3631.4	3781.1	3717.3	4177.9	4154.8	3673.9	3911.3	3071.7	2884.1	3715.4	3661.5	3840.5	3744.2	4210.7	4086.8	3652.2	3857.4	1	1
APVVISESEEDEDRVAITR	Unmodified	2114.0491	0.049141622	1338	Q04673	SSL1	Suppressor of stem-loop protein 1	yes	yes	0	0	0	1	1	1	1				48.331	48.331	3	2.5427E-28	16837	20170328_LUMOS1_nLC13_AH_TMTYoccHback_MS2_3	229.93	225.83	25814	23850	21865	15346	14064	27465	24512	21732	15340	14365	24670	22759	22090	16071	14763	27148	24299	21522	15446	14306	3	3
APVVISESEEDEDRVAITRR	Unmodified	2270.1503	0.15025265	1338	Q04673	SSL1	Suppressor of stem-loop protein 1	yes	yes	0	0	0	2			1				44.657	44.657	4	1.6053E-07	15435	20170328_LUMOS1_nLC13_AH_TMTYoccHback_MS2_3	88.264	70.347	5486.5	5255.5	5304.9	5378.8	5055.4	5564.3	5674.1	5068.4	5338.4	5033.1	5245.4	5020.8	5332.7	5459.8	5150.8	5587.6	5721.4	5025.4	5295.9	4957.8	1	1
AQATSPDLESMRK	2 Phospho (STY)	1592.6307	0.6306885	237	O94851	MICAL2	Protein-methionine sulfoxide oxidase MICAL2	yes	yes	0	0	2	1			1				40.622	40.622	3	0.014743	13860	20170328_LUMOS1_nLC13_AH_TMTYoccHback_MS2_3	44.294	23.065	8787.4	8999.5	8227.4	8594.5	8458.7	9334.8	8953.6	8781.1	7736.7	8451.3	8400.4	8595.8	8287.2	8754.9	8581.9	9362.7	9034.9	8690.8	7695.4	8330.6	1	1
AQAVSEDAGGNEGR	Unmodified	1359.6015	0.60148476	1180	P55884	EIF3B	Eukaryotic translation initiation factor 3 subunit B	yes	yes	0	0	0	0	1	2	1				13.557	13.557	2;3	0.00043457	3505	20170328_LUMOS1_nLC13_AH_TMTYoccHback_MS2_3	69.878	49.178	1091.9	1144.7	1424.4	1218.5	1139.3	1349.5	1135.7	1441.9	1221.5	1282	1045	1093.7	1412.8	1235.4	1169.5	1355	1152.4	1418.8	1207.3	1266	4	4
AQAVSEEEEEEEGK	Phospho (STY)	1642.6247	0.62472092	2349	Q9GZR7	DDX24	ATP-dependent RNA helicase DDX24	yes	yes	0	0	1	0	1	1	1	1			28.871	28.871	3	1.5688E-26	9216	20170328_LUMOS1_nLC13_AH_TMTYoccHback_MS3_1	216.3	175.36	30886	29830	31167	30935	32867	31403	30073	30930	29921	32226	29532	28499	31286	31379	33250	31585	30577	30613	29634	31711	5	5
AQAVSEEEEEEEGK	Unmodified	1562.6584	0.65839051	2349	Q9GZR7	DDX24	ATP-dependent RNA helicase DDX24	yes	yes	0	0	0	0		1	1				28.501	28.501	2	1.1151E-10	9193	20170328_LUMOS1_nLC13_AH_TMTYoccHback_MS2_2	177.83	153.54	12935	13500	14643	14775	14630	15073	14408	14874	14817	16671	12373	12899	14621	14953	14849	15159	14616	14744	14662	16381	2	2
AQDDLTLR	Unmodified	930.47706	0.47705951	2059	Q8WUF5	PPP1R13L	RelA-associated inhibitor	yes	yes	0	0	0	0	1	1					30.817	30.817	2	0.00081382	9985	20170328_LUMOS1_nLC13_AH_TMTYoccHback_MS2_2	132.38	39.214	20080	19499	21055	19880	19120	21060	21400	22179	20235	19863	19202	18628	21081	20187	19525	21171	21582	21836	20071	19612	2	2
AQDEIPALSVSRPQTGLSFLGPEPEDLEDLYSR	Unmodified	3628.7897	0.78968604	995	P43686	PSMC4	26S protease regulatory subunit 6B	yes	yes	0	0	0	1	1						81.313	81.313	3	0.040683	29254	20170328_LUMOS1_nLC13_AH_TMTYoccHback_MS2_1	13.343	5.5378	2491.3	2890.9	3175.2	2861.4	3331.3	2733.8	2916.7	3265.9	3198.1	3167.3	2384	2761.5	3156.7	2907.1	3369.3	2762.9	2975.7	3208	3159.2	3121.6	1	1
AQDEIPALSVSRPQTGLSFLGPEPEDLEDLYSR	Phospho (STY)	3708.756	0.75601645	995	P43686	PSMC4	26S protease regulatory subunit 6B	yes	yes	0	0	1	1		1	1				82.649	82.649	4	0.0003854	30222	20170328_LUMOS1_nLC13_AH_TMTYoccHback_MS2_2	58.899	48.387	4403.8	4017.5	4704.9	4272.9	4381.3	4265.6	4180.9	4849.9	4688.8	4773.9	4211.6	3838.5	4707.4	4328.9	4459.7	4301.3	4252.6	4772.3	4629.2	4703.4	2	2
AQDVDVSMQD	Oxidation (M)	1122.4499	0.44991806	73	O13563	RPN13	26S proteasome regulatory subunit RPN13	yes	yes	0	1	0	0	1						20.185	20.185	2	0.030604	5525	20170328_LUMOS1_nLC13_AH_TMTYoccHback_MS2_1	75.294	51.737	898.92	1040.6	744.7	884.68	1020	935.2	969.25	1067	788.35	731.35	859.06	993.63	756.41	906.22	1022.2	941.26	981.14	1043.4	785.74	727.51	1	1
AQEEEEDVATDSE	Phospho (STY)	1530.5247	0.52467253	823	P38079	YRO2	Protein YRO2	yes	yes	0	0	1	0	1	1	1				17.913	17.913	2	7.305E-05	4843	20170328_LUMOS1_nLC13_AH_TMTYoccHback_MS2_1	91.914	85.061	1309.6	1342.6	1552.3	1602.9	1556	1577.2	1528.2	1995.5	1624.7	2212.3	1252.8	1283.3	1547.1	1616.2	1578.9	1593.8	1551.3	1962.6	1606.3	2174.2	3	3
AQEEEEDVATDSE	Unmodified	1450.5583	0.55834212	823	P38079	YRO2	Protein YRO2	yes	yes	0	0	0	0	1	1	1				21.239	21.239	2	2.7688E-19	6418	20170328_LUMOS1_nLC13_AH_TMTYoccHback_MS2_3	218.49	203.81	13952	12660	9070	4996.7	3944.5	15669	14039	9240.5	4984.4	3747.3	13326	12072	9304.3	5508.1	4364	15317	13702	9237.6	5188	3808.7	3	3
AQELIQATNQILSHR	Unmodified	1720.922	0.92203104	2407	Q9H7N4	SCAF1	Splicing factor, arginine/serine-rich 19	yes	yes	0	0	0	0	1	1	1	1	1		78.862	78.862	3	6.3314E-37	32119	20170328_LUMOS1_nLC13_AH_TMTYoccHback_MS3_2	238.83	206.58	21747	20808	23175	21314	22382	22050	21400	23137	21657	22945	20797	19878	23195	21634	22744	22182	21728	22827	21439	22602	5	5
AQENYEGSEEVSPPQTK	Unmodified	1891.8436	0.84356552	2118	Q93008	USP9X	Probable ubiquitin carboxyl-terminal hydrolase FAF-X	yes	yes	0	0	0	0		1					31.531	31.531	3	3.7071E-05	10391	20170328_LUMOS1_nLC13_AH_TMTYoccHback_MS2_2	79.97	58.371	3681.3	3890.4	3728.5	4137.8	4064.5	3926.4	4839	4166.9	3760.4	3989	3520	3717.1	3742.9	4190.4	4120.1	3962.4	4857.1	4106.8	3754	3932.6	1	1
AQFSVAGVHTVPGSPQAR	Unmodified	1807.9329	0.93293007	2428	Q9HBL0	TNS1	Tensin-1	yes	yes	0	0	0	0	1	1					42.841	42.841	3	2.9865E-05	14186	20170328_LUMOS1_nLC13_AH_TMTYoccHback_MS2_1	78.78	59.952	19969	24915	22862	25050	24381	23395	23615	23369	22741	25547	19102	23801	22826	25428	24670	23605	23945	23142	22545	25114	3	3
AQGEPVAGHESPK	Phospho (STY)	1385.5977	0.59765873	250	O94979	SEC31A	Protein transport protein Sec31A	yes	yes	0	0	1	0	1	1	1				18.826	18.826	3	4.1964E-05	5147	20170328_LUMOS1_nLC13_AH_TMTYoccHback_MS2_1	94.882	64.823	4604.4	4280.8	4919.6	4908.6	4561.9	4661.8	4666.5	4567.4	5025.6	5096.6	4403.4	4091.2	4922.2	4955.8	4648.4	4699.5	4730.9	4528.2	4966.9	5008.2	4	4
AQGEPVAGHESPKIPYEK	Phospho (STY)	2015.9354	0.93537122	250	O94979	SEC31A	Protein transport protein Sec31A	yes	yes	0	0	1	1		1	1				41.32	41.32	4	7.6038E-10	14136	20170328_LUMOS1_nLC13_AH_TMTYoccHback_MS2_3	116.65	96.261	11508	11818	12457	12630	13009	11812	12609	12897	12091	13535	11006	11292	12464	12787	13175	11931	12784	12724	11988	13316	2	2
AQGSDEDKLQNSDDDEK	Unmodified	1892.7872	0.78717286	2066	Q8WVC0	LEO1	RNA polymerase-associated protein LEO1	yes	yes	0	0	0	1	1	1	1				27.248	27.248	3	5.0123E-16	8699	20170328_LUMOS1_nLC13_AH_TMTYoccHback_MS2_3	153.21	134.62	18654	18368	19313	18165	19409	17828	18738	20161	18697	21129	17837	17546	19359	18460	19689	17987	19013	19868	18517	20788	3	3
AQGVRSPLLR	Phospho (STY)	1175.6176	0.61760631	153	O60343	TBC1D4	TBC1 domain family member 4	yes	yes	0	0	1	1		1					29.879	29.879	3	0.001073	9703	20170328_LUMOS1_nLC13_AH_TMTYoccHback_MS2_2	72.496	32.43	0	0	0	0	0	0	0	0	0	0	0	0	0	0	0	0	0	0	0	0	0	0
AQISSPNLR	Phospho (STY)	1064.5016	0.5015735	1739	Q5TCZ1	SH3PXD2A	SH3 and PX domain-containing protein 2A	yes	yes	0	0	1	0		1					28.107	28.107	2	0.016387	9028	20170328_LUMOS1_nLC13_AH_TMTYoccHback_MS2_2	64.692	43.145	0	0	0	0	0	0	0	0	0	0	0	0	0	0	0	0	0	0	0	0	0	0
AQISSPNLR	Unmodified	984.53524	0.53524309	1739	Q5TCZ1	SH3PXD2A	SH3 and PX domain-containing protein 2A	yes	yes	0	0	0	0			1				28.383	28.383	2	0.0024496	9173	20170328_LUMOS1_nLC13_AH_TMTYoccHback_MS2_3	100.84	54.815	4247.6	4074.9	4046.1	4108.7	3898	4569.8	4156.8	4135.6	4385.6	3807.6	4060.7	3892.7	4070.5	4175.8	3966.8	4577.9	4206.5	4095.5	4336.7	3757.1	1	1
AQLEPVASPAK	Unmodified	1109.6081	0.60807369	1614	Q15149	PLEC	Plectin	yes	yes	0	0	0	0	1	1	1	1	1	1	38.539	38.539	2;3	2.9492E-05	12538	20170328_LUMOS1_nLC13_AH_TMTYoccHback_MS2_1	134.98	110.12	39325	38473	40184	39995	40121	43219	41582	42172	39205	43667	37603	36757	40301	40584	40747	43374	42045	41747	38890	42975	6	6
AQLEPVASPAK	Phospho (STY)	1189.5744	0.57440409	1614	Q15149	PLEC	Plectin	yes	yes	0	0	1	0	1	1	1	1		1	38.862	38.862	3	0.0010232	13380	20170328_LUMOS1_nLC13_AH_TMTYoccHback_MS3_1	119.56	75.854	38051	36945	37463	38145	37894	38269	38385	37660	36884	40780	36381	35296	37640	38695	38452	38505	38855	37306	36568	40097	5	5
AQLGINEDHSEGDEK	Unmodified	1640.7278	0.72780748	1770	Q69YQ0	SPECC1L	Cytospin-A	yes	yes	0	0	0	0	1	1	1				30.634	30.634	3	3.1845E-13	10007	20170328_LUMOS1_nLC13_AH_TMTYoccHback_MS2_3	174.62	144.56	16964	17582	16830	16608	16611	18370	17915	17635	16432	18627	16219	16792	16901	16929	16888	18419	18082	17475	16314	18324	3	3
AQLSPGIYDDTSAR	Phospho (STY)	1572.6821	0.68211664	197	O75376	NCOR1	Nuclear receptor corepressor 1	yes	yes	0	0	1	0		1					43.257	43.257	2	0.030614	14840	20170328_LUMOS1_nLC13_AH_TMTYoccHback_MS2_2	50.376	27.902	0	0	0	0	0	0	0	0	0	0	0	0	0	0	0	0	0	0	0	0	0	0
AQPFGFIDSDTDAEEER	Unmodified	1925.8279	0.82791546	1574	Q14676	MDC1	Mediator of DNA damage checkpoint protein 1	yes	yes	0	0	0	0	1	1	1				59.724	59.724	2	1.5672E-09	21191	20170328_LUMOS1_nLC13_AH_TMTYoccHback_MS2_2	120.53	91.783	15174	14859	16515	16793	17044	15339	16453	17523	17599	18474	14512	14200	16520	16960	17270	15518	16714	17265	17396	18174	3	3
AQPFGFIDSDTDAEEERIPATPVVIPMK	Oxidation (M)	3088.5063	0.50631732	1574	Q14676	MDC1	Mediator of DNA damage checkpoint protein 1	yes	yes	0	1	0	1	1	1	1				78.79	78.79	4	0.0016675	28727	20170328_LUMOS1_nLC13_AH_TMTYoccHback_MS2_2	63.361	50.173	5502.6	5345.5	7550.1	8448.5	9028.2	5817.4	6977.9	8096.2	8924.6	10148	5267.2	5115.4	7492.6	8420.4	9071.3	5976.2	7179.6	7967.1	8783.8	9950.7	3	3
AQPPEAGPQGLHDLGR	Unmodified	1641.8223	0.82231699	0	A0FGR8	ESYT2	Extended synaptotagmin-2	yes	yes	0	0	0	0			1				34.847	34.847	3	5.511E-09	11610	20170328_LUMOS1_nLC13_AH_TMTYoccHback_MS2_3	120.24	104.58	5016.1	5038.8	4840.8	5055.7	4954.5	5171.8	5268.4	4898.5	4894.9	4658	4795.6	4813.4	4868.7	5136	5028	5197.9	5321.1	4845.8	4857.8	4592.8	1	1
AQPSSSEDELDNVFFK	Unmodified	1811.8214	0.82137352	1733	Q5T5U3	ARHGAP21	Rho GTPase-activating protein 21	yes	yes	0	0	0	0		1					73.336	73.336	3	4.5873E-05	26624	20170328_LUMOS1_nLC13_AH_TMTYoccHback_MS2_2	83.966	67.036	7586.6	7689.2	9089.7	9077.8	8635.4	8439.2	8288	8634	8430.6	9582.7	7258.2	7349.3	9052.5	9153.3	8782.1	8518.8	8414.1	8546.2	8344.8	9417.5	1	1
AQPSSSEDELDNVFFKK	Unmodified	1939.9163	0.91633654	1733	Q5T5U3	ARHGAP21	Rho GTPase-activating protein 21	yes	yes	0	0	0	1	1	1	1				70.826	70.826	3	9.3973E-06	25516	20170328_LUMOS1_nLC13_AH_TMTYoccHback_MS2_2	86.8	72.114	36447	34931	38254	38949	39605	37948	38111	40497	38657	45011	34854	33380	38328	39375	40122	38263	38685	40032	38267	44234	4	4
AQQELVPPQQQASPPQLPK	Unmodified	2083.1062	0.10620299	94	O15027	SEC16A	Protein transport protein Sec16A	yes	yes	0	0	0	0	1		1				52.001	52.001	4	3.7804E-05	17774	20170328_LUMOS1_nLC13_AH_TMTYoccHback_MS2_1	69.148	43.558	13527	13313	12194	11509	11850	16458	15202	14059	12017	12487	12930	12713	12302	11812	12086	16362	15229	13945	11989	12333	2	2
AQQELVPPQQQASPPQLPK	Phospho (STY)	2163.0725	0.0725334	94	O15027	SEC16A	Protein transport protein Sec16A	yes	yes	0	0	1	0	1	1	1	1			54.724	54.724	3	0.00035508	20589	20170328_LUMOS1_nLC13_AH_TMTYoccHback_MS3_1	83.245	71.453	15068	16751	17753	19528	18737	17076	17836	20620	19712	21922	14415	16010	17703	19691	18963	17319	18139	20287	19469	21562	4	4
AQQGLYQVPGPSPQFQSPPAK	Unmodified	2224.1277	0.12766671	1184	P56945	BCAR1	Breast cancer anti-estrogen resistance protein 1	yes	yes	0	0	0	0	1		1			1	56.695	56.695	3	1.9266E-05	19570	20170328_LUMOS1_nLC13_AH_TMTYoccHback_MS2_1	69.763	54.673	13345	14545	15423	15428	15387	13967	15582	16924	15658	16725	12765	13897	15386	15621	15623	14147	15784	16624	15504	16476	4	4
AQQQEEQGSVNDVK	Unmodified	1558.7223	0.72232817	2723	Q9Y4W2	LAS1L	Ribosomal biogenesis protein LAS1L	yes	yes	0	0	0	0	1						22.704	22.704	3	0.00043228	6546	20170328_LUMOS1_nLC13_AH_TMTYoccHback_MS2_1	57.136	37.558	1226.3	1024	1285.6	1140.1	1084.6	1034	1281.5	1398.8	1239.7	1301.7	1172.7	978.5	1286.7	1152	1112.6	1049.2	1290.7	1368.3	1228.8	1284.1	1	1
AQQQEEQGSVNDVKEEEK	Unmodified	2073.9451	0.94507048	2723	Q9Y4W2	LAS1L	Ribosomal biogenesis protein LAS1L	yes	yes	0	0	0	1	1	1	1				30.019	30.019	3	2.2951E-16	9737	20170328_LUMOS1_nLC13_AH_TMTYoccHback_MS2_2	158.92	138.27	23412	21310	22910	22279	23145	23181	22658	24556	21872	25716	22384	20360	23024	22595	23477	23318	22966	24248	21681	25302	3	3
AQQQEEQGSVNDVKEEEK	Phospho (STY)	2153.9114	0.91140089	2723	Q9Y4W2	LAS1L	Ribosomal biogenesis protein LAS1L	yes	yes	0	0	1	1		1					29.351	29.351	3	0.005486	9532	20170328_LUMOS1_nLC13_AH_TMTYoccHback_MS2_2	46.621	43.333	2294.9	2011.8	2243.8	2259.7	2108.5	2216	2211.9	2299.9	2261.1	2915.5	2194.1	1922.5	2254.2	2283.8	2147.7	2233	2238.4	2282.8	2237.8	2858.2	1	1
AQSGSDSSPEPK	Unmodified	1188.5259	0.5258602	2666	Q9UQ35	SRRM2	Serine/arginine repetitive matrix protein 2	yes	yes	0	0	0	0		1	1				14.713	14.713	3	0.00012931	3984	20170328_LUMOS1_nLC13_AH_TMTYoccHback_MS2_3	73.466	57.242	1052.7	973.16	791.04	925.3	663.82	784.84	1093.5	783.7	711.81	1014	1005.8	929.49	805.64	941.08	685	794.8	1085.8	779.28	715.53	993.72	2	2
AQSLVISPPAPSPR	Unmodified	1418.7882	0.78816332	1001	P46013	MKI67	Antigen KI-67	yes	yes	0	0	0	0	1	1	1	1		1	47.931	47.931	2;3	3.0704E-08	16699	20170328_LUMOS1_nLC13_AH_TMTYoccHback_MS2_3	118.08	96.708	25057	24536	26275	29101	25578	26604	27137	27323	26413	29634	23962	23452	26317	29334	26015	26873	27430	27028	26177	29136	5	5
AQSLVISPPAPSPR	Phospho (STY)	1498.7545	0.75449372	1001	P46013	MKI67	Antigen KI-67	yes	yes	0	0	1	0	1	1	1	1			50.445	50.445	2;3	1.6695E-05	17161	20170328_LUMOS1_nLC13_AH_TMTYoccHback_MS2_1	97.223	75.195	33071	33434	34551	32539	32541	35013	34569	32922	31527	32706	31625	31936	34606	33115	33149	35128	34906	32605	31306	32217	4	4
AQSPSYVISTGVSPSR	Unmodified	1634.8264	0.82639932	2252	Q99569	PKP4	Plakophilin-4	yes	yes	0	0	0	0		1					40.173	40.173	3	0.0028486	13656	20170328_LUMOS1_nLC13_AH_TMTYoccHback_MS2_2	58.712	43.173	11318	11450	10494	10684	10739	11259	10381	11553	9076.9	9663	10819	10935	10575	10893	10886	11316	10511	11370	9025.1	9557.6	1	1
AQSPTPSLPASWK	Unmodified	1368.7038	0.70376498	2639	Q9UMS6	SYNPO2	Synaptopodin-2	yes	yes	0	0	0	0		1					56.111	56.111	3	0.02723	19848	20170328_LUMOS1_nLC13_AH_TMTYoccHback_MS2_2	43.878	17.759	0	0	0	0	0	0	0	0	0	0	0	0	0	0	0	0	0	0	0	0	0	0
AQSPTPSLPASWK	2 Phospho (STY)	1528.6364	0.6364258	2639	Q9UMS6	SYNPO2	Synaptopodin-2	yes	yes	0	0	2	0		1					59.58	59.58	3	0.034777	21203	20170328_LUMOS1_nLC13_AH_TMTYoccHback_MS2_2	40.844	24.62	0	0	0	0	0	0	0	0	0	0	0	0	0	0	0	0	0	0	0	0	0	0
AQSTDSLGTSGSLQSK	Unmodified	1565.7533	0.75329395	1620	Q15276	RABEP1	Rab GTPase-binding effector protein 1	yes	yes	0	0	0	0	1	1	1				32.862	32.862	3	6.8834E-14	10396	20170328_LUMOS1_nLC13_AH_TMTYoccHback_MS2_1	183.76	155	20630	19845	20640	19607	20015	20364	20444	20874	19641	21771	19725	18957	20717	19934	20351	20477	20688	20632	19473	21423	3	3
AQTLPTSVVTITSESSPGK	Unmodified	1901.9946	0.99458686	1263	Q01082	SPTBN1	Spectrin beta chain, non-erythrocytic 1	yes	yes	0	0	0	0		1					61.736	61.736	3	0.00041756	21991	20170328_LUMOS1_nLC13_AH_TMTYoccHback_MS2_2	65.374	50.173	4433	4663.5	5296.8	5129.8	5525.5	5123.9	5255.3	5299.1	4963.3	5502.3	4241.1	4456.3	5278.6	5189.7	5595.1	5159.7	5330.9	5235.7	4923.3	5414.8	1	1
AQTLPTSVVTITSESSPGKR	Unmodified	2058.0957	0.095697884	1263	Q01082	SPTBN1	Spectrin beta chain, non-erythrocytic 1	yes	yes	0	0	0	1	1	1	1				55.533	55.533	3	4.2739E-24	19544	20170328_LUMOS1_nLC13_AH_TMTYoccHback_MS2_2	209.85	196.93	25925	25313	27919	27590	27202	26102	28267	28227	25861	28886	24794	24188	27931	27912	27658	26351	28566	27841	25677	28436	3	3
AQTLPTSVVTITSESSPGKR	Phospho (STY)	2138.062	0.062028293	1263	Q01082	SPTBN1	Spectrin beta chain, non-erythrocytic 1	yes	yes	0	0	1	1			1				56.559	56.559	4	2.0571E-11	20098	20170328_LUMOS1_nLC13_AH_TMTYoccHback_MS2_3	117.21	99.291	2124.2	2533.8	4069.9	4363.3	6168.7	3073	3352.2	4098.7	5315.1	6808	2036.6	2425.7	4007.1	4339	6130.8	3151.2	3534.3	4071.4	5208.9	6646.9	1	1
AQTPPGPSLSGSK	Phospho (STY)	1305.5966	0.5965961	2666	Q9UQ35	SRRM2	Serine/arginine repetitive matrix protein 2	yes	yes	0	0	1	0	1	1		1	1		34.198	34.198	3	5.3687E-05	10928	20170328_LUMOS1_nLC13_AH_TMTYoccHback_MS2_1	100.96	81.902	21517	21744	23455	22778	22964	23674	23143	24433	22468	24912	20579	20774	23454	23099	23335	23807	23435	24133	22269	24525	4	4
AQTPPGPSLSGSKSPCPQEK	Unmodified	2051.9946	0.99460363	2666	Q9UQ35	SRRM2	Serine/arginine repetitive matrix protein 2	yes	yes	0	0	0	1	1	1	1	1			36.582	36.582	3;4	1.0889E-31	12376	20170328_LUMOS1_nLC13_AH_TMTYoccHback_MS3_1	217.82	154.52	33738	30926	34786	34324	33999	35811	35540	34142	32660	34455	32261	29552	34869	34724	34567	35971	35910	33807	32423	33927	4	4
AQTPPGPSLSGSKSPCPQEK	Phospho (STY)	2131.9609	0.96093404	2666	Q9UQ35	SRRM2	Serine/arginine repetitive matrix protein 2	yes	yes	0	0	1	1	1	1	1				38.084	38.084	4	1.142E-28	12887	20170328_LUMOS1_nLC13_AH_TMTYoccHback_MS2_3	217.71	152.5	14137	13620	15176	15652	15335	15631	14880	15379	14569	16085	13520	13016	15188	15807	15553	15730	15091	15223	14437	15827	3	3
AQTPPGPSLSGSKSPCPQEK	2 Phospho (STY)	2211.9273	0.92726445	2666	Q9UQ35	SRRM2	Serine/arginine repetitive matrix protein 2	yes	yes	0	0	2	1	1	1	1		1		39.459	39.459	3;4	9.9393E-17	12790	20170328_LUMOS1_nLC13_AH_TMTYoccHback_MS2_1	149.2	131.7	18870	19230	20397	19684	19525	19312	20240	19185	19722	21176	18047	18371	20401	19972	19869	19449	20475	19006	19545	20813	4	4
AQVLHVPAPFPGTPGPASPPAFPAK	Acetyl (Protein N-term)	2492.3216	0.3216155	1758	Q63ZY3	KANK2	KN motif and ankyrin repeat domain-containing protein 2	yes	yes	1	0	0	0				1			79.313	79.313	3	1.9502E-11	32190	20170328_LUMOS1_nLC13_AH_TMTYoccHback_MS3_1	57.578	31.43	637.62	1051.1	745.97	883.65	712.64	936.24	765.95	1073.6	622.3	896.41	609.96	1003.6	743.65	905.71	725.58	942.3	771.86	1052.9	620.26	886.67	1	1
AQYEDIANR	Unmodified	1078.5043	0.5043369	25;39	P05787;CON__P05787;O95678;CON__O95678;CON__Q8BGZ7;CON__Q922U2;CON__Q5XQN5	KRT8;KRT75	Keratin, type II cytoskeletal 8;Keratin, type II cytoskeletal 75	no	no	0	0	0	0	1	1	1				26.514	26.514	2	6.8717E-40	8299	20170328_LUMOS1_nLC13_AH_TMTYoccHback_MS2_3	226.46	188.9	11825	11513	11091	11914	11364	11230	11687	12521	12079	11896	11304	10999	11170	12079	11527	11344	11837	12319	11951	11730	1	1
AQYEDIANRSR	Phospho (STY)	1401.6038	0.60380674	25;39	P05787;CON__P05787;O95678;CON__O95678;CON__Q8BGZ7;CON__Q922U2;CON__Q5XQN5	KRT8;KRT75	Keratin, type II cytoskeletal 8;Keratin, type II cytoskeletal 75	no	no	0	0	1	1	1	1	1				24.17	24.17	3	5.1555E-05	7482	20170328_LUMOS1_nLC13_AH_TMTYoccHback_MS2_3	127.36	110.41	10177	9810.9	10706	11078	10468	10537	11211	10973	10463	10575	9731.8	9375.7	10722	11192	10646	10630	11321	10823	10382	10424	3	3
ARASQVKPGDSLPR	Phospho (STY)	1560.7774	0.77735443	397	P08913	ADRA2A	Alpha-2A adrenergic receptor	yes	yes	0	0	1	2			1				30.738	30.738	3	0.020187	10071	20170328_LUMOS1_nLC13_AH_TMTYoccHback_MS2_3	42.118	25.092	4879.9	5860.1	5834.7	5275.3	5360.7	5894.7	5681	5627.5	5306.3	5854.4	4668.6	5596.3	5810.3	5390.4	5467.2	5908.1	5738.9	5575.6	5265.2	5761.1	1	1
ARDDADEDEEDPDTR	Unmodified	1747.6769	0.67689412	487	P16140	VMA2	V-type proton ATPase subunit B	yes	yes	0	0	0	1	1	1	1				10.426	10.426	3	0.0021251	2394	20170328_LUMOS1_nLC13_AH_TMTYoccHback_MS2_3	63.037	51.122	990.89	1080.4	738	466.71	366.05	956.53	713.29	713.63	542.32	527.86	946.71	1030.3	750.58	505.92	392.89	942.61	707.07	709.72	541.81	523.87	3	3
ARDDADEDEEDPDTRSSGK	Unmodified	2106.8574	0.85737769	487	P16140	VMA2	V-type proton ATPase subunit B	yes	yes	0	0	0	2	1	1					14.074	14.074	4	0.0024268	3383	20170328_LUMOS1_nLC13_AH_TMTYoccHback_MS2_1	53.773	47.357	1856.2	1779.2	1374.5	1199.3	794.13	2426.7	1894.8	1263.2	723.98	1122.9	1773.4	1697.9	1399.1	1254.2	846.35	2384.7	1859.9	1284.7	749.54	1109	3	3
AREAAAGIQWSEEETEDEEEEK	2 Phospho (STY)	2695.0212	0.021160651	1003	P46087	NOP2	Probable 28S rRNA (cytosine(4447)-C(5))-methyltransferase	yes	yes	0	0	2	1	1	1	1	1	1	1	45.44	45.44	3	2.6567E-17	16359	20170328_LUMOS1_nLC13_AH_TMTYoccHback_MS3_1	165.49	131.82	26216	27320	29991	31390	32830	30061	28237	31856	31246	34250	25077	26110	29949	31691	33139	30326	28835	31473	30859	33681	9	9
AREAAAGIQWSEEETEDEEEEK	Unmodified	2535.0885	0.088499834	1003	P46087	NOP2	Probable 28S rRNA (cytosine(4447)-C(5))-methyltransferase	yes	yes	0	0	0	1	2	1	1	1	1		51.032	51.032	3;4	8.0814E-82	19215	20170328_LUMOS1_nLC13_AH_TMTYoccHback_MS3_2	310.88	275.22	40287	40954	42968	43079	44031	42354	41734	42909	42064	45480	38528	39128	43018	43659	44618	42662	42384	42443	41647	44737	7	7
ARGDSEALDEES	Unmodified	1277.5372	0.53715317	1873	Q7Z4V5	HDGFRP2	Hepatoma-derived growth factor-related protein 2	yes	yes	0	0	0	1		1	1	1	1	1	16.115	16.115	2	0.0013385	4719	20170328_LUMOS1_nLC13_AH_TMTYoccHback_MS3_3	118.71	109.94	7816.5	7972.4	9110.6	8853.3	8299.1	8391	8530	8818	8132.2	9011.7	7477.4	7618.3	9081.3	8949.8	8464.2	8467.2	8629	8705	8064.4	8871.4	5	5
ARGDSEALDEES	Phospho (STY)	1357.5035	0.50348357	1873	Q7Z4V5	HDGFRP2	Hepatoma-derived growth factor-related protein 2	yes	yes	0	0	1	1				1	1		17.84	17.84	2	0.0055417	5260	20170328_LUMOS1_nLC13_AH_TMTYoccHback_MS3_1	76.01	69.626	2745.8	2200.4	2682.9	3080	3101	2754.1	2739.2	3300.1	2819.2	2743.2	2625.2	2104.6	2698.8	3086.1	3124.2	2790.4	2790.7	3232.1	2789.6	2713.7	2	2
ARIYSSDSDEGSEEDK	Unmodified	1786.7493	0.74933079	2066	Q8WVC0	LEO1	RNA polymerase-associated protein LEO1	yes	yes	0	0	0	1	1	1	1				25.297	25.297	3	2.1046E-12	7571	20170328_LUMOS1_nLC13_AH_TMTYoccHback_MS2_1	138.91	100.39	9565.1	9346	10582	10016	10226	9666.3	10291	10617	9596.1	10667	9148.5	8929.9	10574	10141	10397	9753.7	10415	10463	9522.3	10505	3	3
ARLGEASDSELADADK	Unmodified	1646.7748	0.77475768	1722	Q5SW79	CEP170	Centrosomal protein of 170 kDa	yes	yes	0	0	0	1	1		1				37.988	37.988	3	1.8037E-11	12345	20170328_LUMOS1_nLC13_AH_TMTYoccHback_MS2_1	126.63	82.642	16555	16351	18812	18233	17867	18370	18188	18967	16739	18973	15836	15625	18775	18437	18184	18492	18396	18726	16617	18686	2	2
ARLGEASDSELADADK	Phospho (STY)	1726.7411	0.74108808	1722	Q5SW79	CEP170	Centrosomal protein of 170 kDa	yes	yes	0	0	1	1		1					39.094	39.094	3	4.7421E-06	13246	20170328_LUMOS1_nLC13_AH_TMTYoccHback_MS2_2	90.968	65.25	8711.6	8749.7	9072.9	8109.9	9439.2	9689.7	9551.7	9812.7	8421.6	9582.7	8330.6	8356.4	9093.8	8279.8	9566.3	9699.6	9656.7	9689.8	8371.3	9442.8	1	1
ARLLPEGEETLESDDEK	Phospho (STY)	2009.8831	0.88306087	1973	Q8N6N3	C1orf52	UPF0690 protein C1orf52	yes	yes	0	0	1	1	1	1	1			1	50.649	50.649	3	7.276E-07	17770	20170328_LUMOS1_nLC13_AH_TMTYoccHback_MS2_3	97.49	78.166	16047	16813	16812	16563	17747	16857	17024	17771	17110	18526	15345	16060	16848	16839	17963	16969	17280	17549	16942	18230	5	5
ARLLPEGEETLESDDEK	Unmodified	1929.9167	0.91673047	1973	Q8N6N3	C1orf52	UPF0690 protein C1orf52	yes	yes	0	0	0	1	1	1					50.944	50.944	3;4	2.5497E-18	17385	20170328_LUMOS1_nLC13_AH_TMTYoccHback_MS2_1	183.36	154.02	11613	10785	11866	12927	12719	12297	11665	12675	12166	12863	11104	10309	11906	13030	12859	12403	11869	12519	12034	12664	2	2
ARLSASTASELSPK	Phospho (STY)	1496.7236	0.72358753	1680	Q3KQU3	MAP7D1	MAP7 domain-containing protein 1	yes	yes	0	0	1	1		1					37.114	37.114	3	0.0067215	12496	20170328_LUMOS1_nLC13_AH_TMTYoccHback_MS2_2	55.864	36.806	10725	9760.9	10786	10189	10524	10358	11432	11613	10451	11857	10255	9325.5	10824	10332	10706	10436	11535	11441	10377	11673	1	1
ARLSASTASELSPK	Unmodified	1416.7573	0.75725712	1680	Q3KQU3	MAP7D1	MAP7 domain-containing protein 1	yes	yes	0	0	0	1		1	1				39.981	39.981	3	1.5308E-07	13580	20170328_LUMOS1_nLC13_AH_TMTYoccHback_MS2_3	118.16	81.393	19589	19088	20292	20045	19568	21999	20550	21479	19165	20527	18732	18237	20334	20334	19909	22067	20766	21227	19017	20237	2	2
ARLSYSDK	Unmodified	938.48214	0.48214489	1355	Q05655	PRKCD	Protein kinase C delta type;Protein kinase C delta type regulatory subunit;Protein kinase C delta type catalytic subunit	yes	yes	0	0	0	1	1	1	1				27.878	27.878	3	0.0051098	8915	20170328_LUMOS1_nLC13_AH_TMTYoccHback_MS2_3	70.439	36.253	13317	12295	13768	14028	13544	14281	13239	13883	12972	14539	12734	11750	13799	14173	13755	14360	13423	13748	12853	14306	3	3
ARLSYSDK	Phospho (STY)	1018.4485	0.4484753	1355	Q05655	PRKCD	Protein kinase C delta type;Protein kinase C delta type regulatory subunit;Protein kinase C delta type catalytic subunit	yes	yes	0	0	1	1	1	1	1				29.62	29.62	3	0.00032765	9581	20170328_LUMOS1_nLC13_AH_TMTYoccHback_MS2_3	127.51	103.84	28047	28200	28948	28478	28131	29104	29395	29915	26642	30348	26820	26940	29015	28921	28609	29282	29696	29549	26460	29880	4	4
ARNLQDGQISDTGDLGEDIASN	Unmodified	2288.0517	0.051660818	1872	Q7Z4S6	KIF21A	Kinesin-like protein KIF21A	yes	yes	0	0	0	1	1	1					45.796	45.796	3	1.2334E-07	15862	20170328_LUMOS1_nLC13_AH_TMTYoccHback_MS2_2	98.76	86.737	10172	9952.9	12336	12412	13081	10319	10480	12580	12421	13405	9732	9514.8	12287	12480	13212	10488	10749	12375	12246	13184	2	2
ARPPGPPDLGAFR	Unmodified	1349.7204	0.7204181	1078	P50548	ERF	ETS domain-containing transcription factor ERF	yes	yes	0	0	0	1		1					47.152	47.152	3	0.00025551	16369	20170328_LUMOS1_nLC13_AH_TMTYoccHback_MS2_2	82.651	68.232	3513.1	3944.5	3596.6	3819.2	3357.3	3217.8	3606.5	3677.9	3104.4	3342.5	3359.3	3767.7	3605.5	3880.8	3422	3265.6	3637.2	3612.9	3088.3	3299.1	1	1
ARSDEGQLSPATR	Phospho (STY)	1466.6515	0.65148522	1614	Q15149	PLEC	Plectin	yes	yes	0	0	1	1	1	1	1				14.294	14.294	3	0.00013193	3713	20170328_LUMOS1_nLC13_AH_TMTYoccHback_MS2_2	86.548	61.693	1075	1220.9	1325.7	1105.2	1215.5	1166.3	1308.7	961.74	1323.3	1293.6	1028.6	1165.9	1318.6	1128.5	1240.1	1169.1	1322.9	964.13	1310.1	1266.9	3	3
ARSDEGQLSPATR	Unmodified	1386.6852	0.68515481	1614	Q15149	PLEC	Plectin	yes	yes	0	0	0	1	1	1	1				15.637	15.637	3	1.3082E-06	4168	20170328_LUMOS1_nLC13_AH_TMTYoccHback_MS2_2	112.42	82.879	1173.1	1123.7	1429.8	1720.9	1518.2	1586.6	1268.8	1409.4	1280.2	1652	1122.4	1075.2	1423.9	1719.8	1533.9	1599.3	1295.3	1403.8	1267.4	1621.8	3	3
ARSPSPCPFR	Unmodified	1173.5713	0.57131102	643	P27987	ITPKB	Inositol-trisphosphate 3-kinase B	yes	yes	0	0	0	1		1					23.413	23.413	3	0.012519	7254	20170328_LUMOS1_nLC13_AH_TMTYoccHback_MS2_2	56.043	43.807	1132.6	1260.6	1489.5	1161.4	1310	1383.3	1149.5	1348.6	1013.9	1411.9	1084	1203.9	1477.7	1186	1335.9	1384.2	1168.7	1335.4	1007.9	1389.2	1	1
ARSVSPPPK	Unmodified	937.53451	0.53451481	1501	Q13247	SRSF6	Serine/arginine-rich splicing factor 6	yes	yes	0	0	0	1	1	1	1	1	1	1	20.872	20.872	3	0.0012685	6138	20170328_LUMOS1_nLC13_AH_TMTYoccHback_MS2_3	87.258	66.356	28756	28676	32830	31797	30333	31248	30188	29975	28099	31969	27506	27403	32754	32154	30903	31454	30563	29710	27884	31443	7	7
ARSVSPPPK	Phospho (STY)	1017.5008	0.50084522	1501	Q13247	SRSF6	Serine/arginine-rich splicing factor 6	yes	yes	0	0	1	1	1	1	1			1	21.956	21.956	3	0.0036808	6786	20170328_LUMOS1_nLC13_AH_TMTYoccHback_MS2_2	73.435	48.218	26632	23643	26745	25369	24983	25102	26486	26017	25320	26051	25465	22590	26834	25690	25459	25287	26765	25684	25107	25657	7	7
ARSVSPPPK	2 Phospho (STY)	1097.4672	0.46717563	1501	Q13247	SRSF6	Serine/arginine-rich splicing factor 6	yes	yes	0	0	2	1	1	1		1	1	1	23.028	23.028	3	0.014563	7141	20170328_LUMOS1_nLC13_AH_TMTYoccHback_MS3_3	66.989	42.607	32972	29359	32294	33538	31939	31863	31883	33919	31899	34902	31524	28058	32451	33866	32437	32155	32312	33475	31589	34353	5	5
ARTSLDLPGVTNAASLIGTQQNN	Phospho (STY)	2420.1697	0.16968126	723	P32660	DNF1	Phospholipid-transporting ATPase DNF1	yes	yes	0	0	1	1	1	1	1	1	1	1	75.511	75.511	3	7.7826E-28	30224	20170328_LUMOS1_nLC13_AH_TMTYoccHback_MS3_1	207.17	190.75	10550	12272	19475	22967	25133	11487	13601	19115	23208	26419	10113	11754	19167	22754	25110	12059	14371	18785	22715	25863	7	7
ARTSLDLPGVTNAASLIGTQQNN	Unmodified	2340.2034	0.20335085	723	P32660	DNF1	Phospholipid-transporting ATPase DNF1	yes	yes	0	0	0	1		1	1	1	1	1	72.36	72.36	3	1.6712E-43	28771	20170328_LUMOS1_nLC13_AH_TMTYoccHback_MS3_1	231.89	214.61	17208	16849	15103	10590	9707.1	19749	17710	14653	10618	10110	16447	16078	15230	11114	10200	19493	17532	14562	10712	10055	5	5
ARVGGSDEEASGIPSR	Unmodified	1586.7649	0.76486169	2447	Q9NQ55	PPAN	Suppressor of SWI4 1 homolog	yes	yes	0	0	0	1	1	1	1				20.737	20.737	3	1.7757E-11	5850	20170328_LUMOS1_nLC13_AH_TMTYoccHback_MS2_1	155.92	116.29	5210.2	5246.1	5744.8	5327	5394.4	5276.1	5051.2	5202	4481.3	5624.7	4983.3	5011.7	5740.4	5407.4	5487.5	5311.2	5122.2	5152.5	4453.7	5530.6	3	3
ARVGGSDEEASGIPSR	Phospho (STY)	1666.7312	0.7311921	2447	Q9NQ55	PPAN	Suppressor of SWI4 1 homolog	yes	yes	0	0	1	1	1	1		1		1	22.407	22.407	2;3	1.1463E-13	6841	20170328_LUMOS1_nLC13_AH_TMTYoccHback_MS3_1	177.09	138.27	12116	11544	11952	12003	12548	11863	12433	12843	11685	11967	11584	11029	12010	12171	12708	11958	12592	12643	11592	11805	5	5
ASADDYFSDFEDDELDKLYEK	Acetyl (Protein N-term)	2556.0704	0.070390154	941	P40562	MPH1	ATP-dependent DNA helicase MPH1	yes	yes	1	0	0	1		1					82.364	82.364	3	0.004798	30148	20170328_LUMOS1_nLC13_AH_TMTYoccHback_MS2_2	46.027	31.717	5019.4	4866	5073.1	4154.7	4151.1	5696.6	5387.7	4696.7	3845.1	3941.5	4799.4	4646.3	5085.2	4264.8	4271.2	5667.1	5388.3	4660.4	3850.7	3898.2	1	1
ASALLFSSDEEDQWNIPASQTHLASDSR	Unmodified	3074.4217	0.42173606	1760	Q641Q2	FAM21A	WASH complex subunit FAM21A	yes	yes	0	0	0	0	1	1					75.009	75.009	3;4	3.2619E-08	26720	20170328_LUMOS1_nLC13_AH_TMTYoccHback_MS2_1	105.35	92.916	7965	8142.2	8570.9	8464.5	8460.8	8684.5	7844.2	8525	8118.3	8229.5	7617.4	7778.9	8575.6	8585.6	8585.8	8731.3	7976.6	8425.2	8031.9	8111.4	2	2
ASAPERTPSPAPK	Phospho (STY)	1387.6497	0.6496943	1759	Q63ZY6	NSUN5P2	Putative methyltransferase NSUN5C	yes	yes	0	0	1	1	1		1				20.094	20.094	3	8.1959E-05	5925	20170328_LUMOS1_nLC13_AH_TMTYoccHback_MS2_3	89.866	61.897	5412.7	5206.5	5766.8	5695.9	4817.6	5417.8	5081.6	5122.9	5203.5	5009	5176.4	4975.1	5767.5	5761.7	4936.9	5458.9	5141.7	5070.9	5149.6	4935.7	2	2
ASAPGSVILLENLR	Unmodified	1438.8144	0.81437807	297	P00560	PGK1	Phosphoglycerate kinase	yes	yes	0	0	0	0	1	1	1	1	1	1	74.131	74.131	3	4.6293E-28	29597	20170328_LUMOS1_nLC13_AH_TMTYoccHback_MS3_1	228.8	186.8	22871	23522	27754	30016	31031	23486	26041	26233	28820	30695	21882	22489	27653	30145	31287	23901	26621	25926	28463	30135	6	6
ASASGSGAQVGGPISSGSSASSVTVTR	Unmodified	2364.1517	0.15170921	309	P02545	LMNA	Prelamin-A/C;Lamin-A/C	yes	yes	0	0	0	0	1	1	1				33.086	33.086	3	1.3055E-31	10462	20170328_LUMOS1_nLC13_AH_TMTYoccHback_MS2_1	176.23	163.19	6813.7	7860.2	8802.4	8193.5	8477	8802	8404.7	8814.1	8429.1	8779.7	6520.6	7509.6	8742.2	8312.8	8618.9	8838.3	8520.2	8710.5	8346.6	8647.7	3	3
ASATNNDVVDDEDDSDSDFEDEFDENETLLDR	Unmodified	3635.4303	0.43030724	1056	P49334	TOM22	Mitochondrial import receptor subunit TOM22	yes	yes	0	0	0	0	4	1	2	2	1	2	71.627	71.627	3;4	4.7054E-44	29176	20170328_LUMOS1_nLC13_AH_TMTYoccHback_MS3_3	214.5	207.11	47840	45179	38595	28132	24926	50740	47655	40606	29320	26120	45716	43108	39100	29531	26209	50154	47144	40181	29545	26022	26	26
ASAVSELSPR	Phospho (STY)	1095.4962	0.49615377	2687	Q9Y2W1	THRAP3	Thyroid hormone receptor-associated protein 3	yes	yes	0	0	1	0	1	1	1	1	1	1	28.93	28.93	2	2.2945E-43	9441	20170328_LUMOS1_nLC13_AH_TMTYoccHback_MS3_2	256.71	210.77	37602	35134	36784	36021	37674	37130	37103	38082	35353	38093	35951	33565	36972	36560	38195	37346	37592	37607	35058	37517	6	6
ASAVSELSPR	Unmodified	1015.5298	0.52982336	2687	Q9Y2W1	THRAP3	Thyroid hormone receptor-associated protein 3	yes	yes	0	0	0	0	1	1	1	1	1	1	32.33	32.33	2	4.161E-33	10575	20170328_LUMOS1_nLC13_AH_TMTYoccHback_MS3_1	236.66	155.98	39164	38179	39450	39741	38884	39992	40510	40275	39604	42000	37448	36475	39589	40301	39517	40247	40976	39832	39245	41328	6	6
ASAVSELSPRERSPALK	2 Phospho (STY)	1956.9071	0.90712135	2687	Q9Y2W1	THRAP3	Thyroid hormone receptor-associated protein 3	yes	yes	0	0	2	2	1	1	1				41.07	41.07	3;4	8.6649E-06	14011	20170328_LUMOS1_nLC13_AH_TMTYoccHback_MS2_3	86.987	63.506	16631	17734	19008	20175	19644	17767	18937	19639	19564	22013	15909	16947	18975	20365	19903	17990	19227	19395	19357	21629	3	3
ASDKDITVSK	Unmodified	1062.5557	0.55570376	1068	P49790	NUP153	Nuclear pore complex protein Nup153	yes	yes	0	0	0	1		1					34.25	34.25	3	0.015289	11377	20170328_LUMOS1_nLC13_AH_TMTYoccHback_MS2_2	52.555	28.173	8030	7490.1	8741	8659	9108.3	8604	8691.8	8401.3	8322.1	9817.6	7679.9	7158.4	8744.3	8742.4	9223.8	8659.3	8817.5	8339.1	8251.7	9638.8	1	1
ASDLEDEESAAR	Unmodified	1291.5528	0.55280323	1896	Q86VM9	ZC3H18	Zinc finger CCCH domain-containing protein 18	yes	yes	0	0	0	0	1	1	1				23.914	23.914	2	3.3798E-19	7387	20170328_LUMOS1_nLC13_AH_TMTYoccHback_MS2_3	224.75	186.19	11531	10432	11148	11103	11063	11415	11898	11049	10903	10592	11024	9966.9	11209	11251	11244	11474	12009	10924	10825	10441	3	3
ASDMSKSATPSKEINFDDDF	2 Phospho (STY)	2363.8906	0.89060417	1062	P49723	RNR4	Ribonucleoside-diphosphate reductase small chain 2	yes	yes	0	0	2	2				1			70.297	70.297	3	1.5424E-06	27957	20170328_LUMOS1_nLC13_AH_TMTYoccHback_MS3_1	102.97	85.855	1057.6	1568.7	4674.2	6221.8	7376	1574.3	2072.9	4410	7184.6	7984.5	1021.5	1512	4539.1	6072	7297.7	1782.6	2382.1	4335.9	6972.6	7787	1	1
ASDMSKSATPSKEINFDDDF	Oxidation (M);2 Phospho (STY)	2379.8855	0.88551879	1062	P49723	RNR4	Ribonucleoside-diphosphate reductase small chain 2	yes	yes	0	1	2	2					1		67.885	67.885	3	0.010292	26971	20170328_LUMOS1_nLC13_AH_TMTYoccHback_MS3_2	50.189	14.639	745.67	890.9	2521.3	3634.5	4431.6	529.24	1206.7	2730.3	4315.1	4786.4	718.04	858.97	2459.2	3542.9	4371	669.08	1394.1	2666.3	4186.8	4669.9	1	1
ASDPDEAGGPEGSEAVQSGTPEEPEPELEAEASK	Phospho (STY)	3475.4312	0.43117266	182	O60936	NOL3	Nucleolar protein 3	yes	yes	0	0	1	0	1						49.098	49.098	4	4.1756E-07	16668	20170328_LUMOS1_nLC13_AH_TMTYoccHback_MS2_1	74.769	64.061	3173.1	3427.7	3317.6	3893.1	3675.2	3721.5	3708.4	3459.7	3957.6	3860.9	3034.4	3275.7	3325.9	3932.2	3714.7	3748.2	3760.8	3436.4	3912.3	3793.9	1	1
ASDPDEAGGPEGSEAVQSGTPEEPEPELEAEASK	Unmodified	3395.4648	0.46484225	182	O60936	NOL3	Nucleolar protein 3	yes	yes	0	0	0	0		1	1				48.099	48.099	4	3.7584E-07	16780	20170328_LUMOS1_nLC13_AH_TMTYoccHback_MS2_3	74.769	59.606	6034.2	6198.5	7073.8	7076.3	6705.5	7047.8	6807.3	7384	7131.3	7351.3	5772.5	5923.8	7050.9	7148.1	6824.8	7099	6899.8	7286.2	7053.1	7240.9	2	2
ASDPGLPAEEPK	Unmodified	1209.5877	0.58773217	640	P27708	CAD	CAD protein;Glutamine-dependent carbamoyl-phosphate synthase;Aspartate carbamoyltransferase;Dihydroorotase	yes	yes	0	0	0	0	1	1	1	1		1	35.114	35.114	3	7.9527E-07	11714	20170328_LUMOS1_nLC13_AH_TMTYoccHback_MS2_3	136.96	105.02	40822	39201	40210	39428	39005	41229	42269	40841	37174	41367	39030	37448	40389	40056	39689	41430	42629	40389	36955	40731	5	5
ASDSSQSFR	Unmodified	983.43084	0.4308376	1260	Q00816	REG1	Resistance to glucose repression protein 1	yes	yes	0	0	0	0	1	1	1				13.602	13.602	2	0.0027672	3513	20170328_LUMOS1_nLC13_AH_TMTYoccHback_MS2_3	98.582	54.447	2213.8	2119.1	2758.6	2395	2805.7	2054.3	2239.3	2029.7	2223.3	2500	2118.2	2025.1	2744.2	2417.7	2838.8	2079.1	2290.1	2016.5	2202.2	2452.1	3	3
ASDVLLDVTQSPGDGSGLMLEEVTGLK	Unmodified	2730.3633	0.36334147	1986	Q8NB90	SPATA5	Spermatogenesis-associated protein 5	yes	yes	0	0	0	0	1	1					85	85	3;4	3.3846E-06	31191	20170328_LUMOS1_nLC13_AH_TMTYoccHback_MS2_2	85.376	69.784	9544.2	9808.7	9896.3	9268.3	9568	10261	9508.1	10030	9376.3	9755.1	9126.6	9368.4	9916.8	9447.5	9726.6	10290	9635.3	9915.6	9289	9613.6	2	2
ASEAASPLPDSPGDK	Unmodified	1440.6733	0.67325272	1765	Q68CZ2	TNS3	Tensin-3	yes	yes	0	0	0	0	1	1	1				36.157	36.157	2	2.7628E-11	11624	20170328_LUMOS1_nLC13_AH_TMTYoccHback_MS2_1	169.23	140.83	21735	22524	22973	23491	23704	24130	23923	25392	23487	25419	20785	21519	23010	23824	24031	24281	24228	25055	23271	25034	3	3
ASEIDQVVPAAQSSPINCEK	Unmodified	2142.0263	0.02629769	232	O94782	USP1	Ubiquitin carboxyl-terminal hydrolase 1	yes	yes	0	0	0	0		1	1				55.403	55.403	3	0.0016022	19547	20170328_LUMOS1_nLC13_AH_TMTYoccHback_MS2_2	56.529	36.148	8378.5	8720.7	10006	10660	11031	9095.8	10265	9817.3	10037	11416	8015.7	8336.2	9975.5	10728	11141	9218.6	10427	9711.2	9945.8	11209	2	2
ASESDTEEFYDAPEDVHLGGGYPVGSPGK	Acetyl (Protein N-term)	3051.3258	0.32576999	1709	Q5JSH3	WDR44	WD repeat-containing protein 44	yes	yes	1	0	0	0		1	1	1			67.406	67.406	3	6.5118E-24	26565	20170328_LUMOS1_nLC13_AH_TMTYoccHback_MS3_1	68.942	43.138	7215.7	7900.8	7334.5	8037	8154.5	7122	7968.1	8980.3	7712.8	8424.6	6899.5	7547.8	7362.5	8151.2	8237.7	7224.3	8077.4	8802.2	7645.1	8309.3	3	3
ASESPARGPSGSPR	Unmodified	1354.6589	0.65894006	117	O43237	DYNC1LI2	Cytoplasmic dynein 1 light intermediate chain 2	yes	yes	0	0	0	1		1					9.9212	9.9212	3	0.04085	2232	20170328_LUMOS1_nLC13_AH_TMTYoccHback_MS2_2	29.491	15.072	166.16	328.16	232.39	293.28	346.69	440.85	158.56	137.41	167.39	338.53	159.06	313.38	230.87	300.65	344.35	434.64	167.84	150.06	165.52	329.09	1	1
ASGAFTGENSVDQIK	Unmodified	1522.7264	0.72635092	302	P00942	TPI1	Triosephosphate isomerase	yes	yes	0	0	0	0			1				46.267	46.267	3	4.3273E-06	16059	20170328_LUMOS1_nLC13_AH_TMTYoccHback_MS2_3	98.943	75.567	8840.3	8916.2	9365.2	9166	9243.4	10382	9501.2	10385	9100.7	10411	8454.1	8518.1	9376.7	9309.2	9391.6	10408	9612.1	10265	9023.6	10253	1	1
ASGAFTGENSVDQIKDVGAK	Unmodified	1992.9752	0.9752484	302	P00942	TPI1	Triosephosphate isomerase	yes	yes	0	0	0	1	1	1					55.172	55.172	3	4.6349E-08	19073	20170328_LUMOS1_nLC13_AH_TMTYoccHback_MS2_1	94.632	72.257	10648	12187	13583	13889	14552	13105	11791	13836	13484	15343	10189	11647	13505	14026	14693	13227	12080	13681	13306	15079	2	2
ASGDGESLDEDSEFTLASDFEIGHFFR	Unmodified	2977.289	0.28899056	2264	Q99733	NAP1L4	Nucleosome assembly protein 1-like 4	yes	yes	0	0	0	0	1	1	1		1	1	83.147	83.147	3	8.2566E-33	34152	20170328_LUMOS1_nLC13_AH_TMTYoccHback_MS3_2	193.54	178.85	9950.4	9631	10406	9876.6	10413	10302	9619.4	10911	10220	10549	9515.3	9200.9	10426	10025	10560	10362	9787.5	10756	10104	10397	7	7
ASGDPGASGMSPR	Unmodified	1188.5193	0.51933503	2000	Q8NDT2	RBM15B	Putative RNA-binding protein 15B	yes	yes	0	0	0	0	1						15.895	15.895	2	0.031967	3939	20170328_LUMOS1_nLC13_AH_TMTYoccHback_MS2_1	53.751	30.732	949.07	545.59	686.75	509.41	770.93	963.74	967.04	821.69	655.08	857.68	906.7	521.08	702.19	522.62	781.16	952.4	967.55	817.63	657.41	843.94	1	1
ASGGAQSPLR	Unmodified	942.48829	0.4882929	1787	Q6NXT1	ANKRD54	Ankyrin repeat domain-containing protein 54	yes	yes	0	0	0	0	1		1				16.736	16.736	2	0.010257	4330	20170328_LUMOS1_nLC13_AH_TMTYoccHback_MS2_1	73.233	34.442	1748	1747.9	1669.8	1605.6	1980.1	1984.2	1784.8	1756.6	1530.1	1879.3	1671.1	1669.3	1681.8	1640.5	1993.3	1981	1811.8	1746.2	1522.3	1848.3	2	2
ASGLVGRK	Unmodified	786.47119	0.47118627	2584	Q9UH99	SUN2	SUN domain-containing protein 2	yes	yes	0	0	0	1	1	1	1				27.367	27.367	3	0.0037529	8716	20170328_LUMOS1_nLC13_AH_TMTYoccHback_MS2_2	79.596	47.836	33839	33675	35409	33374	34274	34246	34082	33677	31011	36501	32360	32168	35469	33923	34841	34431	34495	33361	30796	35888	3	3
ASGQAFELILSPR	Unmodified	1387.746	0.74596415	501	P16949	STMN1	Stathmin	yes	yes	0	0	0	0	1	1	1	1	1	1	74.15	74.15	3	2.3066E-08	26852	20170328_LUMOS1_nLC13_AH_TMTYoccHback_MS2_2	139.86	105.98	24765	23835	26567	25524	25170	25753	25347	25634	25394	27521	23684	22774	26579	25853	25616	25911	25680	25378	25146	27065	6	6
ASGRGAESPFEEK	Phospho (STY)	1443.6031	0.60313804	1013	P46821	MAP1B	Microtubule-associated protein 1B;MAP1B heavy chain;MAP1 light chain LC1	yes	yes	0	0	1	1	1	1	1				29.9	29.9	3	3.9628E-07	9694	20170328_LUMOS1_nLC13_AH_TMTYoccHback_MS2_2	140.46	98.817	22451	22112	22031	21923	21446	22783	23068	23077	21909	23327	21466	21122	22133	22286	21816	22905	23298	22804	21728	22969	3	3
ASGSENEGDYNPGRK	Unmodified	1579.6863	0.68627702	1290	Q02880	TOP2B	DNA topoisomerase 2-beta	yes	yes	0	0	0	1	1	1	1				19.086	19.086	3	1.6427E-10	5514	20170328_LUMOS1_nLC13_AH_TMTYoccHback_MS2_2	142.1	119.38	6133.7	5674.1	6638.8	6299.7	6556	6746.5	6593.6	6331.6	6233.2	6797	5866.1	5422.1	6640.8	6374.4	6659.1	6769.5	6674.5	6281.2	6182.8	6684.3	3	3
ASGSENEGDYNPGRK	Phospho (STY)	1659.6526	0.65260743	1290	Q02880	TOP2B	DNA topoisomerase 2-beta	yes	yes	0	0	1	1	1		1				21.116	21.116	3	0.010205	6004	20170328_LUMOS1_nLC13_AH_TMTYoccHback_MS2_1	45.094	25.353	4087.6	4196.3	4278.1	4393	4380.3	4378.1	4229.8	4462.9	4243.8	4268.1	3908.8	4009.2	4286.6	4453.5	4439.9	4408.2	4292.2	4404.2	4202.2	4207.8	2	2
ASGVAVSDGVIK	Acetyl (Protein N-term)	1143.6136	0.61355299	589	P23528	CFL1	Cofilin-1	yes	yes	1	0	0	0	3	5	7	1	2	2	47.895	47.895	2	4.2558E-46	15474	20170328_LUMOS1_nLC13_AH_TMTYoccHback_MS3_3	116.52	44.497	183170	200670	180660	191440	178930	183860	185710	188610	181150	192640	175120	191660	181480	194840	181790	185380	187870	186330	179520	189640	23	23
ASGVAVSDGVIK	Unmodified	1101.603	0.60298831	589	P23528	CFL1	Cofilin-1	yes	yes	0	0	0	0	1	1	1				43.217	43.217	3	5.7783E-07	14319	20170328_LUMOS1_nLC13_AH_TMTYoccHback_MS2_1	142.1	93.673	25787	25910	29077	28148	27540	28775	28475	28278	27636	27874	24666	24758	29028	28497	28038	28934	28808	27958	27391	27461	3	3
ASGVAVSDGVIK	Acetyl (Protein N-term);Phospho (STY)	1223.5799	0.5798834	589	P23528	CFL1	Cofilin-1	yes	yes	1	0	1	0	7	5	7	4	2	2	51.425	51.425	2	1.9016E-47	16476	20170328_LUMOS1_nLC13_AH_TMTYoccHback_MS3_3	87.258	24.378	223780	242810	223110	229440	224160	234850	229000	230140	221050	235400	213960	231910	224020	233720	227550	236130	231750	227730	219130	231730	36	36
ASGVAVSDGVIK	Phospho (STY)	1181.5693	0.56931872	589	P23528	CFL1	Cofilin-1	yes	yes	0	0	1	0	1	1	1	1	1		48.137	48.137	3	1.1447E-06	16794	20170328_LUMOS1_nLC13_AH_TMTYoccHback_MS2_2	134.4	96.46	33628	31986	35171	35347	35111	33716	33891	34831	33335	36264	32157	30565	35236	35741	35628	34006	34381	34417	33027	35685	5	5
ASGVQVADEVCR	Acetyl (Protein N-term)	1331.614	0.6139637	1193	P60981	DSTN	Destrin	yes	yes	1	0	0	0	1	1	1	1	1	1	33.011	33.011	2	3.9978E-72	11065	20170328_LUMOS1_nLC13_AH_TMTYoccHback_MS3_3	112.75	54.581	12350	12062	12009	11458	11011	13403	12695	12445	10977	12488	11807	11521	12064	11683	11244	13410	12773	12333	10918	12298	5	4
ASGVQVADEVCR	Acetyl (Protein N-term);Phospho (STY)	1411.5803	0.58029411	1193	P60981	DSTN	Destrin	yes	yes	1	0	1	0	1	1	1	1	1	1	35.202	35.202	2	6.173E-18	11997	20170328_LUMOS1_nLC13_AH_TMTYoccHback_MS3_2	93.667	64.194	10751	9825.1	10617	10921	10722	11164	10579	11072	10595	10786	10279	9388.7	10663	11046	10877	11222	10726	10943	10490	10628	5	5
ASGVTVNDEVIK	Acetyl (Protein N-term)	1272.6561	0.65614609	2676	Q9Y281	CFL2	Cofilin-2	yes	yes	1	0	0	0	1	1	1		1		46.994	46.994	2	2.28E-46	17229	20170328_LUMOS1_nLC13_AH_TMTYoccHback_MS3_2	133.23	63.883	22024	21762	21779	22070	21739	21781	22038	21545	21548	22156	21057	20789	21876	22404	22072	21930	22313	21315	21353	21808	4	4
ASGVTVNDEVIK	Acetyl (Protein N-term);Phospho (STY)	1352.6225	0.6224765	2676	Q9Y281	CFL2	Cofilin-2	yes	yes	1	0	1	0	1	1	1			1	49.947	49.947	2	1.9661E-35	18745	20170328_LUMOS1_nLC13_AH_TMTYoccHback_MS3_3	89.047	32.926	20137	18380	20025	19806	18996	19587	20459	20151	18882	21046	19254	17562	20103	20053	19347	19729	20652	19916	18742	20709	4	4
ASIANSDGPTAGSQTPPFK	Phospho (STY)	1924.8568	0.85678654	190	O75167	PHACTR2	Phosphatase and actin regulator 2	yes	yes	0	0	1	0	1	1	1				48.437	48.437	3	2.4715E-05	16361	20170328_LUMOS1_nLC13_AH_TMTYoccHback_MS2_1	83.606	55.637	16965	18458	19905	18742	18411	18413	19134	19407	19362	19753	16229	17633	19838	19023	18766	18557	19367	19155	19168	19447	3	3
ASIIGSGGR	Unmodified	816.44537	0.44536545	349	P06105	SCP160	Protein SCP160	yes	yes	0	0	0	0		1	1				25.44	25.44	2	0.0069296	8025	20170328_LUMOS1_nLC13_AH_TMTYoccHback_MS2_2	83.429	33.496	7438.5	7332.2	7899.4	7207.4	7543.6	7996.7	7363.3	7962.6	7658.8	7412.1	7113.6	7003.8	7906.8	7333.4	7671.4	8020.9	7473.4	7860	7576.2	7311.9	2	2
ASISEPSDTDPEPR	Unmodified	1499.674	0.673981	1949	Q8N1F8	STK11IP	Serine/threonine-protein kinase 11-interacting protein	yes	yes	0	0	0	0	1	1	1				25.476	25.476	2	1.172E-07	7659	20170328_LUMOS1_nLC13_AH_TMTYoccHback_MS2_1	137.98	78.731	4603.7	4127.3	4211.7	4490.4	4601	4799.4	4847.3	4710.3	4617.9	4967.9	4400.7	3943.7	4248.8	4547.4	4655.7	4818.7	4899.1	4663.7	4579.4	4887.2	3	3
ASLEAAIADAEQR	Unmodified	1343.6681	0.66810776	25	P05787;CON__P05787;CON__H-INV:HIT000292931	KRT8	Keratin, type II cytoskeletal 8	yes	no	0	0	0	0	1	1	1			1	63.165	63.165	2;3	1.3076E-06	22723	20170328_LUMOS1_nLC13_AH_TMTYoccHback_MS2_3	121.56	99.366	29202	26035	30080	29710	29611	30117	29154	31667	28470	30277	27923	24881	30155	30016	30073	30319	29550	31218	28212	29850	4	4
ASLEDAPVDDLTR	Unmodified	1400.6783	0.6783381	1860	Q7Z2W4	ZC3HAV1	Zinc finger CCCH-type antiviral protein 1	yes	yes	0	0	0	0		1	1				48.897	48.897	2	5.5171E-05	17082	20170328_LUMOS1_nLC13_AH_TMTYoccHback_MS2_3	104.14	77.046	23059	22245	23911	24553	23967	23658	25301	24313	23332	25527	22050	21256	23966	24830	24343	23852	25557	24033	23160	25115	3	3
ASLEGNLAETENR	Unmodified	1402.6688	0.66883604	34	Q04695;CON__Q04695	KRT17	Keratin, type I cytoskeletal 17	yes	no	0	0	0	0	1	1	1				34.486	34.486	2;3	1.2153E-06	11422	20170328_LUMOS1_nLC13_AH_TMTYoccHback_MS2_2	98.865	76.779	13469	13610	14542	13418	13093	14187	14633	13983	13164	14440	12882	13001	14541	13645	13376	14250	14747	13836	13077	14212	2	2
ASLEVSR	Acetyl (Protein N-term)	802.41848	0.418482	171	O60762	DPM1	Dolichol-phosphate mannosyltransferase subunit 1	yes	yes	1	0	0	0	1	1	1				20.921	20.921	2	0.0035511	6245	20170328_LUMOS1_nLC13_AH_TMTYoccHback_MS2_3	101.69	91.385	2623.6	2749.4	3654.6	3338	3481.2	3103.9	2940.7	2801.1	3471.4	3438.8	2511.5	2628.1	3619.8	3362.2	3534.8	3128.2	3008.8	2791.6	3422.9	3373.1	3	3
ASLEVSRSPR	Acetyl (Protein N-term);Phospho (STY)	1222.5707	0.5707157	171	O60762	DPM1	Dolichol-phosphate mannosyltransferase subunit 1	yes	yes	1	0	1	1	1	1	1				21.43	21.43	2	0.00010606	6368	20170328_LUMOS1_nLC13_AH_TMTYoccHback_MS2_2	70.195	34.838	9308.1	9231.7	10314	9477.2	9241.4	10322	9358.5	9371.5	9183.5	10054	8902.7	8819.5	10301	9622.7	9431.2	10347	9476.5	9308.2	9099.2	9887.9	4	4
ASLGSLEGEAEAEASSPK	Phospho (STY)	1811.7826	0.78261855	1428	Q09666	AHNAK	Neuroblast differentiation-associated protein AHNAK	yes	yes	0	0	1	0	2	2	2	2	2	2	62.559	62.559	2;3	2.7226E-215	26549	20170328_LUMOS1_nLC13_AH_TMTYoccHback_MS3_2	442.89	405.54	70049	67217	73916	72789	74867	71903	72523	74094	73439	78652	66988	64226	74032	73681	75923	72430	73596	73251	72701	77365	12	12
ASLGSLEGEAEAEASSPK	Unmodified	1731.8163	0.81628814	1428	Q09666	AHNAK	Neuroblast differentiation-associated protein AHNAK	yes	yes	0	0	0	0	1	1	1	1	1	1	60.645	60.645	3;4	8.1299E-31	23366	20170328_LUMOS1_nLC13_AH_TMTYoccHback_MS3_1	227.63	190.54	54826	50745	56517	56401	55968	53953	55025	57847	54325	59407	52427	48491	56657	57017	56826	54439	55784	57075	53818	58475	7	7
ASLGSLEGEAEAEASSPK	2 Phospho (STY)	1891.7489	0.74894896	1428	Q09666	AHNAK	Neuroblast differentiation-associated protein AHNAK	yes	yes	0	0	2	0	1	2	2	2	2	2	66.753	66.753	2;3;4	2.6904E-126	25389	20170328_LUMOS1_nLC13_AH_TMTYoccHback_MS3_3	372.17	340.59	73235	72100	75752	71546	73274	75981	74272	76114	71225	76040	70030	68873	75917	72739	74505	76324	75178	75223	70619	74892	15	15
ASLSLAPVNIFK	Acetyl (Protein N-term)	1300.7391	0.73908786	1239	P78371	CCT2	T-complex protein 1 subunit beta	yes	yes	1	0	0	0	1	1	1	1	1	1	83.609	83.609	2	4.8777E-17	34384	20170328_LUMOS1_nLC13_AH_TMTYoccHback_MS3_2	76.827	40.431	43309	41730	44168	45268	44147	45493	44697	45745	42935	47571	41412	39874	44301	45825	44821	45785	45245	45241	42568	46812	7	7
ASLSLAPVNIFK	Acetyl (Protein N-term);Phospho (STY)	1380.7054	0.70541827	1239	P78371	CCT2	T-complex protein 1 subunit beta	yes	yes	1	0	1	0	1		1	1			84.794	84.794	2	1.4145E-06	31191	20170328_LUMOS1_nLC13_AH_TMTYoccHback_MS2_3	88.948	57.576	21020	20117	22070	22639	21284	23415	22247	24122	22707	23880	20101	19225	22103	22889	21653	23550	22516	23813	22473	23524	4	4
ASLVALPEQTASEEETPPPLLTK	Unmodified	2420.2686	0.26863645	2620	Q9UKV3	ACIN1	Apoptotic chromatin condensation inducer in the nucleus	yes	yes	0	0	0	0	1	1	1				77.79	77.79	3	4.4994E-11	28421	20170328_LUMOS1_nLC13_AH_TMTYoccHback_MS2_3	118.16	107.21	9424.1	9129	9483.8	9773.4	9629.1	9654.9	9493	9457	9238.4	10266	9011	8722.5	9519.1	9897.9	9766	9719.2	9620.9	9370	9155.9	10094	3	3
ASLVALPEQTASEEETPPPLLTK	Phospho (STY)	2500.235	0.23496686	2620	Q9UKV3	ACIN1	Apoptotic chromatin condensation inducer in the nucleus	yes	yes	0	0	1	0			1	1			79.063	79.063	3;4	0.00033404	28944	20170328_LUMOS1_nLC13_AH_TMTYoccHback_MS2_3	66.644	52.389	4870.6	4803.2	5290.6	5375.4	5164.3	5006.9	4741	5286.9	4766.5	4944.5	4658.2	4590	5291.1	5431.6	5242.7	5055.9	4820.6	5209	4719.5	4877.1	2	2
ASLVSEEEEDEEEDK	Unmodified	1736.7112	0.71121395	2173	Q96GN5	CDCA7L	Cell division cycle-associated 7-like protein	yes	yes	0	0	0	0	1		1				40.547	40.547	2;3	4.8496E-11	13311	20170328_LUMOS1_nLC13_AH_TMTYoccHback_MS2_1	151.3	128.12	14845	15326	16614	15958	14793	15034	15649	16313	15278	17498	14199	14643	16586	16175	15110	15181	15820	16105	15140	17208	2	2
ASLVSEEEEDEEEDK	Phospho (STY)	1816.6775	0.67754435	2173	Q96GN5	CDCA7L	Cell division cycle-associated 7-like protein	yes	yes	0	0	1	0	1	1	1				44.392	44.392	3	1.524E-05	15328	20170328_LUMOS1_nLC13_AH_TMTYoccHback_MS2_3	88.19	69.825	21143	22958	23871	23711	23698	23574	23268	24080	24103	26479	20223	21933	23837	24051	24058	23738	23609	23831	23846	26028	3	3
ASMSEFLESEDGEVEQQR	Oxidation (M)	2085.8797	0.87969303	1601	Q15022	SUZ12	Polycomb protein SUZ12	yes	yes	0	1	0	0	1	1	1	1			40.136	40.136	3	3.0101E-39	13938	20170328_LUMOS1_nLC13_AH_TMTYoccHback_MS3_1	235.26	205.92	11211	11219	12002	11456	10938	11653	11805	12037	10874	11360	10722	10718	12006	11628	11162	11727	11915	11871	10794	11203	4	4
ASMSEFLESEDGEVEQQR	Phospho (STY)	2149.8511	0.85110882	1601	Q15022	SUZ12	Polycomb protein SUZ12	yes	yes	0	0	1	0	1	1					59.184	59.184	3	5.49E-10	20581	20170328_LUMOS1_nLC13_AH_TMTYoccHback_MS2_1	113.49	101.88	7941.1	8655.6	8905.2	9904.2	10926	8639.2	8737.4	10026	10722	11252	7595.6	8272	8906.8	9994.4	10972	8757.3	8968.5	9887.6	10562	11056	2	2
ASMSEFLESEDGEVEQQR	Unmodified	2069.8848	0.88477841	1601	Q15022	SUZ12	Polycomb protein SUZ12	yes	yes	0	0	0	0	1	1	1	1	1	1	60.774	60.774	3	2.7464E-16	21178	20170328_LUMOS1_nLC13_AH_TMTYoccHback_MS2_1	154.99	126.35	21129	20992	22509	21505	23127	23654	22285	23684	22509	24027	20207	20055	22536	21839	23437	23734	22618	23414	22285	23656	6	6
ASMSEFLESEDGEVEQQR	Oxidation (M);Phospho (STY)	2165.846	0.84602344	1601	Q15022	SUZ12	Polycomb protein SUZ12	yes	yes	0	1	1	0		1					40.75	40.75	3	5.9468E-06	13847	20170328_LUMOS1_nLC13_AH_TMTYoccHback_MS2_2	87.094	69.177	4546	4522.3	4368	5027	4226.3	4577.3	4729.9	4875.2	4705.3	4578.9	4346.1	4321.4	4392.6	5080.1	4302.8	4626.6	4774	4802.5	4660.3	4516.1	1	1
ASNFDSDDEMDENEIWSALVK	Unmodified	2414.022	0.022000173	1442	Q12176	MAK21	Ribosome biogenesis protein MAK21	yes	yes	0	0	0	0		1					82.084	82.084	3	0.0016166	30027	20170328_LUMOS1_nLC13_AH_TMTYoccHback_MS2_2	55.127	37.426	3932.3	4132.1	3869.4	3261.8	3730.9	4457.7	3734.6	4261.8	3169.6	3616.9	3759.7	3944.7	3886.8	3362.4	3793.6	4442.7	3775.1	4205.8	3154.5	3576.1	1	1
ASNSSQTSNFLAEQYER	Unmodified	1930.8657	0.86569795	740	P33332	SEC3	Exocyst complex component SEC3	yes	yes	0	0	0	0	1	1	1				42.541	42.541	3	1.7399E-14	14609	20170328_LUMOS1_nLC13_AH_TMTYoccHback_MS2_2	140.89	118.84	16844	16928	17318	16011	16890	18283	17737	18404	16880	17560	16106	16168	17361	16324	17175	18325	17928	18169	16740	17312	3	3
ASNSWNASSSPGEAREDGPEGLDK	Acetyl (Protein N-term)	2502.0895	0.089502887	2255	Q99594	TEAD3	Transcriptional enhancer factor TEF-5	yes	yes	1	0	0	1	1		1				41.032	41.032	3	2.0774E-05	13994	20170328_LUMOS1_nLC13_AH_TMTYoccHback_MS2_3	63.115	46.621	11871	9815.9	10578	10592	11351	11051	10604	11495	10761	12104	11347	9379.1	10685	10728	11477	11112	10776	11359	10653	11908	2	2
ASNSWNASSSPGEAREDGPEGLDK	Acetyl (Protein N-term);Phospho (STY)	2582.0558	0.055833295	2255	Q99594	TEAD3	Transcriptional enhancer factor TEF-5	yes	yes	1	0	1	1	1	1	1				43.704	43.704	3	1.5757E-10	15038	20170328_LUMOS1_nLC13_AH_TMTYoccHback_MS2_2	76.31	60.172	15929	16702	16374	17383	16967	17537	17384	18020	17391	18518	15231	15957	16421	17628	17201	17652	17601	17804	17222	18227	3	3
ASPAPGSGHPEGPGAHLDMNSLDR	Oxidation (M)	2385.0768	0.076770131	235	O94826	TOMM70A	Mitochondrial import receptor subunit TOM70	yes	yes	0	1	0	0	1	1	1				28.834	28.834	4	0.00011172	9286	20170328_LUMOS1_nLC13_AH_TMTYoccHback_MS2_2	66.613	50.491	6102.8	6054.1	6747	6487.5	5794	6445.1	6839.5	6282.2	6248.4	7079.1	5837	5784.5	6738	6570.2	5938	6486.3	6882.3	6230.7	6204.2	6954.9	3	3
ASPDDSARKSR	Phospho (STY)	1268.551	0.55104289	2758				yes	yes	0	0	1	2	1	1					27.525	27.525	2	0.042142	8386	20170328_LUMOS1_nLC13_AH_TMTYoccHback_MS2_1	41.448	6.0342	7746.5	7335.7	7576	7280	7097	7036.7	7335.2	7471.2	7232	7544.6	7406.3	7007.4	7611	7396	7228.9	7096.6	7422.7	7371.2	7164.7	7429	2	2
ASPDLWPEQLPGVAEFAASFK	Unmodified	2259.1212	0.12118435	1691	Q52LA3	LIN52	Protein lin-52 homolog	yes	yes	0	0	0	0	1		1	1			87.253	87.253	3	4.1385E-06	32163	20170328_LUMOS1_nLC13_AH_TMTYoccHback_MS2_3	84.499	74.218	8983	9133.2	8769.5	8624.4	9535.7	9194.6	8663.9	9808.4	8810.2	9853.7	8588.5	8723.2	8818.3	8788.7	9633.7	9242.7	8814.7	9674.6	8720.6	9703.8	3	3
ASPEPPGPESSSR	Unmodified	1296.5946	0.59460847	2339	Q9C0C2	TNKS1BP1	182 kDa tankyrase-1-binding protein	yes	yes	0	0	0	0		1		1	1	1	16.505	16.505	2	0.0021494	4874	20170328_LUMOS1_nLC13_AH_TMTYoccHback_MS3_3	89.171	64.248	2769.1	2508.8	2868	2906.8	2614.8	2649.5	2363.9	3054.2	2476.8	2592.2	2648	2397.7	2873.2	2932.7	2662.7	2680.9	2406.8	2995.8	2449.6	2563	4	4
ASPEPQRENASPAPGTTAEEAMSR	Unmodified	2483.1347	0.13467894	1006	P46379	BAG6	Large proline-rich protein BAG6	yes	yes	0	0	0	1	1	1	1				28.325	28.325	3	9.7548E-49	9090	20170328_LUMOS1_nLC13_AH_TMTYoccHback_MS2_2	197.86	186.4	10493	10731	11035	10150	10705	10637	10699	10453	10787	10189	10034	10249	11051	10341	10881	10687	10844	10333	10680	10041	3	3
ASPFEEDQNR	Unmodified	1191.5156	0.51562986	2029	Q8TB72	PUM2	Pumilio homolog 2	yes	yes	0	0	0	0		1	1				25.229	25.229	2	0.0079558	7967	20170328_LUMOS1_nLC13_AH_TMTYoccHback_MS2_3	78.098	50.968	9755.8	10330	11824	11547	11922	10987	11560	12290	10701	11579	9333.9	9871	11774	11670	12093	11095	11714	12089	10621	11419	3	3
ASPGIEVELLGK	Acetyl (Protein N-term)	1253.6867	0.68671794	2034	Q8TCY9	URGCP	Up-regulator of cell proliferation	yes	yes	1	0	0	0	1	1	1	1	1		77.677	77.677	2	4.2637E-06	28399	20170328_LUMOS1_nLC13_AH_TMTYoccHback_MS2_3	91.584	65.69	32393	32477	34080	33887	34755	35680	33854	34756	35232	36692	30977	31028	34139	34374	35237	35837	34363	34421	34851	36095	5	5
ASPGIEVELLGK	Acetyl (Protein N-term);Phospho (STY)	1333.653	0.65304835	2034	Q8TCY9	URGCP	Up-regulator of cell proliferation	yes	yes	1	0	1	0	1	1	1		1		79.469	79.469	2	8.0738E-08	32422	20170328_LUMOS1_nLC13_AH_TMTYoccHback_MS3_2	71.889	21.011	33734	31672	33546	33520	33106	34001	33790	34278	32676	36407	32254	30260	33684	33970	33634	34209	34198	33913	32390	35811	4	4
ASPGTPLSPGSLR	Unmodified	1238.6619	0.66190017	2139	Q96BD0	SLCO4A1	Solute carrier organic anion transporter family member 4A1	yes	yes	0	0	0	0					1		38.545	38.545	2	6.5838E-05	13439	20170328_LUMOS1_nLC13_AH_TMTYoccHback_MS3_2	128.51	80.598	1252.5	1017.4	1175.1	797.91	1067.2	1130.7	1069.9	995.59	1192.4	966.67	1197.4	971.24	1182.7	823.14	1088.3	1124.8	1086.2	987.96	1177.4	952.68	1	1
ASPITNDGEDEFVPSDGLDKDEYTFSPGK	Unmodified	3129.3938	0.39384956	1290	Q02880	TOP2B	DNA topoisomerase 2-beta	yes	yes	0	0	0	1	1	1	1				71.431	71.431	3;4	1.4463E-17	25951	20170328_LUMOS1_nLC13_AH_TMTYoccHback_MS2_3	150.48	139.17	21232	20473	23076	22469	23433	21691	22282	22471	21901	25512	20306	19563	23082	22728	23756	21869	22616	22245	21699	25061	5	5
ASPLSSDSPVK	Unmodified	1086.5557	0.55570376	2702	Q9Y426	C2CD2	C2 domain-containing protein 2	yes	yes	0	0	0	0	1						37.55	37.55	2	0.0038879	12165	20170328_LUMOS1_nLC13_AH_TMTYoccHback_MS2_1	80.755	45.486	9915.5	9152.5	9762.5	10213	9424.7	10562	9992.9	9821.2	9441.3	9958.4	9480.2	8746.2	9806	10329	9589.4	10609	10096	9734.6	9365.1	9805	1	1
ASPPACPSEEDESLK	Acetyl (Protein N-term)	1657.7141	0.71413125	670	P31321	PRKAR1B	cAMP-dependent protein kinase type I-beta regulatory subunit	yes	yes	1	0	0	0	1	1	1				35.491	35.491	2	5.4674E-08	11792	20170328_LUMOS1_nLC13_AH_TMTYoccHback_MS2_2	110.08	80.99	16111	15527	16713	17308	16787	16222	18081	17545	16060	19194	15406	14837	16751	17493	17053	16383	18241	17330	15960	18868	3	3
ASPPACPSEEDESLK	Acetyl (Protein N-term);Phospho (STY)	1737.6805	0.68046166	670	P31321	PRKAR1B	cAMP-dependent protein kinase type I-beta regulatory subunit	yes	yes	1	0	1	0			1				36.566	36.566	2	2.1871E-08	12332	20170328_LUMOS1_nLC13_AH_TMTYoccHback_MS2_3	112.13	90.039	3718.2	3926.8	3681.3	3549.4	3628.9	4595.6	4110.6	3914.9	3950.9	3752	3555.1	3750.1	3697.2	3630.9	3692	4580.3	4145	3888.9	3917	3698.8	1	1
ASPPESDGFSDVRK	Acetyl (Protein N-term)	1532.7107	0.71070086	779	P35568	IRS1	Insulin receptor substrate 1	yes	yes	1	0	0	1	1	1	1	1	1		36.451	36.451	2	3.1227E-11	11729	20170328_LUMOS1_nLC13_AH_TMTYoccHback_MS2_1	169.58	141.41	23520	22623	22620	23255	23116	23718	23964	24286	23466	24273	22486	21613	22753	23598	23452	23864	24245	23985	23252	23906	5	5
ASPPESDGFSDVRK	Acetyl (Protein N-term);Phospho (STY)	1612.677	0.67703126	779	P35568	IRS1	Insulin receptor substrate 1	yes	yes	1	0	1	1	1	1	1			1	38.639	38.639	2	9.2745E-08	12990	20170328_LUMOS1_nLC13_AH_TMTYoccHback_MS2_2	123.96	112.81	15763	14467	16329	15737	16140	16845	16890	16680	16530	16890	15073	13824	16365	15937	16401	16914	17082	16496	16380	16630	4	4
ASPPGDLQNPK	Unmodified	1122.5669	0.56693715	54	O00273	DFFA	DNA fragmentation factor subunit alpha	yes	yes	0	0	0	0	1	1	1	1	1		31.264	31.264	2;3	0.00051515	9864	20170328_LUMOS1_nLC13_AH_TMTYoccHback_MS2_1	77.744	58.964	11451	10104	11616	11614	11606	10108	10669	11303	9974.1	10123	10949	9656.1	11653	11718	11770	10241	10835	11107	9896.6	9995	3	3
ASPSLERPEK	Acetyl (Protein N-term)	1154.5932	0.5931519	1531	Q13601	KRR1	KRR1 small subunit processome component homolog	yes	yes	1	0	0	1	1	1	1				26.591	26.591	2	3.375E-06	8382	20170328_LUMOS1_nLC13_AH_TMTYoccHback_MS2_3	117.89	85.955	18644	18835	19541	19310	19129	18653	19839	18840	19023	18287	17829	17994	19574	19589	19445	18799	20064	18603	18861	18022	3	3
ASPSLERPEK	Acetyl (Protein N-term);Phospho (STY)	1234.5595	0.55948231	1531	Q13601	KRR1	KRR1 small subunit processome component homolog	yes	yes	1	0	1	1	1	1					27.219	27.219	2	0.00013467	8299	20170328_LUMOS1_nLC13_AH_TMTYoccHback_MS2_1	67.153	46.85	14122	14173	14154	14646	13860	15757	15248	15225	13796	14832	13503	13540	14207	14865	14099	15814	15376	15058	13703	14616	2	2
ASPSPPPK	Unmodified	779.41775	0.41775372	1937	Q8IYB3	SRRM1	Serine/arginine repetitive matrix protein 1	yes	yes	0	0	0	0	1	1	1		1		21.137	21.137	2	0.006637	5957	20170328_LUMOS1_nLC13_AH_TMTYoccHback_MS2_1	89.298	42.733	6839.4	6753	6747.8	7965.4	7392.9	7769.6	7822.9	7810.3	7349.5	7882.9	6539.2	6454.4	6782.3	8034.7	7480.3	7827.5	7903.8	7719.5	7291.4	7762.2	4	4
ASPSPQPSSQPLQIHR	Phospho (STY)	1808.8571	0.85706132	2429	Q9HC35	EML4	Echinoderm microtubule-associated protein-like 4	yes	yes	0	0	1	0	1		1				30.04	30.04	3	4.5698E-06	9364	20170328_LUMOS1_nLC13_AH_TMTYoccHback_MS2_1	92.236	69.996	6136.7	5776.3	6928.2	6187.6	6204.4	6581.6	6992	6103.7	5576.7	5847.1	5869.8	5519.1	6914.3	6269.9	6340.8	6604.5	7033	6043.5	5561.9	5764.3	2	2
ASPVAALK	Unmodified	755.45414	0.45413923	107	O15417	TNRC18	Trinucleotide repeat-containing gene 18 protein	yes	yes	0	0	0	0	1	1	1				42.764	42.764	2	0.0013654	14635	20170328_LUMOS1_nLC13_AH_TMTYoccHback_MS2_3	124.08	46.405	46178	44657	47318	47677	46708	48305	48296	49163	45786	48225	44156	42668	47447	48299	47460	48608	48841	48544	45411	47516	3	3
ASPVGDGNFR	Unmodified	1018.4832	0.48320752	1913	Q86YS7	C2CD5	C2 domain-containing protein 5	yes	yes	0	0	0	0	1	1	1				27.001	27.001	2	6.3942E-06	8580	20170328_LUMOS1_nLC13_AH_TMTYoccHback_MS2_3	169.21	144.12	16193	15753	17048	17123	15885	17851	16811	16236	16711	17085	15485	15052	17069	17337	16189	17921	16999	16118	16551	16808	3	3
ASPVSFQELNR	Unmodified	1246.6306	0.63060004	482	P15822	HIVEP1	Zinc finger protein 40	yes	yes	0	0	0	0		1					46.248	46.248	2	0.0047003	16000	20170328_LUMOS1_nLC13_AH_TMTYoccHback_MS2_2	78.136	45.831	11947	10547	11559	12190	12237	12228	11751	11771	12219	12678	11422	10080	11627	12308	12385	12300	11934	11667	12087	12467	1	1
ASQSSDSESIEVPTAILK	Unmodified	1860.9317	0.93165225	1391	Q07878	VPS13	Vacuolar protein sorting-associated protein 13	yes	yes	0	0	0	0	1	1	1	1			66.047	66.047	3	9.8298E-23	23861	20170328_LUMOS1_nLC13_AH_TMTYoccHback_MS2_3	168.69	135.74	36811	33516	26478	17511	15532	40346	35387	28672	17230	15085	35167	31970	27002	18695	16514	39664	34823	28455	17568	15149	4	4
ASRVPSSDEEVVEEPQSR	Unmodified	1999.9447	0.94467655	2339	Q9C0C2	TNKS1BP1	182 kDa tankyrase-1-binding protein	yes	yes	0	0	0	1	1	1	1				26.292	26.292	3	4.646E-22	8300	20170328_LUMOS1_nLC13_AH_TMTYoccHback_MS2_2	199.31	183.88	16159	16128	17313	16059	17344	17684	16655	16705	17296	18132	15453	15406	17327	16330	17596	17730	16914	16572	17111	17828	4	4
ASRVPSSDEEVVEEPQSR	2 Phospho (STY)	2159.8773	0.87733737	2339	Q9C0C2	TNKS1BP1	182 kDa tankyrase-1-binding protein	yes	yes	0	0	2	1	1		1	1			30.889	30.889	3	5.1089E-05	9652	20170328_LUMOS1_nLC13_AH_TMTYoccHback_MS2_1	72.755	55.607	10357	10527	11037	11003	10665	11376	11522	10962	10439	11013	9905.1	10058	11047	11158	10853	11431	11626	10849	10368	10846	3	3
ASRVPSSDEEVVEEPQSRR	Unmodified	2156.0458	0.045787579	2339	Q9C0C2	TNKS1BP1	182 kDa tankyrase-1-binding protein	yes	yes	0	0	0	2	1						24.48	24.48	4	2.7824E-11	7192	20170328_LUMOS1_nLC13_AH_TMTYoccHback_MS2_1	128.05	104.72	718.73	1162.7	1085.8	1216.4	999.31	908.29	1071.9	875.01	948.53	1100.2	688.25	1110.9	1072.4	1230.9	1019.2	924.44	1081.5	870.51	942.76	1078.7	1	1
ASSDASDLLR	Unmodified	1033.504	0.50400254	499	P16861	PFK1	ATP-dependent 6-phosphofructokinase subunit alpha	yes	yes	0	0	0	0	1	1	1	1		1	33.925	33.925	2	4.8275E-08	11265	20170328_LUMOS1_nLC13_AH_TMTYoccHback_MS2_3	187.14	141.81	85119	78050	56471	36952	27433	85780	78836	59540	33591	28425	81304	74440	57864	39791	29815	84303	77232	59098	34525	28664	5	5
ASSEPSSPPPISR	Unmodified	1310.6466	0.64664404	1305	Q03306	PKH3	Serine/threonine-protein kinase PKH3	yes	yes	0	0	0	0		1					21.659	21.659	2	0.011456	6573	20170328_LUMOS1_nLC13_AH_TMTYoccHback_MS2_2	64.374	39.992	0	0	0	0	0	0	0	0	0	0	0	0	0	0	0	0	0	0	0	0	0	0
ASSFLDTSK	Unmodified	954.46583	0.46582612	2705	Q9Y485	DMXL1	DmX-like protein 1	yes	yes	0	0	0	0			1				46.29	46.29	2	9.4451E-08	16054	20170328_LUMOS1_nLC13_AH_TMTYoccHback_MS2_3	182.98	125.7	11289	10796	11245	11299	10556	11381	10886	11519	10372	11610	10794	10315	11287	11455	10751	11454	11011	11382	10286	11433	1	1
ASSHSSQTQGGGSVTK	Unmodified	1517.707	0.70701246	309	P02545	LMNA	Prelamin-A/C;Lamin-A/C	yes	yes	0	0	0	0	1	1	1				12.252	12.252	3	0.00010796	2975	20170328_LUMOS1_nLC13_AH_TMTYoccHback_MS2_2	77.324	61.205	1219.4	1372.7	1222.3	1386.9	1320.5	1532.5	1382.4	1682.1	1062.9	1335.8	1165.9	1311.4	1227.6	1409.4	1336.7	1539.4	1393.4	1650.5	1061.4	1323.1	3	3
ASSHSSQTQGGGSVTK	2 Phospho (STY)	1677.6397	0.63967328	309	P02545	LMNA	Prelamin-A/C;Lamin-A/C	yes	yes	0	0	2	0	1	1	1	1		1	15.459	15.459	3	0.0019892	4453	20170328_LUMOS1_nLC13_AH_TMTYoccHback_MS3_3	79.022	46.524	5055	4505.6	4865.7	5619.7	4853	5044.8	5590.7	5385	4860.9	5339.8	4832.7	4307.2	4893.5	5653.4	4935.9	5101.9	5626	5310	4834	5260.1	5	5
ASSLDDFISR	Unmodified	1109.5353	0.53530267	1289	Q02875	SYH1	SMY2 homolog 2	yes	yes	0	0	0	0	1		1				53.441	53.441	2	9.8545E-09	18852	20170328_LUMOS1_nLC13_AH_TMTYoccHback_MS2_3	191.67	160.36	40897	31526	27624	22374	21771	36675	34284	28932	22487	22845	39065	30089	28319	23257	22523	36317	34082	28732	22597	22631	2	2
ASSLEDLVLK	Unmodified	1073.5968	0.5968403	1632	Q15477	SKIV2L	Helicase SKI2W	yes	yes	0	0	0	0	1	1	1	1	1	1	75.754	75.754	2	3.0866E-44	30323	20170328_LUMOS1_nLC13_AH_TMTYoccHback_MS3_1	269.39	191.47	78961	74064	78401	75032	75618	75234	78133	78930	72972	73590	75497	70753	78719	76179	76917	75765	79000	77780	72407	72592	6	6
ASSLEDLVLK	Phospho (STY)	1153.5632	0.56317071	1632	Q15477	SKIV2L	Helicase SKI2W	yes	yes	0	0	1	0	1	1	1	1	1	1	76.819	76.819	2	5.6032E-56	31297	20170328_LUMOS1_nLC13_AH_TMTYoccHback_MS3_3	287.83	195.29	92312	88109	91712	90637	88260	91204	92337	94978	89023	94417	88262	84175	92080	91963	89800	91827	93365	93736	88251	93002	7	7
ASSLGEIDESSELR	Unmodified	1491.7053	0.70528113	1653	Q16513	PKN2	Serine/threonine-protein kinase N2	yes	yes	0	0	0	0	1	1	1	1	1		44.401	44.401	2	8.4271E-91	14787	20170328_LUMOS1_nLC13_AH_TMTYoccHback_MS2_1	356.2	293.02	37241	37101	37110	38139	39081	38743	39065	39245	37327	38363	35607	35445	37273	38700	39580	38981	39560	38753	37014	37802	6	6
ASSLGEIDESSELR	Phospho (STY)	1571.6716	0.67161154	1653	Q16513	PKN2	Serine/threonine-protein kinase N2	yes	yes	0	0	1	0	1	1	1	1	1	1	46.164	46.164	2	2.4163E-48	15991	20170328_LUMOS1_nLC13_AH_TMTYoccHback_MS2_2	278.39	232.96	35596	33428	36733	37418	39062	35963	35495	39827	39078	40599	34038	31944	36838	37817	39500	36298	36162	39250	38599	39969	6	6
ASSLPGSLQR	Unmodified	1014.5458	0.54580778	185	O75122	CLASP2	CLIP-associating protein 2	yes	yes	0	0	0	0	1						31.823	31.823	2	0.0043732	9976	20170328_LUMOS1_nLC13_AH_TMTYoccHback_MS2_1	85.67	57.563	6452.7	6857	7089	7216.1	6458.3	7512.9	6785.7	6921.2	6933	6844.7	6171.5	6551.3	7083.5	7316.3	6588.6	7543.7	6866.6	6859	6861.6	6742.9	1	1
ASSLSESSPPK	Unmodified	1088.535	0.53496832	2585	Q9UHB6	LIMA1	LIM domain and actin-binding protein 1	yes	yes	0	0	0	0	1	1	1	1	1	1	27.677	27.677	2;3	4.3206E-12	8993	20170328_LUMOS1_nLC13_AH_TMTYoccHback_MS3_3	180.67	120.65	32518	29474	33822	32601	33256	33059	32488	33120	32738	34684	31095	28165	33890	32979	33774	33259	32955	32764	32414	34126	7	7
ASSLSESSPPK	Phospho (STY)	1168.5013	0.50129873	2585	Q9UHB6	LIMA1	LIM domain and actin-binding protein 1	yes	yes	0	0	1	0	1	1	1	1	1		28.503	28.503	2;3	5.1669E-05	9186	20170328_LUMOS1_nLC13_AH_TMTYoccHback_MS2_3	136.02	90.941	24693	24206	25332	24707	25319	24305	24795	26236	24886	27536	23612	23125	25402	25073	25695	24503	25148	25892	24642	27092	6	6
ASSPAESSPEDSGYMR	Unmodified	1669.689	0.68897914	2717	Q9Y4H2	IRS2	Insulin receptor substrate 2	yes	yes	0	0	0	0	1	1	1		1		24.981	24.981	2	4.727E-06	7769	20170328_LUMOS1_nLC13_AH_TMTYoccHback_MS2_2	103.91	98.186	5360.9	4589.1	5748.7	5320	5497	5571	5829	5769.6	5660.2	5395.9	5126.9	4385.9	5751.7	5372.8	5595.5	5601.1	5891.8	5688.2	5610	5322.4	4	4
ASSPAQCVTPVQTVV	Unmodified	1542.7712	0.77119262	1533	Q13614	MTMR2	Myotubularin-related protein 2	yes	yes	0	0	0	0	1	1	1	1	1	1	49.125	49.125	2	2.8427E-06	18373	20170328_LUMOS1_nLC13_AH_TMTYoccHback_MS3_3	128.54	100.14	26851	23669	23217	23920	23582	25675	23685	25236	23100	28874	25663	22611	23480	24301	23923	25775	23988	25031	22892	28359	6	6
ASSPAQCVTPVQTVV	Phospho (STY)	1622.7375	0.73752303	1533	Q13614	MTMR2	Myotubularin-related protein 2	yes	yes	0	0	1	0		1	1				51.153	51.153	2	1.54E-06	17878	20170328_LUMOS1_nLC13_AH_TMTYoccHback_MS2_2	107.35	81.23	4884.9	4566.6	5435.1	4953.5	5038	5905.6	5831.8	5254.5	5423.8	5007	4672.2	4363.5	5428.4	5021.6	5142	5902.5	5873.5	5210.2	5382.5	4936.6	2	2
ASSPELPVSVENIK	Phospho (STY)	1548.7437	0.74365427	2125	Q969R5	L3MBTL2	Lethal(3)malignant brain tumor-like protein 2	yes	yes	0	0	1	0	1	1					65.908	65.908	3	0.00016383	23653	20170328_LUMOS1_nLC13_AH_TMTYoccHback_MS2_2	83.37	60.134	18759	18111	20678	20577	21531	19373	19693	20214	20836	22348	17942	17308	20674	20781	21794	19552	20044	19994	20602	21964	2	2
ASSPPDRIDIFGR	Unmodified	1429.7314	0.73137672	2501	Q9NWB6	ARGLU1	Arginine and glutamate-rich protein 1	yes	yes	0	0	0	1	1	1	1	1	1	1	50.336	50.336	3	3.1046E-26	18830	20170328_LUMOS1_nLC13_AH_TMTYoccHback_MS3_3	219.26	176.47	59903	57810	59758	61346	60749	59139	61768	60876	56384	59876	57276	55234	60006	62140	61633	59623	62468	60090	55987	58992	7	7
ASSPPDRIDIFGR	Phospho (STY)	1509.6977	0.69770713	2501	Q9NWB6	ARGLU1	Arginine and glutamate-rich protein 1	yes	yes	0	0	1	1	1	1	1	1	1	1	54.029	54.029	3	1.349E-12	20236	20170328_LUMOS1_nLC13_AH_TMTYoccHback_MS3_1	183.36	158.94	71174	69071	73716	76126	75101	71443	73132	75630	71565	75518	68059	66001	73895	76974	76146	72125	74158	74607	70914	74379	8	8
ASSPSPLTIGTPESQR	Unmodified	1626.8213	0.82131394	2445	Q9NPI6	DCP1A	mRNA-decapping enzyme 1A	yes	yes	0	0	0	0	1	1	1				40.741	40.741	2	4.5918E-30	13856	20170328_LUMOS1_nLC13_AH_TMTYoccHback_MS2_2	244.71	173.26	20701	20154	21162	21205	21242	21313	22487	22123	20698	22169	19794	19255	21224	21494	21574	21458	22712	21840	20547	21833	3	3
ASSSGPRSPLDQR	Phospho (STY)	1436.6409	0.64092053	80	O14646	CHD1	Chromodomain-helicase-DNA-binding protein 1	yes	yes	0	0	1	1	1	1	1				15.215	15.215	3	0.010414	4106	20170328_LUMOS1_nLC13_AH_TMTYoccHback_MS2_3	52.254	18.954	1249.9	1229	1513.9	1300.3	1437.8	1222.8	1399	1368.8	1472.4	1429.4	1195.8	1174.3	1507.1	1317.1	1462.5	1235.3	1420.4	1349.2	1456.1	1406.5	3	3
ASSSSNNSSSSSITTALR	Unmodified	1755.8235	0.82349878	1309	Q03497	STE20	Serine/threonine-protein kinase STE20	yes	yes	0	0	0	0	1	1					30.051	30.051	2	5.3066E-14	9720	20170328_LUMOS1_nLC13_AH_TMTYoccHback_MS2_2	139.58	108.51	8722	7948.1	6091.4	4262.4	3660.6	9466.4	9013.4	6225.9	4457.7	4051.7	8331.9	7581.9	6224.3	4538.4	3893.6	9305.3	8859.6	6218.2	4541.2	4037.2	2	2
ASSTPSSETQEEFVDDFR	Unmodified	2030.8705	0.87050855	669	P30622	CLIP1	CAP-Gly domain-containing linker protein 1	yes	yes	0	0	0	0			1				52.999	52.999	2	0.010816	18672	20170328_LUMOS1_nLC13_AH_TMTYoccHback_MS2_3	56.205	45.054	0	0	0	0	0	0	0	0	0	0	0	0	0	0	0	0	0	0	0	0	0	0
ASSTSTPEPTRKPWER	Phospho (STY)	1908.8731	0.87310531	1977	Q8N8S7	ENAH	Protein enabled homolog	yes	yes	0	0	1	2	1						34.163	34.163	4	4.037E-06	10854	20170328_LUMOS1_nLC13_AH_TMTYoccHback_MS2_1	98.062	73.468	5145	6217.8	5861.9	6609.1	5700.3	5769.3	5277.6	6326.1	5308.2	5463.5	4921.4	5940.8	5850.5	6689.5	5788.4	5843.2	5364.5	6216.4	5255.9	5399.5	1	1
ASSVSPPPVYKK	Unmodified	1258.6921	0.69213767	718	P32634	PMD1	Negative regulator of sporulation PMD1	yes	yes	0	0	0	1	1						40.188	40.188	3	0.011116	13207	20170328_LUMOS1_nLC13_AH_TMTYoccHback_MS2_1	40.725	17.846	12806	12123	11630	10349	10166	13045	13030	12325	9915.8	9976.4	12241	11575	11723	10615	10422	13027	13046	12159	9906.2	9876.1	1	1
ASSVTTFTGEPNTCPR	Unmodified	1723.7835	0.78354822	1107	P52943	CRIP2	Cysteine-rich protein 2	yes	yes	0	0	0	0	1	1					36.312	36.312	3	1.9219E-08	12188	20170328_LUMOS1_nLC13_AH_TMTYoccHback_MS2_2	98.882	82.25	12145	11981	11571	12768	12789	12347	12295	13106	12549	13162	11611	11447	11650	12931	12920	12452	12482	12929	12420	12962	1	1
ASTASPCNNNINAATAVALQEPR	Unmodified	2369.1394	0.13937039	1842	Q71RC2	LARP4	La-related protein 4	yes	yes	0	0	0	0	1	1	1			1	48.171	48.171	3	2.8463E-16	16233	20170328_LUMOS1_nLC13_AH_TMTYoccHback_MS2_1	137.64	115.42	9888.5	10995	11575	10874	11400	11209	11761	11459	11159	11778	9459.6	10502	11541	11055	11584	11273	11895	11324	11067	11593	4	4
ASTASPCNNNINAATAVALQEPR	Phospho (STY)	2449.1057	0.1057008	1842	Q71RC2	LARP4	La-related protein 4	yes	yes	0	0	1	0	1	1	2	1	1		51.405	51.405	2;3	4.9874E-17	17939	20170328_LUMOS1_nLC13_AH_TMTYoccHback_MS2_2	149.2	137.76	14784	13958	16734	15632	15537	16410	16511	16373	16244	17365	14141	13338	16702	15809	15838	16490	16691	16203	16094	17081	6	6
ASTASPCNNNINAATAVALQEPRK	Unmodified	2497.2343	0.23433341	1842	Q71RC2	LARP4	La-related protein 4	yes	yes	0	0	0	1	1		1				48.682	48.682	3	8.5102E-08	16463	20170328_LUMOS1_nLC13_AH_TMTYoccHback_MS2_1	105.51	89.741	9894.2	9847	9389.1	8593.3	8310.2	10613	9724.8	10244	9517.1	9523.9	9458.9	9402.9	9443.4	8802.3	8502.5	10607	9798.7	10122	9430.5	9395.4	2	2
ASTASPCNNNINAATAVALQEPRK	Phospho (STY)	2577.2007	0.20066381	1842	Q71RC2	LARP4	La-related protein 4	yes	yes	0	0	1	1		1					51.407	51.407	4	6.6932E-11	18041	20170328_LUMOS1_nLC13_AH_TMTYoccHback_MS2_2	118.57	105.15	6216.5	6434.8	7502.6	6270.2	6626.6	6446.5	6452.3	6636.7	6452.7	7295.1	5947.5	6146.5	7467	6378.5	6764.4	6484.8	6545.1	6566.5	6390.1	7170.7	1	1
ASTFCGTPDYIAPEILQGLK	Unmodified	2180.0824	0.082356006	1355	Q05655	PRKCD	Protein kinase C delta type;Protein kinase C delta type regulatory subunit;Protein kinase C delta type catalytic subunit	yes	yes	0	0	0	0				1			82.099	82.099	3	0.0044884	33539	20170328_LUMOS1_nLC13_AH_TMTYoccHback_MS3_1	58.158	42.216	958.99	786.25	808.92	1228.2	964.36	1000.9	856.55	1011.7	1021	1202.7	916.5	752.36	820	1225.7	970.46	1015.5	874.72	1003.4	1006.5	1180.4	1	1
ASTIFLSK	Unmodified	865.49092	0.49091866	1997;1975	Q8ND76;Q8N7R7	CCNY;CCNYL1	Cyclin-Y;Cyclin-Y-like protein 1	no	no	0	0	0	0	1	1	1				57.221	57.221	2	0.00067401	20342	20170328_LUMOS1_nLC13_AH_TMTYoccHback_MS2_3	135.83	80.154	40279	38867	42921	42509	44035	42120	40421	43920	41205	46771	38520	37139	42973	43013	44603	42431	41109	43407	40784	46003	3	3
ASTLTNEEQTVDPSNNDSQEDISLGDSNEITSLASLK	Unmodified	3921.8087	0.80870274	881	P39010	AKR1	Palmitoyltransferase AKR1	yes	yes	0	0	0	0	1		1				77.824	77.824	3;4	8.0656E-08	27834	20170328_LUMOS1_nLC13_AH_TMTYoccHback_MS2_1	80.593	66.434	8026.9	7063.9	5545.5	3247.3	3257.9	8417.1	7512.6	5957.7	3857.5	2538.9	7667.8	6736.9	5670.1	3512.9	3464.6	8260.5	7394.4	5901.8	3921.8	2574	2	2
ASTPDWVSEGPQPGLR	Unmodified	1695.8216	0.82164829	1922	Q8IVT2	MISP	Mitotic interactor and substrate of PLK1	yes	yes	0	0	0	0	1		1				50.252	50.252	2;3	0.0070125	17616	20170328_LUMOS1_nLC13_AH_TMTYoccHback_MS2_3	46.319	32.235	11266	10832	12862	12643	12713	12705	12283	12602	12651	13405	10777	10353	12837	12761	12906	12785	12470	12475	12518	13185	2	2
ASTPDWVSEGPQPGLR	Phospho (STY)	1775.788	0.7879787	1922	Q8IVT2	MISP	Mitotic interactor and substrate of PLK1	yes	yes	0	0	1	0			1				51.833	51.833	2	0.0019734	18220	20170328_LUMOS1_nLC13_AH_TMTYoccHback_MS2_3	73.415	53.034	5614.5	6119.9	6885.3	8540.9	7160.9	6107	5920.8	6907.4	7777.3	9096.4	5371.9	5853.1	6854.5	8547	7240.8	6241.5	6076.7	6844.5	7650.2	8911.9	1	1
ASTTMPDSPSK	2 Phospho (STY)	1280.4397	0.43969983	2772				yes	yes	0	0	2	0					1		34.252	34.252	2	0.022987	11612	20170328_LUMOS1_nLC13_AH_TMTYoccHback_MS3_2	79.474	6.214	5425.8	5833.3	5649.4	5659.6	4678	4916.7	6897.8	7322.2	4872.9	6726.3	5188.5	5571.8	5655.6	5751.5	4820.6	5005.9	6874.1	7144.2	4882	6637.4	1	1
ASTTMPDSPSK	Phospho (STY)	1200.4734	0.47336942	2772				yes	yes	0	0	1	0						1	34.713	34.713	2	0.021285	11762	20170328_LUMOS1_nLC13_AH_TMTYoccHback_MS3_3	72.879	12.402	4169.1	4478.1	4321	4239.4	3758.6	3619.8	4655.4	5290.6	3557.5	4807.5	3986.7	4277.1	4327.6	4312.8	3852.2	3686.7	4666.2	5163.2	3553.5	4745.3	1	1
ASTTSLSGSDSETEGK	Unmodified	1555.6849	0.68493962	1952	Q8N1G2	CMTR1	Cap-specific mRNA (nucleoside-2'-O-)-methyltransferase 1	yes	yes	0	0	0	0	1	1	1				25.381	25.381	2	3.0497E-30	7964	20170328_LUMOS1_nLC13_AH_TMTYoccHback_MS2_3	248.32	218.52	13326	12291	13216	12294	13237	13180	14229	14172	12835	13946	12741	11742	13273	12496	13448	13248	14359	13969	12749	13740	3	3
ASVALTPTAPSR	Unmodified	1169.6404	0.64043645	646	P28290	SSFA2	Sperm-specific antigen 2	yes	yes	0	0	0	0	1	1	1				33	33	2	2.7784E-13	10857	20170328_LUMOS1_nLC13_AH_TMTYoccHback_MS2_2	199.17	142.12	35972	34065	37968	36765	37415	40901	39214	39025	37194	41205	34400	32549	38020	37256	38027	41000	39638	38679	36889	40535	3	3
ASVLDTSMSAGSGSPSK	Oxidation (M)	1596.7301	0.73011567	2656	Q9UPQ0	LIMCH1	LIM and calponin homology domains-containing protein 1	yes	yes	0	1	0	0	1	1	1				34.525	34.525	2;3	3.457E-07	10989	20170328_LUMOS1_nLC13_AH_TMTYoccHback_MS2_1	102.72	85.024	35344	34684	36465	35946	35517	33816	36281	37679	33472	36432	33797	33136	36551	36441	36105	34160	36692	37086	33226	35908	3	3
ASVLDTSMSAGSGSPSK	Unmodified	1580.7352	0.73520105	2656	Q9UPQ0	LIMCH1	LIM and calponin homology domains-containing protein 1	yes	yes	0	0	0	0	1	1	1	1			44.281	44.281	3	1.1759E-14	15269	20170328_LUMOS1_nLC13_AH_TMTYoccHback_MS2_3	144.29	123.06	33878	34491	38063	39412	39914	36615	35023	39124	38051	41874	32404	32962	38028	39790	40370	36983	35724	38640	37597	41182	6	6
ASVLDTSMSAGSGSPSK	Phospho (STY)	1660.7015	0.70153146	2656	Q9UPQ0	LIMCH1	LIM and calponin homology domains-containing protein 1	yes	yes	0	0	1	0			1		1		46.758	46.758	2	6.6096E-31	16181	20170328_LUMOS1_nLC13_AH_TMTYoccHback_MS2_3	186.08	160.69	437.37	484.94	560.87	505.64	800.91	620.75	577.52	584.7	444.71	410.79	418.54	463.3	558.68	513.59	799.24	620.33	591.4	575.59	444.09	408.32	1	1
ASVPIPDDFVK	Unmodified	1186.6234	0.6233894	863	P38791	DYS1	Deoxyhypusine synthase	yes	yes	0	0	0	0			1				68.344	68.344	2	0.0010402	24700	20170328_LUMOS1_nLC13_AH_TMTYoccHback_MS2_3	96.665	67.747	7081.2	7384.1	8078.8	7689.6	8574.3	7507	7265.1	8061.8	8090.6	9460.7	6773.5	7054.7	8066.8	7796.1	8664.7	7569.4	7424.7	7977.7	7989.1	9287.6	1	1
ASVSGPNSPSETR	Unmodified	1287.6055	0.6055075	102	O15344	MID1	E3 ubiquitin-protein ligase Midline-1	yes	yes	0	0	0	0	1	1	1				14.482	14.482	2	0.00019203	3540	20170328_LUMOS1_nLC13_AH_TMTYoccHback_MS2_1	88.596	62.082	1702.4	1294.2	1908.2	1813.7	1782.2	1557.6	1415.7	1499.9	1732	1623.3	1628.3	1237.8	1905.4	1816.7	1810.3	1575.8	1453.5	1486.9	1706.4	1596.1	3	3
ASVSPMDEPVPDSESPIEK	Oxidation (M);Phospho (STY)	2108.8861	0.88609734	1013	P46821	MAP1B	Microtubule-associated protein 1B;MAP1B heavy chain;MAP1 light chain LC1	yes	yes	0	1	1	0	2	1	2				45.977	45.977	3	2.2457E-07	15423	20170328_LUMOS1_nLC13_AH_TMTYoccHback_MS2_2	99.441	77.323	32211	32931	31834	30751	31264	34787	33122	33818	30077	33302	30797	31452	31973	31369	31785	34861	33446	33447	29870	32810	5	5
ASVSPMDEPVPDSESPIEK	Oxidation (M)	2028.9198	0.91976693	1013	P46821	MAP1B	Microtubule-associated protein 1B;MAP1B heavy chain;MAP1 light chain LC1	yes	yes	0	1	0	0	1	1	1				45.738	45.738	3	3.7338E-05	15789	20170328_LUMOS1_nLC13_AH_TMTYoccHback_MS2_2	69.333	51.738	10932	10520	12170	11442	12017	11972	13105	13001	12169	12550	10456	10052	12159	11586	12218	12045	13224	12806	12077	12370	3	3
ASVSPMDEPVPDSESPIEK	Oxidation (M);2 Phospho (STY)	2188.8524	0.85242775	1013	P46821	MAP1B	Microtubule-associated protein 1B;MAP1B heavy chain;MAP1 light chain LC1	yes	yes	0	1	2	0	1	1	1			1	45.911	45.911	3	0.00049069	16867	20170328_LUMOS1_nLC13_AH_TMTYoccHback_MS3_3	79.545	57.07	25191	24987	25578	25917	26768	26363	25195	27176	26039	29132	24087	23872	25667	26288	27098	26530	25604	26872	25762	28650	4	4
ASVSPMDEPVPDSESPIEK	Phospho (STY)	2092.8912	0.89118272	1013	P46821	MAP1B	Microtubule-associated protein 1B;MAP1B heavy chain;MAP1 light chain LC1	yes	yes	0	0	1	0	1		2				53.503	53.503	3	2.1679E-10	18637	20170328_LUMOS1_nLC13_AH_TMTYoccHback_MS2_3	117.31	94.878	13581	14792	15053	15113	15169	15486	14764	15233	14562	16589	12990	14132	15044	15341	15387	15570	14973	15092	14426	16310	3	3
ASVSPMDEPVPDSESPIEK	Unmodified	2012.9249	0.92485231	1013	P46821	MAP1B	Microtubule-associated protein 1B;MAP1B heavy chain;MAP1 light chain LC1	yes	yes	0	0	0	0	1	1	1	1		1	53.015	53.015	3	4.1549E-15	18748	20170328_LUMOS1_nLC13_AH_TMTYoccHback_MS2_3	143.83	115.75	17109	16538	17336	16763	15822	18772	17499	17609	16867	17131	16360	15799	17385	17034	16150	18809	17660	17433	16721	16883	6	6
ASWESLDEEWR	Unmodified	1406.6103	0.61025853	1256	Q00587	CDC42EP1	Cdc42 effector protein 1	yes	yes	0	0	0	0	1		1		1		65.173	65.173	2	0.00036149	22831	20170328_LUMOS1_nLC13_AH_TMTYoccHback_MS2_1	108.47	80.301	15626	15286	15597	16825	17042	15897	15315	16787	16297	17667	14941	14607	15668	17014	17211	16044	15600	16580	16111	17381	3	3
ASWESLDEEWRAPQAGSR	Unmodified	2073.9504	0.95043063	1256	Q00587	CDC42EP1	Cdc42 effector protein 1	yes	yes	0	0	0	1	1	1	1		1	1	60.39	60.39	3	5.8087E-36	21355	20170328_LUMOS1_nLC13_AH_TMTYoccHback_MS2_2	254.59	232.44	29850	28049	31103	32031	31872	31195	30181	30919	31478	33558	28544	26806	31171	32350	32297	31424	30669	30622	31136	32994	5	5
ASYVAPLTAQPATYR	Unmodified	1607.8308	0.83075641	2208	Q96PK6	RBM14	RNA-binding protein 14	yes	yes	0	0	0	0	1	1	1	1	1	1	48.109	48.109	2;3	8.2552E-61	17809	20170328_LUMOS1_nLC13_AH_TMTYoccHback_MS3_3	287.29	239.33	16827	14921	16822	16339	17212	16467	16384	16234	15965	17561	16089	14258	16890	16535	17444	16567	16627	16080	15822	17267	6	6
ATAAETSASEPEAESK	Acetyl (Protein N-term)	1619.7162	0.71623974	1599	Q15020	SART3	Squamous cell carcinoma antigen recognized by T-cells 3	yes	yes	1	0	0	0	1	1	1			1	24.057	24.057	2	1.0545E-17	7453	20170328_LUMOS1_nLC13_AH_TMTYoccHback_MS2_3	117.98	97.074	7271.5	7304.6	7097.7	7539.9	7145.1	7231.2	7338.8	6986.2	7112.6	7112.2	6952.1	6978.5	7134	7646.3	7253.1	7285.7	7426	6915.7	7049.9	7002	4	4
ATAPQTQHVSPMR	Oxidation (M)	1438.6987	0.69869638	658	P29692	EEF1D	Elongation factor 1-delta	yes	yes	0	1	0	0	1	1	1				12.857	12.857	3	0.0041385	3187	20170328_LUMOS1_nLC13_AH_TMTYoccHback_MS2_2	61.167	29.82	1174.6	1128.4	1223.1	1092.6	1220	1424	1285.4	1087.2	1211.6	1203.5	1123.3	1077.8	1225.6	1114.1	1239.3	1417.3	1298.9	1088.2	1201.9	1182.8	3	3
ATAPQTQHVSPMR	Oxidation (M);Phospho (STY)	1518.665	0.66502679	658	P29692	EEF1D	Elongation factor 1-delta	yes	yes	0	1	1	0	1	1	1	1		1	13.502	13.502	3	0.00092921	3434	20170328_LUMOS1_nLC13_AH_TMTYoccHback_MS2_2	67.605	51.467	2892.8	3005.2	2869.7	3143.7	3416.6	3309.4	3221	3138.1	3013.9	4014.2	2765.9	2871.2	2885.2	3188.4	3440.7	3323	3268	3125.1	2990.5	3934.7	5	5
ATAPQTQHVSPMR	Unmodified	1422.7038	0.70378176	658	P29692	EEF1D	Elongation factor 1-delta	yes	yes	0	0	0	0	1	1	1				19.284	19.284	3	2.2806E-14	5345	20170328_LUMOS1_nLC13_AH_TMTYoccHback_MS2_1	203.87	187.93	2545.6	2951.5	2685.8	3030.2	2974.3	2796.3	3070.5	3015.2	2743.3	2918.2	2434.4	2819.7	2691.4	3072.9	3007.2	2825.5	3102.7	2970.8	2725.8	2876.1	3	3
ATAPQTQHVSPMR	Phospho (STY)	1502.6701	0.67011217	658	P29692	EEF1D	Elongation factor 1-delta	yes	yes	0	0	1	0	2		1				20.251	20.251	2;3	7.0374E-07	5609	20170328_LUMOS1_nLC13_AH_TMTYoccHback_MS2_1	130.02	116.61	3774.6	3665.2	4241.1	3776.4	3869.2	4031.4	3754.4	3989.2	3804.1	3447.6	3610.4	3501.6	4233.8	3833.1	3943.1	4048.3	3809.8	3933.2	3765.8	3407.2	3	3
ATAPQTQHVSPMRQVEPPAK	Oxidation (M);Phospho (STY)	2268.0722	0.072215823	658	P29692	EEF1D	Elongation factor 1-delta	yes	yes	0	1	1	1	1		1		1	1	28.758	28.758	4	6.6295E-06	9398	20170328_LUMOS1_nLC13_AH_TMTYoccHback_MS3_3	93.633	35.006	20978	19427	21381	21117	21977	21697	21167	20406	19204	22932	20059	18563	21449	21379	22271	21801	21448	20263	19072	22531	5	5
ATAPQTQHVSPMRQVEPPAK	Phospho (STY)	2252.0773	0.077301201	658	P29692	EEF1D	Elongation factor 1-delta	yes	yes	0	0	1	1	1	1	1		1	1	36.964	36.964	4	1.8545E-11	12394	20170328_LUMOS1_nLC13_AH_TMTYoccHback_MS2_3	123.53	94.084	20928	20802	23525	22437	22919	23478	22890	24642	22343	24977	20018	19876	23493	22726	23292	23610	23188	24323	22141	24593	5	5
ATAQPPAPLSPDSGSPSPDSGSASPVEEEDVGSSEK	Unmodified	3465.5543	0.55432596	265	O95361	TRIM16	Tripartite motif-containing protein 16	yes	yes	0	0	0	0	1	2	2	1	1		47.991	47.991	3;4	4.641E-45	17740	20170328_LUMOS1_nLC13_AH_TMTYoccHback_MS3_2	225.55	196.42	29273	28603	31052	29625	32384	30065	31052	30593	30849	32635	27994	27327	31099	30052	32795	30253	31513	30261	30555	32098	8	8
ATAQPPAPLSPDSGSPSPDSGSASPVEEEDVGSSEK	Phospho (STY)	3545.5207	0.52065637	265	O95361	TRIM16	Tripartite motif-containing protein 16	yes	yes	0	0	1	0			1		1		48.275	48.275	4	3.5707E-06	17826	20170328_LUMOS1_nLC13_AH_TMTYoccHback_MS3_2	86.195	72.993	5838.9	5616.4	6128.9	5469.9	6618.7	5961.5	6110.4	6280.8	6196.2	6685.2	5583.7	5364.7	6142.2	5567.1	6689.9	5987.4	6212.5	6205.2	6133.7	6575.5	2	2
ATDIPASASPPPVAGVPFFK	Unmodified	1968.0357	0.03566381	1950	Q8N1G0	ZNF687	Zinc finger protein 687	yes	yes	0	0	0	0	1	1	1		1		79.039	79.039	3	4.7087E-07	28915	20170328_LUMOS1_nLC13_AH_TMTYoccHback_MS2_3	87.85	78.193	31397	31093	32004	30759	31677	33659	32466	32588	30249	31977	30022	29701	32099	31284	32180	33764	32835	32233	30017	31507	5	5
ATDSDLSSPR	Unmodified	1047.4833	0.4832671	2278	Q9BRD0	BUD13	BUD13 homolog	yes	yes	0	0	0	0			1				16.041	16.041	2	0.0028314	4498	20170328_LUMOS1_nLC13_AH_TMTYoccHback_MS2_3	90.601	60.097	1126.5	1074.7	931.81	1057	901.2	1014.2	874.04	859.88	1155.8	1151	1076.5	1026.6	944.39	1074.2	915.86	1020.3	891.36	860.95	1136.7	1127.3	1	1
ATDVMLAGK	Unmodified	904.4688	0.46880301	900	P39954	SAH1	Adenosylhomocysteinase	yes	yes	0	0	0	0				1			45.846	45.846	2	0.00011479	16661	20170328_LUMOS1_nLC13_AH_TMTYoccHback_MS3_1	133.58	0	5541.3	5577.2	6560.9	6741.8	7255.2	6392.2	6412.3	6518.3	6428.1	7691.2	5301.1	5331.1	6543	6792.7	7322.4	6447.5	6529.8	6461.9	6365.3	7549.7	1	1
ATDYGPEEVCER	Unmodified	1424.5878	0.58780853	189	O75157	TSC22D2	TSC22 domain family protein 2	yes	yes	0	0	0	0	1		1				27.702	27.702	2	4.9885E-07	8811	20170328_LUMOS1_nLC13_AH_TMTYoccHback_MS2_3	112.13	81.467	2610.3	2651.8	2384.3	2555.7	2317.9	2686	2273.4	2485.2	2462.9	2003.8	2495.2	2532.9	2403.8	2601.6	2355.4	2696.4	2308.6	2453.3	2433.8	1983.9	1	1
ATEDGEEDEVSAGEK	Phospho (STY)	1644.604	0.60398548	2320	Q9BXW9	FANCD2	Fanconi anemia group D2 protein	yes	yes	0	0	1	0	1	1	1				24.787	24.787	2;3	4.557E-11	7736	20170328_LUMOS1_nLC13_AH_TMTYoccHback_MS2_3	156.67	139.6	11294	10681	11178	10740	11015	11081	12435	11280	10891	10706	10798	10203	11226	10910	11206	11144	12523	11130	10828	10557	3	3
ATEDGEEDEVSAGEK	Unmodified	1564.6377	0.63765507	2320	Q9BXW9	FANCD2	Fanconi anemia group D2 protein	yes	yes	0	0	0	0	1	1	1	1		2	25.022	25.022	2;3	2.1172E-50	7919	20170328_LUMOS1_nLC13_AH_TMTYoccHback_MS3_3	215.51	201.48	40804	40459	42354	41379	42273	40899	42590	42075	40496	42021	39019	38652	42448	41989	42918	41198	43114	41545	40161	41387	6	6
ATEIGSPPR	Acetyl (Protein N-term)	968.49271	0.49270958	2344	Q9C0J8	WDR33	pre-mRNA 3' end processing protein WDR33	yes	yes	1	0	0	0		1					21.506	21.506	2	0.00065266	6489	20170328_LUMOS1_nLC13_AH_TMTYoccHback_MS2_2	85.064	85.064	882.03	991.83	1416.8	956.47	1321.2	1212.5	1023.8	1547.7	1023	1224.9	844.87	947.36	1396.8	975.21	1341.8	1215.9	1048.6	1511.9	1013.1	1213.3	1	1
ATEMVEVGADDDEGGAERGEAGDLR	Oxidation (M)	2564.0933	0.093267636	1790	Q6NZI2	PTRF	Polymerase I and transcript release factor	yes	yes	0	1	0	1						1	31.18	31.18	3	0.017526	10318	20170328_LUMOS1_nLC13_AH_TMTYoccHback_MS3_3	49.25	34.245	1243.4	1325	1428.3	1430.9	1568	1447.5	1418.8	1339.3	1009.3	1388.9	1189.4	1266.1	1426.1	1448.9	1583.4	1455	1436.6	1328.4	1010.9	1366.9	1	1
ATENDIYNFFSPLNPVR	Phospho (STY)	2075.9354	0.93537122	680	P31943;P52597	HNRNPH1;HNRNPF	Heterogeneous nuclear ribonucleoprotein H;Heterogeneous nuclear ribonucleoprotein H, N-terminally processed;Heterogeneous nuclear ribonucleoprotein F;Heterogeneous nuclear ribonucleoprotein F, N-terminally processed	yes	no	0	0	1	0					1		83.102	83.102	3	0.0046275	34154	20170328_LUMOS1_nLC13_AH_TMTYoccHback_MS3_2	70.783	51.708	1511.6	1763.7	1680.9	1782.2	1427.7	1579.1	1687.2	1748.2	1643.5	1649.5	1445.8	1684.8	1678.2	1808.1	1464	1598.6	1699.3	1720.2	1628.8	1626.7	1	1
ATFSGSAGR	Unmodified	852.40898	0.40897995	2717	Q9Y4H2	IRS2	Insulin receptor substrate 2	yes	yes	0	0	0	0	1	1	1				17.328	17.328	2	5.3965E-14	4991	20170328_LUMOS1_nLC13_AH_TMTYoccHback_MS2_3	160.69	132.2	2095	2094.9	1864.1	2343.5	2007.2	1817.1	1932.3	2189	1823.6	2463	2002.4	2001.9	1883	2365.2	2030	1852	1959.1	2156.6	1808.9	2419.9	1	1
ATGGLCLLGAYADSDDDDNDVSEK	Unmodified	2500.0548	0.054756865	1964	Q8N3X1	FNBP4	Formin-binding protein 4	yes	yes	0	0	0	0	1	1	1	1		1	70.911	70.911	3;4	3.6239E-05	25773	20170328_LUMOS1_nLC13_AH_TMTYoccHback_MS2_3	71.651	54.572	20046	19744	21306	20642	20460	20811	21617	22653	18826	21102	19171	18863	21326	20930	20822	20965	21817	22296	18721	20816	6	6
ATGGLCLLGAYADSDDDDNDVSEK	Phospho (STY)	2580.0211	0.021087273	1964	Q8N3X1	FNBP4	Formin-binding protein 4	yes	yes	0	0	1	0			1			1	71.853	71.853	3	2.8233E-11	28976	20170328_LUMOS1_nLC13_AH_TMTYoccHback_MS3_3	142.32	117.53	5444.8	5159.1	7256.3	7275.9	8050.2	5569.4	5436.8	7316.9	7230.5	8926.4	5211.2	4934.4	7204.7	7281.4	8102.8	5687.7	5636.4	7205.7	7110.4	8756.9	2	2
ATGPPSQNSNIGTGR	Unmodified	1455.7066	0.70661853	2612	Q9UKJ3	GPATCH8	G patch domain-containing protein 8	yes	yes	0	0	0	0	1	1	1				16.773	16.773	2	0.00081603	4652	20170328_LUMOS1_nLC13_AH_TMTYoccHback_MS2_2	76.326	58.014	1928.4	2103.3	1843.4	1995.3	1975.7	2322.9	2088.1	1646.2	1614.4	2011.6	1843.6	2008.9	1855.4	2034.3	2000.8	2317.8	2104.1	1657.2	1611.9	1973.3	3	3
ATISDEEIER	Unmodified	1161.5513	0.55134667	2670	Q9UQN3	CHMP2B	Charged multivesicular body protein 2b	yes	yes	0	0	0	0	1	1	1	1		1	29.293	29.293	2	4.8851E-35	9483	20170328_LUMOS1_nLC13_AH_TMTYoccHback_MS2_3	273.46	238.16	43449	43516	45395	45755	45606	44440	44235	45210	44743	44892	41549	41576	45484	46367	46267	44785	44886	44652	44295	44221	5	5
ATISDEEIER	Phospho (STY)	1241.5177	0.51767708	2670	Q9UQN3	CHMP2B	Charged multivesicular body protein 2b	yes	yes	0	0	1	0	1	1	1				31.098	31.098	2	5.1938E-08	10097	20170328_LUMOS1_nLC13_AH_TMTYoccHback_MS2_2	179.19	154.81	30466	28899	30226	31363	29019	28787	31319	32176	29625	30804	29129	27614	30349	31727	29541	29108	31625	31660	29385	30368	3	3
ATISSMSIDGIDK	Unmodified	1336.6544	0.65443153	2777				yes	yes	0	0	0	0	1	1					28.922	28.922	3	0.0021925	8885	20170328_LUMOS1_nLC13_AH_TMTYoccHback_MS2_1	64.65	34.81	11500	10880	12487	12121	12543	12387	11848	11455	11144	12505	10998	10397	12490	12258	12721	12446	12021	11374	11056	12293	2	2
ATISSMSIDGIDK	Phospho (STY)	1416.6208	0.62076194	2777				yes	yes	0	0	1	0	1	1					29.698	29.698	3	0.0070244	9577	20170328_LUMOS1_nLC13_AH_TMTYoccHback_MS2_2	58.071	17.347	12657	12436	13341	13126	12741	13415	13364	13144	12006	13662	12104	11882	13358	13304	12968	13489	13497	13011	11927	13444	2	2
ATLEEAEGESGVEDDAATGSSNK	Unmodified	2265.9721	0.97207309	560	P21304	PWP1	Periodic tryptophan protein 1	yes	yes	0	0	0	0	1	1	1				40.855	40.855	3	2.1583E-25	13924	20170328_LUMOS1_nLC13_AH_TMTYoccHback_MS2_3	178.1	163.33	22608	21082	16144	9956.8	7345.2	24781	21838	16165	8488.1	7218.8	21598	20107	16458	10737	8038.7	24316	21371	16085	8777.3	7302	3	3
ATLEEAEGESGVEDDAATGSSNK	Phospho (STY)	2345.9384	0.9384035	560	P21304	PWP1	Periodic tryptophan protein 1	yes	yes	0	0	1	0			1				39.974	39.974	3	2.9092E-07	13658	20170328_LUMOS1_nLC13_AH_TMTYoccHback_MS2_3	94.08	79.31	4495.6	4351.3	5446.2	5939.1	6373.4	4544.1	4410.8	4858.5	6081.6	7045.7	4301.2	4161.2	5428.5	5950	6402.8	4626.1	4570.4	4835.7	5976.1	6892.2	1	1
ATLSSTSGLDLMSESGEGEISPQR	Unmodified	2451.1435	0.14351229	2069	Q8WWI1	LMO7	LIM domain only protein 7	yes	yes	0	0	0	0	1	1	1	1	1	1	62.967	62.967	3	7.8053E-32	21998	20170328_LUMOS1_nLC13_AH_TMTYoccHback_MS2_1	179.03	163.86	11834	12003	12796	13226	12801	11721	11450	12986	12380	12417	11318	11470	12801	13368	12977	11866	11669	12781	12234	12241	6	6
ATLSSTSGLDLMSESGEGEISPQR	Oxidation (M)	2467.1384	0.13842691	2069	Q8WWI1	LMO7	LIM domain only protein 7	yes	yes	0	1	0	0		1	1	1			50.633	50.633	3	2.9815E-11	17781	20170328_LUMOS1_nLC13_AH_TMTYoccHback_MS2_3	124.08	109.77	11476	12358	12270	11764	12157	11865	13198	12726	11670	12644	10975	11804	12281	11978	12359	11950	13311	12547	11600	12455	3	3
ATLSSTSGLDLMSESGEGEISPQR	Phospho (STY)	2531.1098	0.1098427	2069	Q8WWI1	LMO7	LIM domain only protein 7	yes	yes	0	0	1	0		1	1				64.266	64.266	3	6.0649E-05	23196	20170328_LUMOS1_nLC13_AH_TMTYoccHback_MS2_3	67.463	45.66	7653.2	7992.4	9248.7	8918.9	8890.3	8623.6	8561.1	8840.2	9223.3	9452	7322.1	7637.6	9208.4	9015.7	9036.6	8692.8	8698.8	8742.4	9115.4	9296	2	2
ATLSSTSGLDLMSESGEGEISPQREVSR	Oxidation (M)	2938.3826	0.38257336	2069	Q8WWI1	LMO7	LIM domain only protein 7	yes	yes	0	1	0	1	1	1					49.127	49.127	3	3.4447E-16	17200	20170328_LUMOS1_nLC13_AH_TMTYoccHback_MS2_2	134.68	118.59	9004.1	9056.8	9118.7	7410	7322.6	10856	9523.7	9027.8	7782.8	7498.4	8609.6	8646.9	9138.8	7629.2	7542.5	10783	9540.5	8953.2	7755.7	7417.9	2	2
ATLSSTSGLDLMSESGEGEISPQREVSR	Oxidation (M);Phospho (STY)	3018.3489	0.34890377	2069	Q8WWI1	LMO7	LIM domain only protein 7	yes	yes	0	1	1	1	1	1	1				51.245	51.245	3	3.7386E-16	18009	20170328_LUMOS1_nLC13_AH_TMTYoccHback_MS2_3	134.15	122.41	12897	13922	15016	16019	16816	14130	15208	16792	16434	16802	12337	13305	14986	16163	16967	14322	15491	16508	16240	16548	3	3
ATLSTLFQELNVPK	Unmodified	1559.8559	0.85590853	516	P17695	GRX2	Glutaredoxin-2, mitochondrial	yes	yes	0	0	0	0			1				85.15	85.15	3	0.0004176	31311	20170328_LUMOS1_nLC13_AH_TMTYoccHback_MS2_3	70.628	46.438	11728	10173	9679	7825.6	6485.9	11274	10998	9711.1	7430.1	7932.8	11208	9711	9794.4	8083.4	6785.9	11207	10918	9614.6	7457.3	7851.1	1	1
ATMQNLNDR	Unmodified	1061.4924	0.492392	34	Q04695;CON__Q04695;CON__Q9QWL7;Q9C075;CON__Q9C075;CON__Q99PS0	KRT17;KRT23	Keratin, type I cytoskeletal 17;Keratin, type I cytoskeletal 23	yes	no	0	0	0	0	1	1	1				22.14	22.14	2	1.4635E-07	6689	20170328_LUMOS1_nLC13_AH_TMTYoccHback_MS2_3	177.58	128.14	11194	10434	11619	10549	11791	11278	11437	11494	10409	11298	10705	9967.3	11646	10716	11956	11329	11586	11349	10336	11131	3	3
ATNESEDEIPQLVPIGK	Unmodified	1838.9262	0.92617294	230	O76021	RSL1D1	Ribosomal L1 domain-containing protein 1	yes	yes	0	0	0	0	1	1	1	1	1	2	69.633	69.633	2;3	1.497E-16	27914	20170328_LUMOS1_nLC13_AH_TMTYoccHback_MS3_3	177.67	163.1	54040	51469	56307	58532	58219	54732	57781	56828	56285	60547	51677	49187	56433	59107	59005	55247	58545	56172	55780	59552	7	7
ATNESEDEIPQLVPIGK	Phospho (STY)	1918.8925	0.89250335	230	O76021	RSL1D1	Ribosomal L1 domain-containing protein 1	yes	yes	0	0	1	0	2	1	1	1	1	2	73.541	73.541	2;3;4	1.3779E-49	29230	20170328_LUMOS1_nLC13_AH_TMTYoccHback_MS3_1	253.26	227.73	58522	56312	60586	60263	59500	57667	60919	62134	60301	62368	55961	53804	60722	61017	60465	58191	61670	61266	59733	61421	11	11
ATNESEDEIPQLVPIGKK	Unmodified	1967.0211	0.021135958	230	O76021	RSL1D1	Ribosomal L1 domain-containing protein 1	yes	yes	0	0	0	1		1			1		66.537	66.537	3;4	1.8089E-14	23799	20170328_LUMOS1_nLC13_AH_TMTYoccHback_MS2_2	102.08	94.676	9235.9	8725.2	9721.3	9906.7	10220	9154.2	9768	10136	9893.2	9467.8	8832.3	8338.3	9739.7	10004	10346	9252.7	9917.5	9971.7	9793.7	9339.1	2	2
ATNESEDEIPQLVPIGKK	Phospho (STY)	2046.9875	0.98746637	230	O76021	RSL1D1	Ribosomal L1 domain-containing protein 1	yes	yes	0	0	1	1		1	1	1		1	70.087	70.087	4	8.4916E-06	25218	20170328_LUMOS1_nLC13_AH_TMTYoccHback_MS2_2	86.357	70.965	21019	19921	22855	23002	22825	22176	21805	21949	21932	23857	20102	19039	22859	23219	23158	22346	22137	21740	21715	23455	4	4
ATQGPGLAAR	Unmodified	940.50903	0.50902834	1990	Q8NC56	LEMD2	LEM domain-containing protein 2	yes	yes	0	0	0	0	1	1	1				18.17	18.17	2	5.3855E-06	4909	20170328_LUMOS1_nLC13_AH_TMTYoccHback_MS2_1	169.65	132.89	5796.9	5761.4	5701.5	5891.3	5636.7	5749.2	5517.2	6139	5672.1	6129.2	5542.4	5504.1	5728	5977.6	5723.2	5796.6	5597.9	6054.3	5612.7	6036.8	3	3
ATSFHLGQLK	Phospho (STY)	1180.5642	0.56417376	891	P39729	RBG1	Ribosome-interacting GTPase 1	yes	yes	0	0	1	0					1		27.715	27.715	3	0.023825	8990	20170328_LUMOS1_nLC13_AH_TMTYoccHback_MS3_2	68.44	12.873	3361.2	3140.4	3576.3	3176.4	3388.3	3257.5	3850.6	3512.3	3839.6	3982.8	3214.4	3000.1	3579.3	3225.7	3453.8	3279.3	3884.7	3472.4	3802.6	3912.5	1	1
ATSNVFAMFDQSQIQEFK	Oxidation (M)	2105.9728	0.97280556	88	P24844;O14950;P19105	MYL9;MYL12B;MYL12A	Myosin regulatory light polypeptide 9;Myosin regulatory light chain 12B;Myosin regulatory light chain 12A	yes	no	0	1	0	0	4	4	3	2	1	1	76.405	76.405	2;3	3.1901E-63	31696	20170328_LUMOS1_nLC13_AH_TMTYoccHback_MS3_2	280.43	240.32	101060	98707	105090	102780	101680	107110	104360	104650	97219	107970	96644	94303	105300	104260	103410	107630	105540	103580	96474	106270	19	19
ATSNVFAMFDQSQIQEFK	Oxidation (M);Phospho (STY)	2185.9391	0.93913597	88	P24844;O14950;P19105	MYL9;MYL12B;MYL12A	Myosin regulatory light polypeptide 9;Myosin regulatory light chain 12B;Myosin regulatory light chain 12A	yes	no	0	1	1	0	3	4	2	1	1	1	78.62	78.62	3	8.9448E-77	32528	20170328_LUMOS1_nLC13_AH_TMTYoccHback_MS3_2	293.04	251.07	112560	109800	113850	112790	113590	114920	114390	117830	109010	119190	107630	104890	114240	114460	115330	115630	115800	116390	108100	117360	16	16
ATSNVFAMFDQSQIQEFK	Unmodified	2089.9779	0.97789093	88	P24844;O14950;P19105	MYL9;MYL12B;MYL12A	Myosin regulatory light polypeptide 9;Myosin regulatory light chain 12B;Myosin regulatory light chain 12A	yes	no	0	0	0	0	1	1	2	1	1	2	82.181	82.181	2;3	2.0318E-39	33764	20170328_LUMOS1_nLC13_AH_TMTYoccHback_MS3_2	237	176.53	72022	67152	72030	72756	73326	71959	72676	73714	69163	75980	68864	64165	72320	73647	74365	72478	73615	72844	68590	74783	9	9
ATSNVFAMFDQSQIQEFK	Phospho (STY)	2169.9442	0.94422134	88	P24844;O14950;P19105	MYL9;MYL12B;MYL12A	Myosin regulatory light polypeptide 9;Myosin regulatory light chain 12B;Myosin regulatory light chain 12A	yes	no	0	0	1	0	2	2	1	1	1	1	83.872	83.872	2;3	4.9782E-50	34672	20170328_LUMOS1_nLC13_AH_TMTYoccHback_MS3_3	257.81	204.64	37651	35942	40063	38165	38225	39419	41113	38268	38336	40445	36007	34341	40097	38678	38922	39617	41509	37905	38041	39787	8	8
ATSPLVSLYPALECR	Unmodified	1675.8603	0.86034198	2170	Q96G74	OTUD5	OTU domain-containing protein 5	yes	yes	0	0	0	0	1		1		1	1	76.447	76.447	3	2.236E-10	27257	20170328_LUMOS1_nLC13_AH_TMTYoccHback_MS2_1	133.48	99.174	15372	14768	15545	15805	16088	15781	15229	16281	15402	17202	14698	14110	15601	16008	16295	15891	15467	16093	15248	16922	4	4
ATSPLVSLYPALECR	Phospho (STY)	1755.8267	0.82667239	2170	Q96G74	OTUD5	OTU domain-containing protein 5	yes	yes	0	0	1	0	1	1	1				76.855	76.855	2	3.3869E-10	27920	20170328_LUMOS1_nLC13_AH_TMTYoccHback_MS2_2	137.58	111.86	19347	19488	19078	16763	17193	19217	19815	19037	17391	17448	18498	18608	19155	17172	17571	19255	19942	18790	17290	17219	3	3
ATSPQKSPSVPK	Acetyl (Protein N-term)	1267.6772	0.67721588	2493	Q9NVD7	PARVA	Alpha-parvin	yes	yes	1	0	0	1	1	1	1				29.941	29.941	3	5.6264E-05	9697	20170328_LUMOS1_nLC13_AH_TMTYoccHback_MS2_2	57.802	32.585	16198	15124	16017	16060	15573	16474	15967	16837	15069	17191	15487	14450	16086	16275	15834	16572	16151	16636	14947	16923	3	3
ATSPQKSPSVPK	Acetyl (Protein N-term);Phospho (STY)	1347.6435	0.64354629	2493	Q9NVD7	PARVA	Alpha-parvin	yes	yes	1	0	1	1	1	1	1				30.65	30.65	3	0.0001117	9560	20170328_LUMOS1_nLC13_AH_TMTYoccHback_MS2_1	66.059	48.733	25366	24432	28518	26833	26007	27767	26293	27029	27085	28716	24263	23346	28468	27156	26518	27906	26647	26773	26800	28246	3	3
ATSPQKSPSVPK	Acetyl (Protein N-term);2 Phospho (STY)	1427.6099	0.6098767	2493	Q9NVD7	PARVA	Alpha-parvin	yes	yes	1	0	2	1	1		1				31.647	31.647	3	0.019031	10365	20170328_LUMOS1_nLC13_AH_TMTYoccHback_MS2_3	43.791	23.364	11059	10043	11355	10641	11326	10699	11082	11453	12078	12026	10574	9595.6	11386	10783	11495	10777	11255	11306	11933	11832	2	2
ATSPQKSPSVPKSPTPK	Acetyl (Protein N-term);Phospho (STY)	1857.9237	0.9237439	2493	Q9NVD7	PARVA	Alpha-parvin	yes	yes	1	0	1	2	1						35.816	35.816	4	1.0205E-13	11491	20170328_LUMOS1_nLC13_AH_TMTYoccHback_MS2_1	116.65	99.366	5625	5793.1	5547.2	5670	5860	6059.4	5686.5	6146.1	5548.1	6022.2	5378.1	5533.6	5574.4	5768.5	5931.9	6086.5	5766.8	6069.2	5498.1	5933.8	1	1
ATSSSNPSSPAPDWYK	Unmodified	1693.7584	0.75837933	1004	P46100	ATRX	Transcriptional regulator ATRX	yes	yes	0	0	0	0	1	1	1		1		45.322	45.322	3	2.2923E-09	15653	20170328_LUMOS1_nLC13_AH_TMTYoccHback_MS2_2	126.16	112	18998	19070	20614	20831	22502	21151	19848	20818	21149	22049	18170	18222	20630	21083	22722	21273	20234	20612	20908	21689	4	4
ATSSSNPSSPAPDWYK	2 Phospho (STY)	1853.691	0.69104015	1004	P46100	ATRX	Transcriptional regulator ATRX	yes	yes	0	0	2	0		1	1	1	1	1	50.54	50.54	2;3	8.0923E-06	18683	20170328_LUMOS1_nLC13_AH_TMTYoccHback_MS3_1	121.79	103.37	34512	32254	33138	30017	29095	35112	33695	32236	28922	29493	32995	30805	33309	30634	29776	35126	33896	31902	28774	29106	5	5
ATSSSSGSLSATGR	Unmodified	1267.6004	0.60042213	1302	Q03252	LMNB2	Lamin-B2	yes	yes	0	0	0	0	1	1	1				13.629	13.629	2	1.2698E-08	3460	20170328_LUMOS1_nLC13_AH_TMTYoccHback_MS2_2	163.45	135.82	2778	3035.3	2517.6	2677.9	2962.2	2843.9	3286.7	2855	2418.2	3172.7	2655.5	2898.5	2542.2	2737.9	2990.6	2856.8	3304.3	2827.9	2418.9	3117.9	3	3
ATSVALPGWSPSETR	Unmodified	1557.7787	0.77872084	1653	Q16513	PKN2	Serine/threonine-protein kinase N2	yes	yes	0	0	0	0	1	2	1				56.252	56.252	2;3	4.6837E-17	19836	20170328_LUMOS1_nLC13_AH_TMTYoccHback_MS2_2	108.36	84.607	13031	13414	16131	15883	17151	14005	14024	15330	16200	17284	12469	12821	16055	16008	17325	14179	14364	15147	15983	16980	2	2
ATSVALPGWSPSETR	Phospho (STY)	1637.7451	0.74505125	1653	Q16513	PKN2	Serine/threonine-protein kinase N2	yes	yes	0	0	1	0	1		1				60.813	60.813	2	8.2057E-06	21778	20170328_LUMOS1_nLC13_AH_TMTYoccHback_MS2_3	98.694	75.458	11126	11433	11836	12522	12971	11418	11840	13126	12954	13459	10640	10925	11856	12662	13101	11553	12059	12922	12798	13248	2	2
ATTATMATSGSAR	Acetyl (Protein N-term)	1266.5874	0.5874146	875	P38919	EIF4A3	Eukaryotic initiation factor 4A-III;Eukaryotic initiation factor 4A-III, N-terminally processed	yes	yes	1	0	0	0		1	1				15.952	15.952	2	0.00054761	4427	20170328_LUMOS1_nLC13_AH_TMTYoccHback_MS2_2	63.073	48.556	1015.1	944.7	936.62	934.27	1143.3	1109.6	785.98	1143.7	1050	1040.3	970.35	902.41	945.15	950.89	1146.6	1111.2	814.15	1127.1	1032.4	1026.8	2	2
ATTATMATSGSARK	Acetyl (Protein N-term)	1394.6824	0.68237762	875	P38919	EIF4A3	Eukaryotic initiation factor 4A-III;Eukaryotic initiation factor 4A-III, N-terminally processed	yes	yes	1	0	0	1	1		1				22.416	22.416	2	1.6095E-11	6791	20170328_LUMOS1_nLC13_AH_TMTYoccHback_MS2_3	112.83	88.803	3668.7	3308.7	3741.3	3560.6	3056.1	3149.4	3599.1	3024.6	3800.8	3455.6	3508	3161.4	3748.6	3602.4	3140.2	3182.5	3630.3	3002.3	3758.3	3394.1	2	2
ATTATMATSGSARK	Acetyl (Protein N-term);Phospho (STY)	1474.6487	0.64870802	875	P38919	EIF4A3	Eukaryotic initiation factor 4A-III;Eukaryotic initiation factor 4A-III, N-terminally processed	yes	yes	1	0	1	1	1	1					22.622	22.622	2	1.1277E-07	6559	20170328_LUMOS1_nLC13_AH_TMTYoccHback_MS2_1	64.798	45.7	3538.3	2978	3314.7	3433.8	3601.4	3665.4	3258	3199.5	3409.7	3211.2	3382.4	2846.1	3339.8	3469.2	3638.4	3675.1	3316.9	3178.1	3372.3	3162.4	2	2
ATTNDIAGGNYAADNASDNTQTK	Unmodified	2312.0153	0.015275311	920	P40335	PEP8	Carboxypeptidase Y-deficient protein 8	yes	yes	0	0	0	0			1				32.614	32.614	3	0.00039123	10760	20170328_LUMOS1_nLC13_AH_TMTYoccHback_MS2_3	64.028	48.086	3134.7	2938.4	2928.1	2039.5	1796.5	3820.2	3057.7	2549.5	2435.1	1728	2996.7	2804.3	2942.7	2126.6	1891	3766.7	3041.4	2545.9	2428.8	1719.5	1	1
ATTPQLTDVSEDLDQQSLPSEPEETLSR	Unmodified	3085.4575	0.45751245	1988	Q8NC44	FAM134A	Protein FAM134A	yes	yes	0	0	0	0	1	1	1	1		1	67.451	67.451	3	1.6595E-11	27030	20170328_LUMOS1_nLC13_AH_TMTYoccHback_MS3_3	142.65	129.73	11298	10484	11273	11337	11795	11978	11143	12429	10671	11640	10802	10017	11321	11482	11941	12040	11309	12254	10581	11481	6	6
ATVPVAAATAAEGEGSPPAVAAVAGPPAAAEVGGGVGGSSR	Unmodified	3483.7594	0.75938897	192	O75179	ANKRD17	Ankyrin repeat domain-containing protein 17	yes	yes	0	0	0	0		1	1	1	1		65.767	65.767	4	7.2168E-11	25806	20170328_LUMOS1_nLC13_AH_TMTYoccHback_MS3_1	105.42	87.769	9493.1	9558.8	10717	10125	10503	9911	10671	11074	10772	11829	9080.3	9132.8	10700	10258	10673	9998.1	10810	10922	10664	11634	6	6
ATVPVAAATAAEGEGSPPAVAAVAGPPAAAEVGGGVGGSSR	Phospho (STY)	3563.7257	0.72571938	192	O75179	ANKRD17	Ankyrin repeat domain-containing protein 17	yes	yes	0	0	1	0		1	1				66.108	66.108	4	2.4805E-12	23624	20170328_LUMOS1_nLC13_AH_TMTYoccHback_MS2_2	90.699	82.738	4692.3	5459.6	5251.2	5428.1	5948.1	5317.2	5607.5	4828.8	5806.1	5947	4488.1	5215.3	5249.7	5514.7	6001.7	5349.3	5698.4	4811.7	5744.2	5833.1	3	3
ATVTPSPVK	Phospho (STY)	978.47871	0.47871279	2367	Q9H1E3	NUCKS1	Nuclear ubiquitous casein and cyclin-dependent kinase substrate 1	yes	yes	0	0	1	0	1	1	1	1	1	1	31.662	31.662	2	1.4711E-15	10281	20170328_LUMOS1_nLC13_AH_TMTYoccHback_MS3_1	201.09	126.92	79499	74353	80679	80319	77940	78275	79419	82560	77596	82016	76016	71045	80925	81303	79259	78911	80397	81445	76894	80788	6	6
ATVTPSPVK	Unmodified	898.51238	0.51238239	2367	Q9H1E3	NUCKS1	Nuclear ubiquitous casein and cyclin-dependent kinase substrate 1	yes	yes	0	0	0	0	1	1	1	1	1	1	31.406	31.406	2;3	1.7083E-15	10459	20170328_LUMOS1_nLC13_AH_TMTYoccHback_MS3_2	195.06	128.63	58597	53507	59376	58626	57629	56833	57160	58052	53704	56996	56029	51128	59563	59307	58572	57281	57885	57314	53279	56158	6	6
ATVTPSPVK	2 Phospho (STY)	1058.445	0.4450432	2367	Q9H1E3	NUCKS1	Nuclear ubiquitous casein and cyclin-dependent kinase substrate 1	yes	yes	0	0	2	0	1						32.326	32.326	2	0.023485	10158	20170328_LUMOS1_nLC13_AH_TMTYoccHback_MS2_1	52.167	19.047	0	0	0	0	0	0	0	0	0	0	0	0	0	0	0	0	0	0	0	0	0	0
ATYAGFLLADPK	Unmodified	1265.6656	0.66558856	687	P32324	EFT1	Elongation factor 2	yes	yes	0	0	0	0	1		1				75.722	75.722	3	0.009626	27582	20170328_LUMOS1_nLC13_AH_TMTYoccHback_MS2_3	53.034	29.798	5725	5414	5657	5860.9	5840.2	6393.4	6819.5	6179.7	5234	5889.9	5473.7	5173.1	5683.5	5937.4	5932.2	6413.7	6848.3	6109.1	5227.3	5807.1	1	1
AVAEEDNGSIGEETDSSPGRK	Unmodified	2146.9614	0.96144883	1528	Q13586	STIM1	Stromal interaction molecule 1	yes	yes	0	0	0	1	1						28.418	28.418	3	7.5927E-17	8676	20170328_LUMOS1_nLC13_AH_TMTYoccHback_MS2_1	114.55	91.652	2969	2709.3	4435.3	3138	3493.5	3196.5	3364.3	3167	3105.8	3556.6	2843	2589.4	4378.8	3168.6	3587.6	3214.9	3409.9	3139	3082.8	3494.5	1	1
AVASPEATVSQTDENK	Unmodified	1645.7795	0.7795087	1760;2711	Q641Q2;Q9Y4E1	FAM21A;FAM21C	WASH complex subunit FAM21A;WASH complex subunit FAM21C	no	no	0	0	0	0	1		1				32.684	32.684	3	3.5641E-14	10792	20170328_LUMOS1_nLC13_AH_TMTYoccHback_MS2_3	188.13	168.39	14328	14642	15176	14130	14837	15131	15781	15115	14852	16099	13702	13986	15194	14385	15088	15195	15942	14960	14733	15835	2	2
AVASPEATVSQTDENK	Phospho (STY)	1725.7458	0.74583911	1760;2711	Q641Q2;Q9Y4E1	FAM21A;FAM21C	WASH complex subunit FAM21A;WASH complex subunit FAM21C	no	no	0	0	1	0	1	1	1				34.996	34.996	3	9.4858E-09	11617	20170328_LUMOS1_nLC13_AH_TMTYoccHback_MS2_2	116.61	98.693	20186	20492	22270	22313	21813	22030	22663	23242	21852	23983	19307	19580	22258	22581	22173	22199	22921	22946	21662	23604	3	3
AVCSTYLQSR	Unmodified	1183.5656	0.56555694	1914	Q9H2X6;Q86Z02	HIPK2;HIPK1	Homeodomain-interacting protein kinase 2;Homeodomain-interacting protein kinase 1	yes	no	0	0	0	0	1	1	1				31.245	31.245	2	8.4921E-05	10203	20170328_LUMOS1_nLC13_AH_TMTYoccHback_MS2_2	148.5	123.41	22058	21572	21988	20996	21769	24134	22028	22530	20706	22228	21091	20606	22076	21379	22111	24161	22291	22316	20541	21898	3	3
AVDDFLLSLDGTANK	Unmodified	1577.7937	0.7937022	301	P00925	ENO2	Enolase 2	yes	yes	0	0	0	0	1	1	1			1	83.123	83.123	3	1.2487E-08	30508	20170328_LUMOS1_nLC13_AH_TMTYoccHback_MS2_3	119.96	0	41212	38111	33729	27063	26150	42351	38551	34686	27355	27222	39383	36374	34168	28114	27046	41996	38421	34389	27401	26971	4	4
AVDERMSKQEDIR	Phospho (STY)	1655.7338	0.73383464	1582	Q14746	COG2	Conserved oligomeric Golgi complex subunit 2	yes	yes	0	0	1	2						1	72.277	72.277	3	0.0096583	29145	20170328_LUMOS1_nLC13_AH_TMTYoccHback_MS3_3	61.532	17.106	5315.6	5600	6141.4	6222.2	5206.3	5689.8	6286.4	5868.3	5461.1	6252.1	5084.9	5351.3	6121.6	6288.3	5341	5747.6	6316.7	5801.8	5431.1	6149.4	1	1
AVDITTPK	Unmodified	843.47018	0.47018322	207	O75475	PSIP1	PC4 and SFRS1-interacting protein	yes	yes	0	0	0	0		1					39.207	39.207	2	0.011024	13266	20170328_LUMOS1_nLC13_AH_TMTYoccHback_MS2_2	82.426	41.401	11065	10461	11420	11570	11413	10605	11589	11487	10946	11996	10580	9996	11448	11695	11588	10719	11727	11334	10857	11804	1	1
AVEARSPGLQK	Phospho (STY)	1234.6071	0.60710121	1680	Q3KQU3	MAP7D1	MAP7 domain-containing protein 1	yes	yes	0	0	1	1		1					28.906	28.906	3	0.00042078	9333	20170328_LUMOS1_nLC13_AH_TMTYoccHback_MS2_2	79.466	56.24	0	0	0	0	0	0	0	0	0	0	0	0	0	0	0	0	0	0	0	0	0	0
AVEESSDEER	Unmodified	1149.4786	0.47857565	2307	Q9BW71	HIRIP3	HIRA-interacting protein 3	yes	yes	0	0	0	0	1		1	1	1	1	10.995	10.995	2	9.9871E-05	2800	20170328_LUMOS1_nLC13_AH_TMTYoccHback_MS3_2	133.57	106.97	2171	2283.5	3210.4	2692.7	2742.4	2370.5	3001.1	2746.4	2939.3	2703.8	2078.8	2182.5	3171.8	2714.2	2808.4	2402	3030.6	2701	2912.5	2663.8	5	5
AVEESSDEERQR	Unmodified	1433.6383	0.63826419	2307	Q9BW71	HIRIP3	HIRA-interacting protein 3	yes	yes	0	0	0	1	1	1		1			10.061	10.061	3	1.9888E-47	2028	20170328_LUMOS1_nLC13_AH_TMTYoccHback_MS2_1	240.8	168.46	4491.3	4947.4	4951.1	4585.1	4271.7	4732	4487.8	4639.6	4120.9	4771.7	4295.6	4725	4945.2	4675.5	4369.9	4756.5	4533.7	4591.4	4091.1	4696.7	3	3
AVEFAQQVQQSLPK	Unmodified	1571.8308	0.83075641	814	P37291	SHM2	Serine hydroxymethyltransferase, cytosolic	yes	yes	0	0	0	0	1	1	1	1	1	1	70.57	70.57	3;4	7.7046E-08	25399	20170328_LUMOS1_nLC13_AH_TMTYoccHback_MS2_2	125.84	107.7	43404	45317	51230	55655	56521	47154	49028	51845	54027	61469	41523	43320	51096	55999	57039	47817	50045	51279	53364	60333	6	6
AVEIVTSTSAAK	4 Phospho (STY)	1495.5051	0.50508938	1588	Q14966	ZNF638	Zinc finger protein 638	yes	yes	0	0	4	0						1	41.168	41.168	2	0.0087279	14650	20170328_LUMOS1_nLC13_AH_TMTYoccHback_MS3_3	59.198	26.869	524.64	752.18	1251.8	1058.4	1269.9	681.77	1008.1	898.5	1022.1	1437.9	503.71	719.42	1222.9	1058.3	1285	702.09	1031.6	891.69	1011.8	1404.5	2	2
AVEQEDELSDVSQGGSK	Unmodified	1776.8014	0.80136636	148	O60271	SPAG9	C-Jun-amino-terminal kinase-interacting protein 4	yes	yes	0	0	0	0	1	1	1				38.476	38.476	3	3.6796E-18	13002	20170328_LUMOS1_nLC13_AH_TMTYoccHback_MS2_3	178.01	163.98	26145	24906	27659	27144	27210	28339	26161	27094	26835	30067	25003	23798	27694	27481	27628	28465	26561	26880	26556	29549	3	3
AVFGESGGGGGSGEDEQFLGFGSDEEVR	Unmodified	2775.1896	0.18961086	1298	Q03164	KMT2A	Histone-lysine N-methyltransferase 2A;MLL cleavage product N320;MLL cleavage product C180	yes	yes	0	0	0	0	1	1	1				71.567	71.567	3	4.5983E-11	25998	20170328_LUMOS1_nLC13_AH_TMTYoccHback_MS2_3	112.13	101.14	14788	14454	13231	13436	13441	14475	14252	14971	13987	14474	14135	13805	13357	13703	13645	14540	14408	14770	13859	14265	3	3
AVFPSIVGRPR	Unmodified	1197.6982	0.6982261	1192;1222;1210	P60709;Q6S8J3;A5A3E0;P60010;P0CG38;P68133;P62736;P63267;P68032;P63261	ACTB;POTEE;POTEF;ACT1;POTEI;ACTA1;ACTA2;ACTG2;ACTC1;ACTG1	Actin, cytoplasmic 1;Actin, cytoplasmic 1, N-terminally processed;POTE ankyrin domain family member E;POTE ankyrin domain family member F;Actin;POTE ankyrin domain family member I;Actin, alpha skeletal muscle;Actin, aortic smooth muscle;Actin, gamma-enteric smooth muscle;Actin, alpha cardiac muscle 1;Actin, cytoplasmic 2;Actin, cytoplasmic 2, N-terminally processed	no	no	0	0	0	1	1	1	1	1	1	1	51.396	51.396	3	3.6691E-12	19361	20170328_LUMOS1_nLC13_AH_TMTYoccHback_MS3_3	180.19	142.11	42041	40719	43505	42341	44304	44753	42848	44972	43847	46118	40201	38902	43612	42956	44917	44964	43491	44464	43393	45397	6	6
AVFVDLEPTVIDEVR	Unmodified	1700.8985	0.89850163	2273;1227	Q9BQE3;P68363;Q71U36	TUBA1C;TUBA1B;TUBA1A	Tubulin alpha-1C chain;Tubulin alpha-1B chain;Tubulin alpha-1A chain	no	no	0	0	0	0	1	1	1		1		80.393	80.393	2	3.9994E-22	28843	20170328_LUMOS1_nLC13_AH_TMTYoccHback_MS2_1	216.91	185.32	18450	18472	19711	19959	19809	18854	19565	21422	20087	20536	17644	17650	19730	20198	20100	19049	19845	21068	19877	20245	4	4
AVGAAAYGAR	Unmodified	905.47191	0.47191456	2567	Q9UBI9	HECA	Headcase protein homolog	yes	yes	0	0	0	0	1	1	1				21.593	21.593	2	0.00068241	6222	20170328_LUMOS1_nLC13_AH_TMTYoccHback_MS2_1	111.04	79.732	6308.9	5869	5964.2	6179.8	6497.5	6439.5	6282.9	6339.2	6107.6	6470.8	6031.2	5607.4	6006.8	6265.6	6568.5	6471.1	6372.1	6271.5	6053.2	6370.2	3	3
AVGAQASVGSR	Unmodified	1001.5254	0.52540669	2505	Q9NWV8	BABAM1	BRISC and BRCA1-A complex member 1	yes	yes	0	0	0	0	1	1	1				15.596	15.596	2	0.0001504	3968	20170328_LUMOS1_nLC13_AH_TMTYoccHback_MS2_1	130.41	101.04	3399.7	3271.7	3287.3	3489	3118.7	3163.3	3019.1	3535.9	3051.1	3165	3250.2	3126	3304.5	3531.9	3172.2	3200.1	3063.7	3474.7	3020.6	3125.1	3	3
AVGDNDPIDVLEIGETIAYTGQVK	Unmodified	2516.2646	0.26461371	299	P00817	IPP1	Inorganic pyrophosphatase	yes	yes	0	0	0	0		1			1		85.807	85.807	3	2.9321E-05	31495	20170328_LUMOS1_nLC13_AH_TMTYoccHback_MS2_2	74.251	58.128	5610.5	5391.1	6415.2	5391.4	6131.8	6694.5	6405.8	7145.2	6321.1	6074.7	5366.7	5149.9	6401.2	5486.9	6240.7	6698.8	6479.9	7025.3	6262.1	6005.9	2	2
AVGMPSPVSPK	Unmodified	1068.5638	0.56376603	2586	Q9UHB7	AFF4	AF4/FMR2 family member 4	yes	yes	0	0	0	0	1	1	1				45.525	45.525	2	0.00014347	15756	20170328_LUMOS1_nLC13_AH_TMTYoccHback_MS2_2	131.52	81.477	32619	31578	33494	31802	32331	34066	33182	33153	31666	35030	31191	30166	33578	32313	32882	34197	33569	32836	31401	34460	3	3
AVHADFFNDFEDLFDDDDIQ	Unmodified	2386.9866	0.98660094	2075	Q8WXC6	MYEOV2	Myeloma-overexpressed gene 2 protein	yes	yes	0	0	0	0		1	1	1			86.842	86.842	2	2.3935E-07	31902	20170328_LUMOS1_nLC13_AH_TMTYoccHback_MS2_2	89.403	77.043	5328.8	5955.7	6953.2	7587.8	7491.9	6921.4	6288	7492	7045.1	8564.3	5099.7	5694	6907.8	7628.3	7565.3	6997	6429.4	7407.4	6955.6	8411.8	3	3
AVIVSSPK	Unmodified	799.48035	0.48035398	1588	Q14966	ZNF638	Zinc finger protein 638	yes	yes	0	0	0	0	1	1	1				36.991	36.991	2	4.8244E-05	12424	20170328_LUMOS1_nLC13_AH_TMTYoccHback_MS2_2	154.31	84.04	48985	46889	48394	48760	46056	50671	50252	48758	44760	49669	46835	44797	48599	49461	46910	50909	50678	48273	44478	48898	3	3
AVLSDSPQLSEGK	Phospho (STY)	1409.6439	0.64394022	1871	Q7Z4H7	HAUS6	HAUS augmin-like complex subunit 6	yes	yes	0	0	1	0	1	1	1				45.474	45.474	2	5.3745E-10	15181	20170328_LUMOS1_nLC13_AH_TMTYoccHback_MS2_1	180.61	154.67	21089	21872	24243	25434	25337	22557	23813	24372	24260	27737	20173	20903	24197	25652	25650	22827	24196	24095	24012	27245	3	3
AVLSDSPQLSEGK	Unmodified	1329.6776	0.67760981	1871	Q7Z4H7	HAUS6	HAUS augmin-like complex subunit 6	yes	yes	0	0	0	0			1				45.362	45.362	2	8.3121E-06	15647	20170328_LUMOS1_nLC13_AH_TMTYoccHback_MS2_3	113.63	80.789	8553.6	8006.3	7722.8	8578.9	8896.7	8437	8420.5	9382.6	8361.5	9113.5	8176.1	7649.8	7798.6	8687.6	8971.4	8509.2	8549.9	9236.3	8282	8981.6	1	1
AVPIAVADEGESESEDDDLKPR	Unmodified	2341.0921	0.092128649	2683	Q9Y2K6	USP20	Ubiquitin carboxyl-terminal hydrolase 20	yes	yes	0	0	0	1	1		1				52.296	52.296	3	5.9036E-11	18421	20170328_LUMOS1_nLC13_AH_TMTYoccHback_MS2_3	109.89	95.733	9412.9	8721.4	9622.5	9785	9141.3	10188	9174.8	9486.2	8021.8	9994.6	9000.7	8334.3	9647.7	9894.5	9301.6	10231	9277.4	9409.7	7976	9832.6	2	2
AVPIGTPPK	Unmodified	878.52255	0.52255314	1883	Q86TB9	PATL1	Protein PAT1 homolog 1	yes	yes	0	0	0	0	1	1	1				41.596	41.596	2	0.0005403	13729	20170328_LUMOS1_nLC13_AH_TMTYoccHback_MS2_1	130.22	89.953	28738	29002	28423	28468	28567	30698	30121	30223	28110	30142	27477	27703	28550	28960	29011	30814	30433	29885	27893	29688	3	3
AVPMAPAPASPGSSNDSSAR	Unmodified	1868.8687	0.86867484	1763	Q66K74	MAP1S	Microtubule-associated protein 1S;MAP1S heavy chain;MAP1S light chain	yes	yes	0	0	0	0	1	1	1				33.131	33.131	3	9.1539E-06	10498	20170328_LUMOS1_nLC13_AH_TMTYoccHback_MS2_1	76.176	62.763	13093	12335	12492	13657	12851	12619	13176	13970	11765	12936	12517	11787	12571	13805	13032	12755	13317	13741	11690	12763	3	3
AVPMAPAPASPGSSNDSSAR	Oxidation (M)	1884.8636	0.86358946	1763	Q66K74	MAP1S	Microtubule-associated protein 1S;MAP1S heavy chain;MAP1S light chain	yes	yes	0	1	0	0		1	1				26.591	26.591	3	3.3176E-06	8484	20170328_LUMOS1_nLC13_AH_TMTYoccHback_MS2_2	84.208	62.813	4227.6	4099.5	3889.5	4381.7	3681.6	4218.3	3498	3856.5	3794.7	3809.1	4041.2	3916.9	3919.4	4437	3744.3	4246.7	3556.5	3822.8	3749.6	3752.5	2	2
AVPPVSPELR	Unmodified	1063.6026	0.60259438	2185	Q96JM3	CHAMP1	Chromosome alignment-maintaining phosphoprotein 1	yes	yes	0	0	0	0	1	1	1	1	1	1	41.7	41.7	2	4.162E-05	14238	20170328_LUMOS1_nLC13_AH_TMTYoccHback_MS2_3	153.73	111.27	52242	47440	52674	51398	56080	57306	47060	45929	56539	48775	49952	45329	52881	52077	56658	57325	48182	45834	55727	47976	6	6
AVPPVSPELR	Phospho (STY)	1143.5689	0.56892479	2185	Q96JM3	CHAMP1	Chromosome alignment-maintaining phosphoprotein 1	yes	yes	0	0	1	0	1	1	1				43.492	43.492	2	0.0071275	14979	20170328_LUMOS1_nLC13_AH_TMTYoccHback_MS2_2	66.55	45.679	40284	39733	38196	35905	34922	39619	40215	38353	35373	36458	38511	37944	38424	36677	35665	39732	40476	37911	35164	35947	4	4
AVPVESPVQKV	Phospho (STY)	1231.6214	0.62135429	2028	Q8TB61	SLC35B2	Adenosine 3'-phospho 5'-phosphosulfate transporter 1	yes	yes	0	0	1	1			1				47.586	47.586	2	0.0082677	16561	20170328_LUMOS1_nLC13_AH_TMTYoccHback_MS2_3	72.848	42.663	7664.7	7412.4	8374.3	9299.2	8976.5	8244.6	8300.9	8478.3	8299.5	9346.3	7330.6	7086.2	8377.5	9352.2	9076	8337.8	8437.1	8389.4	8219	9186.4	1	1
AVRSFDAEERAK	Phospho (STY)	1457.6664	0.666407	1303	Q03280	TOM1	E3 ubiquitin-protein ligase TOM1	yes	yes	0	0	1	2	1						76.655	76.655	2	0.023769	27407	20170328_LUMOS1_nLC13_AH_TMTYoccHback_MS2_1	47.198	18.471	6382.4	6697.9	6718.4	7149.9	7318.9	7040.7	6789.3	7725.2	6966.1	7560.9	6103.5	6399.6	6732.6	7241.7	7395.3	7099.2	6902.7	7609	6893.6	7450.1	1	1
AVSEGCASEDEVEGEA	Phospho (STY)	1717.6026	0.60260527	2329	Q9BYX2	TBC1D2	TBC1 domain family member 2A	yes	yes	0	0	1	0	1	1	1		1	1	27.56	27.56	2	1.6726E-08	8799	20170328_LUMOS1_nLC13_AH_TMTYoccHback_MS2_3	113.77	97.434	6759.9	6444.3	6928.3	6473.5	6516.7	7201.2	6905.5	6911.5	6119.7	7162.1	6463.9	6156.1	6945.3	6580.3	6638.7	7219	6970.5	6845.9	6082.2	7048.4	5	5
AVSEGCASEDEVEGEA	Unmodified	1637.6363	0.63627486	2329	Q9BYX2	TBC1D2	TBC1 domain family member 2A	yes	yes	0	0	0	0	1	1	1				28.032	28.032	2	4.5762E-13	8951	20170328_LUMOS1_nLC13_AH_TMTYoccHback_MS2_2	178.22	158.46	7173.7	6231.2	6992.3	6980	7022.2	7732.5	6627.4	6578.8	7541.5	6935	6858.6	5954.6	7028.4	7062.2	7121.8	7741.7	6745.8	6548.2	7442.8	6822.5	3	3
AVSPAPQSSSR	Unmodified	1085.5465	0.54653606	2547	Q9P275	USP36	Ubiquitin carboxyl-terminal hydrolase 36	yes	yes	0	0	0	0		1	1				12.544	12.544	2	0.010257	3174	20170328_LUMOS1_nLC13_AH_TMTYoccHback_MS2_3	66.692	16.085	786.98	865.87	775.22	1088.5	1052.8	1032.5	969.77	857.29	991.38	1029.2	752.43	827.78	780.41	1095.2	1055	1038.8	986.2	856.67	981.16	1009.9	2	2
AVSPPHLDGPPSPR	Unmodified	1425.7365	0.7364621	657	P29590	PML	Protein PML	yes	yes	0	0	0	0	1	1	1	1	1	1	36.014	36.014	3	3.6199E-38	11515	20170328_LUMOS1_nLC13_AH_TMTYoccHback_MS2_1	217.12	191.74	27690	26063	25500	25743	25489	28498	27535	26379	24364	24922	26469	24896	25702	26187	25899	28560	27775	26114	24216	24576	6	6
AVSPPHLDGPPSPR	2 Phospho (STY)	1585.6691	0.66912291	657	P29590	PML	Protein PML	yes	yes	0	0	2	0	1	1	1	1	1		42.439	42.439	3	0.00033098	13994	20170328_LUMOS1_nLC13_AH_TMTYoccHback_MS2_1	76.016	56.338	33247	34049	35618	36415	37395	37998	37673	38714	37223	39870	31796	32532	35657	36896	37881	38199	38159	38263	36874	39242	5	5
AVSPPPSPR	Unmodified	906.49232	0.49231565	107	O15417	TNRC18	Trinucleotide repeat-containing gene 18 protein	yes	yes	0	0	0	0		1					19.708	19.708	2	0.0030215	5832	20170328_LUMOS1_nLC13_AH_TMTYoccHback_MS2_2	73.248	50.229	0	0	0	0	0	0	0	0	0	0	0	0	0	0	0	0	0	0	0	0	0	0
AVSPTDSTPPSTHTEDSK	Unmodified	1855.8436	0.84356552	413;414	Q92393;Q12269;Q04711;Q04670;Q03855;P0C2I2;P0C2J0;Q99337;Q99231;Q12316;Q12088;Q03619;Q12193;O13535;Q12112;O13527;Q12490;Q04214;Q07793;Q12414;Q12141;Q03612;Q03434;P47100;P47098;P0C2J1;P0C2I9;P0C2I7;P0C2I6;P0C2I5;P0C2I3;Q12273	TY1B-OR;TY1B-GR2;TY1B-ML1;TY1B-MR2;TY1B-DR1;TY1B-DR5;TY1B-PR2;TY1B-NL2;TY1B-DR3;TY1B-GR3;TY1B-LR1;TY1B-ER2;TY1B-BR;TY1B-H;TY1B-NL1;TY1B-A;TY1B-BL;TY1B-MR1;TY1B-DR4;TY1B-PL;TY1B-GR1;TY1B-ER1;TY1B-ML2;TY1B-JR2;TY1B-JR1;TY1B-PR3;TY1B-PR1;TY1B-LR4;TY1B-LR3;TY1B-LR2;TY1B-DR6;TY1B-OL	Transposon Ty1-OR Gag-Pol polyprotein;Capsid protein;Ty1 protease;Integrase;Reverse transcriptase/ribonuclease H;Transposon Ty1-GR2 Gag-Pol polyprotein;Capsid protein;Ty1 protease;Integrase;Reverse transcriptase/ribonuclease H;Transposon Ty1-ML1 Gag-Pol polyprotein;Capsid protein;Ty1 protease;Integrase;Reverse transcriptase/ribonuclease H;Transposon Ty1-MR2 Gag-Pol polyprotein;Capsid protein;Ty1 …	no	no	0	0	0	0	1						23.669	23.669	3	4.2518E-07	6897	20170328_LUMOS1_nLC13_AH_TMTYoccHback_MS2_1	96.666	79.16	1148.8	1010.1	978.21	812.93	452.89	1760.2	1292.2	1094.8	775.48	705.41	1097.9	964.36	987	842.09	494.19	1730.1	1269.7	1096.6	782.33	703.12	1	1
AVSSASINSSLSGSR	Unmodified	1421.711	0.71103521	637	P27637	BUD14	Bud site selection protein 14	yes	yes	0	0	0	0	1	1	1				33.157	33.157	2	1.7056E-16	10490	20170328_LUMOS1_nLC13_AH_TMTYoccHback_MS2_1	195.29	144.64	41435	39217	34244	23236	19356	46466	40138	32942	21621	20493	39597	37416	34629	24513	20588	45786	39597	32761	21927	20451	3	3
AVSTANDNSFLQPPHR	Unmodified	1752.8543	0.8543454	698	P32486	KRE6	Beta-glucan synthesis-associated protein KRE6	yes	yes	0	0	0	0	2	1			1		41.239	41.239	3	2.0475E-37	13866	20170328_LUMOS1_nLC13_AH_TMTYoccHback_MS2_2	146.58	122.9	8829.7	9598.2	11900	13320	13360	9881.1	9679.2	11823	13535	14808	8451.2	9179.6	11812	13335	13449	10090	10009	11680	13297	14520	2	2
AVSVSDLSYVANSQSSPLR	Phospho (STY)	2058.9623	0.96231425	1262	Q00955	ACC1	Acetyl-CoA carboxylase;Biotin carboxylase	yes	yes	0	0	1	0	1	1	1	1	1	1	70.995	70.995	3	8.6539E-31	28494	20170328_LUMOS1_nLC13_AH_TMTYoccHback_MS3_2	228.76	191.75	11133	13389	18230	22198	21987	13130	13790	19243	21075	23693	10665	12816	17992	22077	22045	13610	14399	18904	20667	23239	6	6
AVTATEDAELQALLESK	Unmodified	1787.9153	0.9152739	550	P20459	SUI2	Eukaryotic translation initiation factor 2 subunit alpha	yes	yes	0	0	0	0	1	1	1	1	1	1	80.843	80.843	3	1.6614E-27	29614	20170328_LUMOS1_nLC13_AH_TMTYoccHback_MS2_3	223.7	188.05	39621	36817	33681	27549	25866	43840	40259	35093	26675	25269	37866	35144	34046	28534	26792	43447	40038	34779	26794	25098	6	6
AVTATEDAELQALLESKELDNR	Unmodified	2415.2129	0.21291249	550	P20459	SUI2	Eukaryotic translation initiation factor 2 subunit alpha	yes	yes	0	0	0	1	1	1					79.184	79.184	3;4	6.5418E-24	28389	20170328_LUMOS1_nLC13_AH_TMTYoccHback_MS2_1	171.13	142	17672	16495	15572	12449	10777	19214	18139	14397	11998	11672	16891	15745	15704	12883	11250	19041	18007	14336	12052	11554	2	2
AVTATEDAELQALLESKELDNRSDSEDDEDESDDE	Unmodified	3882.641	0.64102829	550	P20459	SUI2	Eukaryotic translation initiation factor 2 subunit alpha	yes	yes	0	0	0	2	1		1				78.538	78.538	3	3.3468E-05	28688	20170328_LUMOS1_nLC13_AH_TMTYoccHback_MS2_3	66.479	51.775	14342	13568	10437	4857.3	3671.1	15545	15023	9873.1	5791.4	4336.5	13702	12936	10621	5414.5	4177.1	15201	14649	9836.6	5992.1	4389.9	2	2
AVTIANSPSKPSEK	Unmodified	1427.762	0.76200815	2004	Q8NEF9	SRFBP1	Serum response factor-binding protein 1	yes	yes	0	0	0	1	1	1	1				36.377	36.377	3	3.2359E-15	12202	20170328_LUMOS1_nLC13_AH_TMTYoccHback_MS2_3	196.8	160.48	48681	46019	50112	50312	49578	50821	49939	50963	47543	53093	46551	43973	50239	50917	50355	51136	50555	50408	47148	52244	3	3
AVTIANSPSKPSEK	Phospho (STY)	1507.7283	0.72833855	2004	Q8NEF9	SRFBP1	Serum response factor-binding protein 1	yes	yes	0	0	1	1	1	1	1	1			37.047	37.047	4	6.6214E-06	12508	20170328_LUMOS1_nLC13_AH_TMTYoccHback_MS2_2	105.39	91.727	26712	26700	26934	26171	26598	27662	27934	27237	24861	27318	25541	25504	27028	26621	27032	27785	28207	26936	24705	26903	4	4
AVTPSSEAK	Unmodified	888.45526	0.45526144	2262	Q99700	ATXN2	Ataxin-2	yes	yes	0	0	0	0		1	1				21.143	21.143	2	0.0019755	6427	20170328_LUMOS1_nLC13_AH_TMTYoccHback_MS2_3	104.2	52.413	5791.3	5700.2	6050.4	6287.9	5476.8	6160.3	6092	5637.2	5983.3	6189.5	5538.1	5446.9	6058.8	6359.7	5593.3	6198	6148.7	5600.3	5928.2	6084	2	2
AVTPVPTK	Unmodified	811.48035	0.48035398	1810	Q6PKG0	LARP1	La-related protein 1	yes	yes	0	0	0	0	1	1	1		1		33.735	33.735	2	0.0004488	10692	20170328_LUMOS1_nLC13_AH_TMTYoccHback_MS2_1	141.39	79.426	41450	40219	44186	43028	42990	43314	44026	44271	42321	44658	39640	38428	44224	43584	43706	43599	44548	43732	41957	43975	4	4
AVTPVPTKTEEVSNLK	Phospho (STY)	1791.9019	0.90194582	1810	Q6PKG0	LARP1	La-related protein 1	yes	yes	0	0	1	1	1						51.568	51.568	3	3.7546E-05	17614	20170328_LUMOS1_nLC13_AH_TMTYoccHback_MS2_1	86.727	60.861	6795.3	6443.9	7965.3	6866.4	7850.3	7415.1	7297.6	7260.8	6564.5	7891.3	6500.6	6156.9	7941.2	6960.2	7967.1	7442.3	7403.9	7194.2	6521.2	7758.4	1	1
AVVEGFDETSAEPTPAPAPAPVER	Unmodified	2436.1809	0.18088408	674	P31380	FUN30	ATP-dependent helicase FUN30	yes	yes	0	0	0	0			1				52.8	52.8	3	0.0015998	18553	20170328_LUMOS1_nLC13_AH_TMTYoccHback_MS2_3	50.029	35.398	3660.7	3555.4	3500.5	3783.1	3817.2	3727.5	3769.2	3559.2	3037	3722.7	3499.7	3397	3523.6	3832.2	3859.7	3751.5	3809.4	3526.7	3027.9	3662.9	1	1
AVVEGFDETSAEPTPAPAPAPVER	Phospho (STY)	2516.1472	0.14721449	674	P31380	FUN30	ATP-dependent helicase FUN30	yes	yes	0	0	1	0						1	55.181	55.181	3	0.032915	21131	20170328_LUMOS1_nLC13_AH_TMTYoccHback_MS3_3	49.497	35.482	0	91.763	155.36	177.18	400.92	137.88	80.061	194.46	311.59	451.72	0	87.905	150.13	175.79	391.75	140.88	96.895	195.5	302.12	439.36	0	1
AVVESVGAEVDEARINELLSSLEGK	Unmodified	2613.3497	0.34974032	307	P02400	RPP2B	60S acidic ribosomal protein P2-beta	yes	yes	0	0	0	1		1	1				86.087	86.087	4	1.4878E-18	31607	20170328_LUMOS1_nLC13_AH_TMTYoccHback_MS2_2	151.01	124.26	8649.9	8709.1	9193.8	8748.3	8199.6	9664.7	8816.2	9522.1	7452.1	8384.1	8272.1	8319.6	9198.7	8892.2	8376.4	9694	8888.8	9393.1	7417.7	8281.9	2	2
AVVSGDLK	Unmodified	787.44397	0.44396847	2789				yes	yes	0	0	0	0	1						35.416	35.416	2	0.0053245	11321	20170328_LUMOS1_nLC13_AH_TMTYoccHback_MS2_1	95.62	0	12486	11719	12038	12898	11631	12477	11894	11988	11437	11972	11937	11198	12104	13045	11829	12566	12035	11865	11339	11792	1	1
AVYIGVHVPFSK	Unmodified	1315.7289	0.72885752	2748	Q9Y6M7	SLC4A7	Sodium bicarbonate cotransporter 3	yes	yes	0	0	0	0	1						69.951	69.951	3	0.00012889	24762	20170328_LUMOS1_nLC13_AH_TMTYoccHback_MS2_1	82.171	60.613	6556	5882.5	6515.1	6439.3	6162	6599.4	6269.1	5657.4	5747.3	6409.8	6268.4	5621	6540.6	6517.1	6272.4	6624.4	6340.4	5638.4	5706	6296.7	1	1
AWGLQEIR	Unmodified	971.51886	0.51886475	1674	Q2VPK5	CTU2	Cytoplasmic tRNA 2-thiolation protein 2	yes	yes	0	0	0	0	1	1	1				53.231	53.231	2	0.0059793	18274	20170328_LUMOS1_nLC13_AH_TMTYoccHback_MS2_1	92.467	60.112	61293	59347	68030	85013	81480	70748	70908	74084	80960	89228	58624	56767	68059	85077	81963	71746	72415	73416	79894	87554	3	3
AWLDEDSNLSPSPLR	Unmodified	1698.8213	0.82131394	2337	Q9C086	INO80B	INO80 complex subunit B	yes	yes	0	0	0	0	1	1	1	1	1		65.722	65.722	2	2.8299E-13	23115	20170328_LUMOS1_nLC13_AH_TMTYoccHback_MS2_1	188.91	157.83	24204	24135	25087	24506	25340	24861	25321	27155	24834	27250	23145	23056	25146	24880	25711	25040	25652	26764	24606	26836	5	5
AYEELSNTDLEFKFPEPGYLEGVK	Unmodified	2774.3327	0.33269327	495	P16521	YEF3	Elongation factor 3A	yes	yes	0	0	0	1	1	1	1				81.137	81.137	4	5.9807E-23	29740	20170328_LUMOS1_nLC13_AH_TMTYoccHback_MS2_3	154.79	135.24	19142	18764	19257	17393	15841	21172	19948	18747	15961	17198	18303	17921	19307	17761	16287	21147	19997	18579	15918	16972	3	3
AYEPDLSDADFEGIEASPK	Unmodified	2052.9164	0.91639611	1060	P49687	NUP145	Nucleoporin NUP145;Nucleoporin NUP145N;Nucleoporin NUP145C	yes	yes	0	0	0	0			1			1	68.381	68.381	3	2.9797E-07	24691	20170328_LUMOS1_nLC13_AH_TMTYoccHback_MS2_3	92.633	78.069	6725.8	6448.7	4905.3	2879.5	1950.5	8434.6	6548.3	4556.2	2786.2	2058.8	6425.7	6149.9	4992.6	3130.9	2172.2	8246.2	6402.8	4582.8	2863.9	2081.4	2	2
AYLASDSDESDGQVDEEAK	Unmodified	2027.8444	0.84435338	1370	Q06344	ESF1	Pre-rRNA-processing protein ESF1	yes	yes	0	0	0	0	1	1	2				37.665	37.665	2;3	6.8619E-19	12673	20170328_LUMOS1_nLC13_AH_TMTYoccHback_MS2_2	130.02	112.94	39024	35386	28852	17424	13763	41310	37225	28628	17478	15583	37284	33752	29354	18705	14952	40585	36524	28457	17858	15627	4	4
AYLASDSDESDGQVDEEAKNK	Unmodified	2269.9822	0.98224385	1370	Q06344	ESF1	Pre-rRNA-processing protein ESF1	yes	yes	0	0	0	1	1	1	1				39.172	39.172	3	1.0521E-24	12748	20170328_LUMOS1_nLC13_AH_TMTYoccHback_MS2_1	172.37	157.75	56704	49880	39496	21270	14617	57506	52767	38548	19570	15184	54168	47566	40312	23193	16449	56377	51506	38263	20304	15457	3	3
AYLASDSDESDGQVDEEAKNKLK	Unmodified	2511.1613	0.16127085	1370	Q06344	ESF1	Pre-rRNA-processing protein ESF1	yes	yes	0	0	0	2	1	1	1				51.499	51.499	4	1.8512E-50	18006	20170328_LUMOS1_nLC13_AH_TMTYoccHback_MS2_2	266.64	250.74	34494	29922	25338	12161	9085	36849	31978	23365	12072	8401.2	32955	28533	25772	13355	10250	36057	31226	23243	12509	8595.9	3	3
AYNADADTAK	Unmodified	1038.4618	0.46180338	1460	Q12499	NOP58	Nucleolar protein 58	yes	yes	0	0	0	0	1	1	1				22.881	22.881	2	1.2136E-11	6646	20170328_LUMOS1_nLC13_AH_TMTYoccHback_MS2_1	196.27	128.29	21849	19610	16607	11773	10696	21116	20584	17080	11877	11041	20876	18711	16883	12390	11251	20877	20348	16894	12004	11004	3	3
AYQHGGVTGLSQY	Unmodified	1379.647	0.64697839	2113	Q92900	UPF1	Regulator of nonsense transcripts 1	yes	yes	0	0	0	0	1	1	1				38.09	38.09	2	8.3147E-06	12819	20170328_LUMOS1_nLC13_AH_TMTYoccHback_MS2_2	113.62	79.369	29077	28528	31617	30105	31881	31876	31511	32731	30493	32914	27809	27257	31624	30524	32345	32033	31929	32325	30226	32413	4	4
AYQHGGVTGLSQY	Phospho (STY)	1459.6133	0.6133088	2113	Q92900	UPF1	Regulator of nonsense transcripts 1	yes	yes	0	0	1	0	1	1	1				44.609	44.609	2	0.00013815	15381	20170328_LUMOS1_nLC13_AH_TMTYoccHback_MS2_2	91.584	72.853	22001	21371	23836	22495	22749	22599	23594	23494	21906	23710	21042	20418	23838	22801	23152	22755	23850	23195	21740	23347	3	3
AYRPPSGEK	Unmodified	1003.5087	0.50869399	666	P30414	NKTR	NK-tumor recognition protein;Putative peptidyl-prolyl cis-trans isomerase	yes	yes	0	0	0	1	1	1	1				22.288	22.288	3	0.021145	6783	20170328_LUMOS1_nLC13_AH_TMTYoccHback_MS2_2	46.334	34.108	7676.5	7722.2	8596.9	9120.1	8621.3	8162.6	8021.7	8109.3	8772.7	9297.8	7342.4	7380.8	8587.8	9193.4	8742.7	8248.2	8163.6	8040.8	8666.7	9131.7	3	3
AYSGDISAADDNLNPFER	Unmodified	1953.8704	0.87044898	842	P38266	AIM3	Altered inheritance of mitochondria protein 3	yes	yes	0	0	0	0	2	1					62.552	62.552	2;3	1.8295E-07	22302	20170328_LUMOS1_nLC13_AH_TMTYoccHback_MS2_2	103.87	87.18	24464	23313	24649	23939	23356	26242	25902	24910	24407	24837	23392	22272	24730	24308	23799	26315	26129	24664	24212	24463	3	3
AYSPEYR	Unmodified	884.40283	0.40283194	2574	Q9UDY2	TJP2	Tight junction protein ZO-2	yes	yes	0	0	0	0	1	1	1				21.288	21.288	2	3.5125E-05	6400	20170328_LUMOS1_nLC13_AH_TMTYoccHback_MS2_3	153.38	84.465	26781	25852	25959	25700	24862	26949	25443	26884	24820	25650	25604	24695	26093	26124	25294	27080	25751	26548	24597	25289	3	3
AYSPEYR	Phospho (STY)	964.36916	0.36916235	2574	Q9UDY2	TJP2	Tight junction protein ZO-2	yes	yes	0	0	1	0	1	1	1	1			22.464	22.464	2	0.0077941	6804	20170328_LUMOS1_nLC13_AH_TMTYoccHback_MS2_2	85.161	45.618	12526	13246	13080	13542	13027	12734	12919	13539	12681	12629	11978	12655	13105	13737	13224	12855	13092	13336	12565	12457	4	4
AYSPEYRR	Unmodified	1040.5039	0.50394296	2574	Q9UDY2	TJP2	Tight junction protein ZO-2	yes	yes	0	0	0	1	1		1				17.4	17.4	3	0.016626	4620	20170328_LUMOS1_nLC13_AH_TMTYoccHback_MS2_1	55.676	42.097	1930	1558.8	1755.9	2098.5	1695.6	1661.6	1951.6	1783.5	1448.2	1944.8	1844.9	1490.7	1770.6	2103.7	1727.1	1689.1	1959.9	1762	1448.1	1911.9	2	2
AYSSFGGGR	Unmodified	900.40898	0.40897995	1607	Q15056	EIF4H	Eukaryotic translation initiation factor 4H	yes	yes	0	0	0	0	1	1	1				25.063	25.063	2	3.563E-09	7825	20170328_LUMOS1_nLC13_AH_TMTYoccHback_MS2_2	149.91	116.4	0	0	0	0	0	0	0	0	0	0	0	0	0	0	0	0	0	0	0	0	0	0
AYSSFGGGRGSR	Phospho (STY)	1280.5299	0.52991352	1607	Q15056	EIF4H	Eukaryotic translation initiation factor 4H	yes	yes	0	0	1	1	1	1	1				22.564	22.564	3	0.0099616	6887	20170328_LUMOS1_nLC13_AH_TMTYoccHback_MS2_3	55.531	31.376	7339.4	7517	7762.5	7099.8	6675.5	8465.4	7581	7430.1	7118.8	7834.9	7018.7	7179.5	7767	7241.9	6837.1	8459.6	7641	7386.6	7062.6	7707.8	3	3
AYSSPSTTPEAR	Phospho (STY)	1345.5551	0.55512521	2663	Q9UPU9	SAMD4A	Protein Smaug homolog 1	yes	yes	0	0	1	0	1						18.146	18.146	2	0.019754	4780	20170328_LUMOS1_nLC13_AH_TMTYoccHback_MS2_1	51.286	42.773	732.03	833.7	817.73	808.48	737.94	823.73	677.37	645.27	726.12	754.97	700.17	796.34	816.48	822.56	751.96	826.23	689.49	645.97	717.71	741.2	1	1
AYSSPSTTPEAR	Unmodified	1265.5888	0.58879481	2663	Q9UPU9	SAMD4A	Protein Smaug homolog 1	yes	yes	0	0	0	0	1	1	1				18.05	18.05	2	4.3828E-06	4878	20170328_LUMOS1_nLC13_AH_TMTYoccHback_MS2_1	130.66	118.03	2487.7	2469.6	2682.3	2572.4	2976	2713	3076.7	2576.7	2637.4	2729.6	2379.2	2359.4	2685.4	2609.5	3008.8	2724	3106.9	2554.4	2624	2685.1	3	3
AYTHQVVTR	Unmodified	1073.5618	0.56179219	1080	P50613	CDK7	Cyclin-dependent kinase 7	yes	yes	0	0	0	0	1	1	1				17.516	17.516	3	0.00019684	4697	20170328_LUMOS1_nLC13_AH_TMTYoccHback_MS2_1	122.28	66.911	2040.1	2018.1	2135.3	1910	2197.2	2066.8	2230.5	2326.2	2051.9	2069.4	1950.9	1927.5	2139.6	1946.4	2227.9	2078.2	2256.2	2285.2	2037	2043.6	3	3
AYTPVVVTLWYR	Phospho (STY)	1546.7585	0.75851647	558	P21127	CDK11B	Cyclin-dependent kinase 11B	yes	yes	0	0	1	0	1	1	1			1	82.189	82.189	2;3	2.5327E-06	30133	20170328_LUMOS1_nLC13_AH_TMTYoccHback_MS2_3	152.47	116.52	18510	17522	19227	18691	19138	18191	17755	19321	19716	18667	17700	16742	19269	18930	19413	18342	18076	19045	19470	18399	4	4
CALSSPSLAFTPPIK	Unmodified	1587.8331	0.8330646	2013	Q8NFH5	NUP35	Nucleoporin NUP53	yes	yes	0	0	0	0	1	1	1				75.149	75.149	3	1.3823E-05	26774	20170328_LUMOS1_nLC13_AH_TMTYoccHback_MS2_1	88.075	68.236	20438	21384	23896	24418	24801	22905	23388	24442	24693	26729	19552	20436	23833	24655	25117	23126	23775	24152	24417	26276	3	3
CDFTEDQTAEFK	Acetyl (Protein N-term)	1531.6137	0.61368893	1191	P60660	MYL6	Myosin light polypeptide 6	yes	yes	1	0	0	0	1	1					51.111	51.111	2	3.984E-05	17912	20170328_LUMOS1_nLC13_AH_TMTYoccHback_MS2_2	82.749	67.777	13155	13505	12987	13084	12871	13654	13246	13326	12686	13825	12578	12899	13045	13315	13075	13719	13400	13192	12578	13606	2	2
CDGDASPPSPAR	Unmodified	1228.5142	0.51424965	1567	Q14493	SLBP	Histone RNA hairpin-binding protein	yes	yes	0	0	0	0	1	1	1				13.719	13.719	2	0.00042245	3249	20170328_LUMOS1_nLC13_AH_TMTYoccHback_MS2_1	87.913	77.542	1163.9	1275.1	1294.4	1375.8	1480.6	1038.5	1650.2	1578.3	1565.9	1291.1	1113.2	1218.3	1294.4	1390.5	1496.5	1064	1664.5	1536	1553.1	1277.7	3	3
CDILVQEELLASPK	Phospho (STY)	1693.7998	0.79978894	2185	Q96JM3	CHAMP1	Chromosome alignment-maintaining phosphoprotein 1	yes	yes	0	0	1	0	1	1	1	1	1	1	74.889	74.889	3	1.7495E-05	27271	20170328_LUMOS1_nLC13_AH_TMTYoccHback_MS2_3	90.654	68.781	34681	35636	37473	36793	38193	36175	35264	37967	37057	39057	33168	34045	37494	37319	38700	36455	35874	37488	36647	38443	6	6
CDILVQEELLASPK	Unmodified	1613.8335	0.83345853	2185	Q96JM3	CHAMP1	Chromosome alignment-maintaining phosphoprotein 1	yes	yes	0	0	0	0	1	1	1		1		75.433	75.433	3	2.0005E-07	27328	20170328_LUMOS1_nLC13_AH_TMTYoccHback_MS2_2	111.12	88.583	36934	36960	41278	40473	41570	38835	39681	41326	39662	43998	35327	35317	41239	40941	42160	39177	40282	40816	39277	43276	5	5
CDSSPDSAEDVR	Unmodified	1336.5201	0.52012289	29	CON__P12763;P02765	AHSG	Alpha-2-HS-glycoprotein;Alpha-2-HS-glycoprotein chain A;Alpha-2-HS-glycoprotein chain B	yes	no	0	0	0	0	1	1	1	1		1	13.736	13.736	2	2.6054E-07	3825	20170328_LUMOS1_nLC13_AH_TMTYoccHback_MS3_3	148.32	121.02	7685.4	7257.8	8120	7463.8	8136.7	8392	8712.8	8394	7667.6	8649.6	7349.6	6933.7	8131.7	7579.8	8265.8	8414.4	8790.7	8301.4	7622.3	8513.3	5	5
CDSSPDSAEDVR	Phospho (STY)	1416.4865	0.4864533	29	CON__P12763;P02765	AHSG	Alpha-2-HS-glycoprotein;Alpha-2-HS-glycoprotein chain A;Alpha-2-HS-glycoprotein chain B	yes	no	0	0	1	0		1	1		1	1	14.223	14.223	2	1.0022E-05	4040	20170328_LUMOS1_nLC13_AH_TMTYoccHback_MS3_3	145.71	119.58	3810.6	3672.1	3781.4	3918.1	3471	3918	4057.8	3890.9	3993.7	4661.9	3643.4	3508.6	3795.8	3968.9	3544.9	3943.2	4089.2	3862.1	3956.8	4574.8	4	4
CDSSPDSAEDVRK	Unmodified	1464.6151	0.61508591	29	CON__P12763;P02765	AHSG	Alpha-2-HS-glycoprotein;Alpha-2-HS-glycoprotein chain A;Alpha-2-HS-glycoprotein chain B	yes	no	0	0	0	1	3	2	3				19.79	19.79	3	5.193E-55	5933	20170328_LUMOS1_nLC13_AH_TMTYoccHback_MS2_3	242.48	206.74	21149	25731	20982	22676	19455	21383	20936	21506	20121	22132	20221	24571	21064	23165	19837	21569	21148	21264	19948	21784	5	5
CDSSPDSAEDVRK	Phospho (STY)	1544.5814	0.58141632	29	CON__P12763;P02765	AHSG	Alpha-2-HS-glycoprotein;Alpha-2-HS-glycoprotein chain A;Alpha-2-HS-glycoprotein chain B	yes	no	0	0	1	1	2	2	2	1	1	2	20.997	20.997	2;3	4.6927E-27	6419	20170328_LUMOS1_nLC13_AH_TMTYoccHback_MS3_2	225.37	199.55	29137	35669	29796	31962	29197	29113	30243	30553	29527	32419	27861	34063	29879	32616	29678	29420	30596	30187	29260	31889	9	9
CEERSPSFGEDYYGPSR	Unmodified	2034.8378	0.83776864	1066	P49761	CLK3	Dual specificity protein kinase CLK3	yes	yes	0	0	0	1	1		1				34.251	34.251	3	2.6802E-14	10914	20170328_LUMOS1_nLC13_AH_TMTYoccHback_MS2_1	136.49	122.33	11178	11919	11459	11231	11465	11785	12780	12707	11803	12171	10689	11384	11491	11444	11654	11854	12886	12517	11716	11999	2	2
CETSPPSSPR	Unmodified	1116.487	0.48697227	1493	Q13136;O75335	PPFIA1;PPFIA4	Liprin-alpha-1;Liprin-alpha-4	yes	no	0	0	0	0	1	1					12.429	12.429	2	0.0069776	2719	20170328_LUMOS1_nLC13_AH_TMTYoccHback_MS2_1	80.165	56.737	1607.2	1730.1	1743.9	1638.5	1873.7	1695.5	1534.4	1832	1387.2	1577.8	1537.1	1652.4	1745.1	1669.1	1891.8	1706.4	1565.2	1800.9	1377.9	1559.4	3	3
CGERDELSPK	Unmodified	1189.5397	0.53973612	1521	Q13506	NAB1	NGFI-A-binding protein 1	yes	yes	0	0	0	1	1		1				24.509	24.509	3	0.00078638	7604	20170328_LUMOS1_nLC13_AH_TMTYoccHback_MS2_3	89.171	60.428	4927.3	4638.3	4996.7	4957.2	4544.8	4599.5	4682.3	5237.9	4637.8	4575.7	4711.4	4431.8	5010.5	5018.5	4635.7	4650.2	4739	5142.2	4594.1	4520.8	2	2
CGSGPVHISGQHLVAVEEDAESEDEEEEDVK	Phospho (STY)	3459.4297	0.42973287	359	P06748	NPM1	Nucleophosmin	yes	yes	0	0	1	0		1					53.442	53.442	4	2.7801E-11	18801	20170328_LUMOS1_nLC13_AH_TMTYoccHback_MS2_2	110.9	99.486	3612.4	2325.6	2569.2	2202.5	2558.8	2583	2573.3	2489	2421.2	3815.3	3451	2221.2	2627.9	2246	2598.1	2585.4	2604.7	2490.1	2401.9	3729.1	1	1
CGSGPVHISGQHLVAVEEDAESEDEEEEDVK	Unmodified	3379.4634	0.46340246	359	P06748	NPM1	Nucleophosmin	yes	yes	0	0	0	0			1				57.559	57.559	4	2.5566E-07	20467	20170328_LUMOS1_nLC13_AH_TMTYoccHback_MS2_3	87.772	74.97	5451.2	4612.9	4775.9	4398.5	3814.7	5042.8	4342.9	5142.1	4556.1	6211.6	5210.2	4405.9	4820.7	4482.9	3922.7	5054.6	4384.7	5100.5	4506	6094.8	1	1
CIACQAAK	Unmodified	920.42081	0.42080696	1068	P49790	NUP153	Nuclear pore complex protein Nup153	yes	yes	0	0	0	0			1				25.826	25.826	2	0.0089619	8214	20170328_LUMOS1_nLC13_AH_TMTYoccHback_MS2_3	85.359	43.857	4327	3891.7	4334.7	4021.3	3528.9	4437.4	4513.2	4444.3	3906.3	4268.1	4137.2	3718	4346.7	4082.3	3631.2	4451.9	4526.9	4388.8	3885.3	4207.4	1	1
CIEGSYK	2 Phospho (STY)	1015.3123	0.31231447	223	O75882	ATRN	Attractin	yes	yes	0	0	2	0	1						70.737	70.737	2	0.037634	25072	20170328_LUMOS1_nLC13_AH_TMTYoccHback_MS2_1	59.205	34.033	5600.8	5473.5	6763	7656.4	7821.6	6395.5	6493.4	7041.2	7863.5	7662.2	5358.5	5234.9	6741.4	7668.3	7874.7	6489.2	6652.2	6950.1	7749	7533.1	1	1
CLELFSELAEDK	Unmodified	1452.6806	0.68064628	386	P08238	HSP90AB1	Heat shock protein HSP 90-beta	yes	yes	0	0	0	0	1	1	1		1		81.745	81.745	3	3.4482E-06	29883	20170328_LUMOS1_nLC13_AH_TMTYoccHback_MS2_2	116.74	103.6	24306	24389	26660	25861	25453	26664	25615	26798	25283	28043	23247	23302	26648	26209	25895	26812	25946	26507	25047	27592	4	4
CPEILSDESSSDEDEK	Unmodified	1838.7364	0.73638284	785	P35659	DEK	Protein DEK	yes	yes	0	0	0	0	1	1	1				41.149	41.149	2;3	4.8253E-11	14004	20170328_LUMOS1_nLC13_AH_TMTYoccHback_MS2_2	144.8	117.67	23527	25178	26329	26588	25291	25548	25679	26665	25698	27882	22503	24056	26296	26937	25725	25765	26008	26342	25448	27434	3	3
CQPKPSEEAPK	Unmodified	1269.6023	0.60233638	2394	Q9H6F5	CCDC86	Coiled-coil domain-containing protein 86	yes	yes	0	0	0	1	1	1	1				23.916	23.916	3;4	0.0010576	7403	20170328_LUMOS1_nLC13_AH_TMTYoccHback_MS2_3	80.31	56.934	19665	21053	22402	20818	21733	21263	21874	22712	21142	24242	18810	20111	22358	21162	22093	21405	22150	22431	20957	23843	3	3
CQTAEADSESDHEVPEPESEMK	Oxidation (M)	2519.9904	0.99044205	2268	Q9BPX3	NCAPG	Condensin complex subunit 3	yes	yes	0	1	0	0	1	1	1			1	26.915	26.915	3;4	2.1416E-11	8546	20170328_LUMOS1_nLC13_AH_TMTYoccHback_MS2_2	122.53	105.84	9985.6	10203	9788	9974.5	10279	11061	10212	10327	9973.8	10578	9547.1	9745.9	9838.5	10151	10411	11085	10347	10236	9883.6	10413	4	4
CQTAEADSESDHEVPEPESEMK	Unmodified	2503.9955	0.99552743	2268	Q9BPX3	NCAPG	Condensin complex subunit 3	yes	yes	0	0	0	0	1	1	2			1	33.641	33.641	3;4	4.9546E-25	11128	20170328_LUMOS1_nLC13_AH_TMTYoccHback_MS2_3	176.67	159.99	21515	21187	22637	21900	23467	23655	23172	22682	22193	24908	20574	20242	22678	22228	23779	23735	23477	22496	22005	24483	5	5
CQTAEADSESDHEVPEPESEMK	2 Phospho (STY)	2663.9282	0.92818824	2268	Q9BPX3	NCAPG	Condensin complex subunit 3	yes	yes	0	0	2	0	1	1					37.659	37.659	3	1.2872E-05	12162	20170328_LUMOS1_nLC13_AH_TMTYoccHback_MS2_1	80.303	63.903	13948	13864	15197	15507	14746	14677	15675	15244	14526	15028	13340	13249	15196	15672	15001	14809	15831	15043	14417	14806	3	3
CRSPGMLEPLGSSR	Unmodified	1545.7392	0.73918099	2666	Q9UQ35	SRRM2	Serine/arginine repetitive matrix protein 2	yes	yes	0	0	0	1	1						37.319	37.319	3	1.1744E-09	12052	20170328_LUMOS1_nLC13_AH_TMTYoccHback_MS2_1	169.02	129.39	7845.6	8027	8296.8	7787.5	8098.8	8169.5	8433.7	7929.4	7496.8	8299.2	7502.8	7667.3	8307.2	7924.8	8234.2	8206.3	8518.6	7852.7	7450.1	8165.8	1	1
CSDSQSWEDIAPEIEPCAENRLDTK	Unmodified	2949.2757	0.27566545	1476	Q12888	TP53BP1	Tumor suppressor p53-binding protein 1	yes	yes	0	0	0	1	1						68.32	68.32	3	0.014099	24171	20170328_LUMOS1_nLC13_AH_TMTYoccHback_MS2_1	39.783	31.074	5943	4815.9	5516.2	5463.6	5110.8	6056.4	5710.2	5470.7	5015.1	5076.7	5681.2	4602.3	5555.4	5525.1	5213.9	6067.6	5752.8	5418.7	4985.8	5008.4	1	1
CSGPGLSPGMVR	Oxidation (M);Phospho (STY)	1312.5305	0.53050714	561	P21333	FLNA	Filamin-A	yes	yes	0	1	1	0	1		1				29.544	29.544	2	0.030883	9116	20170328_LUMOS1_nLC13_AH_TMTYoccHback_MS2_1	57.164	39.178	10736	11273	10449	10448	10644	12091	10872	12009	9920.2	11111	10265	10767	10505	10664	10798	12112	10993	11854	9850.4	10963	2	2
CSGPGLSPGMVR	Unmodified	1216.5693	0.56926211	561	P21333	FLNA	Filamin-A	yes	yes	0	0	0	0	1	1	1	1		1	34.339	34.339	2	3.2182E-09	11439	20170328_LUMOS1_nLC13_AH_TMTYoccHback_MS2_2	176.41	127.35	117800	120630	136960	141180	141620	147670	142760	153830	136540	158770	112690	115290	136620	142530	143560	148490	144530	151930	135390	156260	7	7
CSGPGLSPGMVR	Oxidation (M)	1232.5642	0.56417674	561	P21333	FLNA	Filamin-A	yes	yes	0	1	0	0			1	1	1		26.156	26.156	2	0.0036642	8468	20170328_LUMOS1_nLC13_AH_TMTYoccHback_MS3_2	95.523	59.643	9546	9579.2	9499.9	9631.8	9597.9	9671.9	9706.4	10369	9112.5	9679.8	9127.2	9150.8	9540	9782.4	9739.6	9742.6	9822.5	10211	9040.6	9548.4	3	3
CSLASGATGGR	Acetyl (Protein N-term)	1077.4873	0.48730662	167	O60678	PRMT3	Protein arginine N-methyltransferase 3	yes	yes	1	0	0	0	1	1	1				18.217	18.217	2	7.069E-06	4936	20170328_LUMOS1_nLC13_AH_TMTYoccHback_MS2_1	113.74	113.74	1400.4	1035.8	1005.1	933.28	944.72	1117.8	1060.1	960.27	894.42	949.56	1337.8	989.2	1027.2	954.17	963.17	1116.7	1067.3	954.17	890.35	935.44	3	3
CSLSEPLESDEADLAK	Unmodified	1762.7931	0.79310986	1299	Q03188	CENPC	Centromere protein C	yes	yes	0	0	0	0		1					55.345	55.345	2	4.5254E-10	19570	20170328_LUMOS1_nLC13_AH_TMTYoccHback_MS2_2	130.56	95.675	4339.6	4440.8	5416.3	5104	5988.4	4808.3	4236.9	5587.3	5032	5402.1	4152.3	4244.1	5390.6	5152.3	6030.7	4860	4372	5492.5	4961.1	5324.4	1	1
CSPTVAFVEFPSSPQLK	Unmodified	1892.9342	0.93423521	2656	Q9UPQ0	LIMCH1	LIM and calponin homology domains-containing protein 1	yes	yes	0	0	0	0	1	1	1	1	1	1	77.056	77.056	3	1.5399E-14	27520	20170328_LUMOS1_nLC13_AH_TMTYoccHback_MS2_1	142.1	121.97	34038	33194	36693	34095	35314	35695	34280	35779	35409	36662	32553	31712	36705	34607	35897	35872	34796	35378	35034	36089	6	6
CSPTVAFVEFPSSPQLK	Phospho (STY)	1972.9006	0.90056561	2656	Q9UPQ0	LIMCH1	LIM and calponin homology domains-containing protein 1	yes	yes	0	0	1	0	1	1	1				78.002	78.002	3	9.1502E-05	28530	20170328_LUMOS1_nLC13_AH_TMTYoccHback_MS2_3	71.742	53.378	15463	15578	14975	12969	12472	17453	16414	15652	12820	13290	14783	14874	15042	13329	12823	17388	16428	15483	12796	13140	3	3
CSSSSGGGSSGDEDGLELDGAPGGGK	Unmodified	2338.9455	0.94554077	2544	Q9P258	RCC2	Protein RCC2	yes	yes	0	0	0	0	1	1	1		1		39.34	39.34	3	2.0482E-42	13329	20170328_LUMOS1_nLC13_AH_TMTYoccHback_MS2_2	158.33	142.03	23000	22468	24307	25184	25076	23476	23857	24538	23257	25907	21995	21470	24346	25446	25404	23702	24212	24244	23048	25486	5	5
CSSSSGGGSSGDEDGLELDGAPGGGK	2 Phospho (STY)	2498.8782	0.87820158	2544	Q9P258	RCC2	Protein RCC2	yes	yes	0	0	2	0			1				45.717	45.717	3	0.00057383	15835	20170328_LUMOS1_nLC13_AH_TMTYoccHback_MS2_3	60.464	50.182	4514.2	4698.6	4906.6	4798.2	4625.5	5013.9	4297.3	4436.3	4394.4	4993	4317.3	4488.7	4906	4871.3	4704	5031.5	4368.6	4415.4	4349.1	4905.6	1	1
CSTAGSSPNSVSELSLASLTEK	Unmodified	2224.0529	0.052906371	1716	Q5M775	SPECC1	Cytospin-B	yes	yes	0	0	0	0	1	1	1				71.659	71.659	3	4.7883E-08	26063	20170328_LUMOS1_nLC13_AH_TMTYoccHback_MS2_3	104.86	86.494	14088	14228	16028	16747	17136	15364	17220	17623	17797	18511	13476	13599	16006	16886	17345	15542	17456	17360	17608	18212	3	3
CSVSLSNVEAR	Unmodified	1220.5819	0.58193529	1035	P47712	PLA2G4A	Cytosolic phospholipase A2;Phospholipase A2;Lysophospholipase	yes	yes	0	0	0	0		1	1				34.082	34.082	2	0.00020294	11290	20170328_LUMOS1_nLC13_AH_TMTYoccHback_MS2_2	123.62	62.059	27042	25278	25036	26622	26079	26235	25389	27619	26101	26537	25850	24151	25234	26980	26417	26438	25766	27230	25828	26159	2	2
CTGGGIILTASHNPGGPENDLGIK	Phospho (STY)	2457.1359	0.13593829	744	P33401	PGM1	Phosphoglucomutase 1	yes	yes	0	0	1	0		1					63.366	63.366	3	0.0017275	22712	20170328_LUMOS1_nLC13_AH_TMTYoccHback_MS2_2	52.685	37.263	2973.3	2740.1	3758.3	4376.7	4052.2	2910.9	3246.5	3882.9	4062.3	4709.6	2845.2	2622.2	3738.1	4360	4089.8	2993.3	3333.3	3821.8	4000.2	4620.7	1	1
CTLPEHESPSQDISDACEAESTER	Phospho (STY)	2827.095	0.094997273	1676	Q32MZ4	LRRFIP1	Leucine-rich repeat flightless-interacting protein 1	yes	yes	0	0	1	0		1	1				38.814	38.814	3	1.912E-07	13115	20170328_LUMOS1_nLC13_AH_TMTYoccHback_MS2_2	101.3	80.012	5019.3	5051.7	4860.6	5055.3	5028.5	4977.3	5185	5191.1	5093	5455.4	4798.7	4825.8	4888.1	5134.6	5098.7	5015.2	5247	5128.8	5046.1	5367.3	2	2
CVWSPLASPSTSILK	Unmodified	1644.8545	0.85452832	1744	Q5UIP0	RIF1	Telomere-associated protein RIF1	yes	yes	0	0	0	0		1	1				78.374	78.374	3	1.0334E-08	28648	20170328_LUMOS1_nLC13_AH_TMTYoccHback_MS2_3	121.76	88.075	15321	14677	16447	16030	14723	16984	16542	16075	14801	15506	14653	14025	16449	16229	15046	17049	16667	15907	14706	15284	2	2
DADAGDEDEESEEPR	Unmodified	1662.6129	0.61289688	2534	Q9NZT2	OGFR	Opioid growth factor receptor	yes	yes	0	0	0	0	1						13.15	13.15	2	0.018085	2950	20170328_LUMOS1_nLC13_AH_TMTYoccHback_MS2_1	56.359	43.006	85.393	189.52	175.01	113.24	167.59	111.96	307.49	0	133.38	238.51	81.903	180.82	171.47	118.51	172.2	111.26	303.53	0	136.93	229.78	1	1
DADEQGIHIR	Unmodified	1152.5523	0.55234972	708	P32568	SNQ2	Protein SNQ2	yes	yes	0	0	0	0	1	1	1				24.078	24.078	3	6.1277E-05	7448	20170328_LUMOS1_nLC13_AH_TMTYoccHback_MS2_2	136.96	124.73	5415.1	5650.4	5612.9	5687.7	5876.4	5728	6094.8	6492.3	5766.3	5552.9	5178.2	5397.8	5627.2	5776.4	5955.7	5773.9	6162.8	6372.2	5719.5	5489.1	3	3
DAELQDQEFGKR	Unmodified	1434.6739	0.67392142	2339	Q9C0C2	TNKS1BP1	182 kDa tankyrase-1-binding protein	yes	yes	0	0	0	1	1						35.739	35.739	3	4.5782E-08	11474	20170328_LUMOS1_nLC13_AH_TMTYoccHback_MS2_1	167.98	137.16	9503	9917.5	10158	9628.2	9726.4	11064	10431	10867	9786.5	10973	9088.1	9473	10165	9805	9901.6	11084	10534	10749	9709.4	10805	1	1
DAETADIGDQSEVESDTEELK	Phospho (STY)	2359.9428	0.94282018	551	P20484	MAK11	Protein MAK11	yes	yes	0	0	1	0	1		1				49.174	49.174	3	2.3692E-05	17213	20170328_LUMOS1_nLC13_AH_TMTYoccHback_MS2_3	70.316	54.01	8374.4	8632.5	11780	13964	14204	8471.5	10064	12170	13972	14790	8016.9	8261.7	11681	13900	14256	8765.3	10417	11958	13728	14510	2	2
DAETADIGDQSEVESDTEELK	2 Phospho (STY)	2439.9092	0.90915059	551	P20484	MAK11	Protein MAK11	yes	yes	0	0	2	0	1	1					52.786	52.786	3	2.1063E-12	18495	20170328_LUMOS1_nLC13_AH_TMTYoccHback_MS2_2	128.98	112.67	5095.9	6453.6	9975.3	12729	14000	6667.4	6330.9	9495.4	12378	14405	4886.3	6183.1	9809.7	12597	13932	6957.8	6800.8	9389.4	12089	14082	2	2
DAETADIGDQSEVESDTEELK	Unmodified	2279.9765	0.97648977	551	P20484	MAK11	Protein MAK11	yes	yes	0	0	0	0		1	1				49.369	49.369	3	2.2876E-28	17203	20170328_LUMOS1_nLC13_AH_TMTYoccHback_MS2_2	144.17	125.57	7496.3	6832.6	5385.2	3872	3018.7	8091.7	7187.6	5980.8	3168.1	3611.7	7161.5	6518.4	5491.4	4101.1	3224.4	7970.5	7062.4	5934.1	3249.2	3608	2	2
DAETADIGDQSEVESDTEELKK	Unmodified	2408.0715	0.071452786	551	P20484	MAK11	Protein MAK11	yes	yes	0	0	0	1	1	1	1	1			50.5	50.5	3;4	4.9293E-34	17638	20170328_LUMOS1_nLC13_AH_TMTYoccHback_MS2_2	218.69	197.13	41173	37573	28765	16398	10838	44177	40458	29879	15205	11942	39332	35831	29355	17839	12190	43315	39481	29648	15760	12147	4	4
DAETADIGDQSEVESDTEELKK	2 Phospho (STY)	2568.0041	0.0041136031	551	P20484	MAK11	Protein MAK11	yes	yes	0	0	2	1	1	1	1	1	1	1	54.85	54.85	3;4	2.2853E-54	21034	20170328_LUMOS1_nLC13_AH_TMTYoccHback_MS3_2	257.94	225.85	13492	18811	41800	57119	68859	15170	21122	42527	57511	71652	12981	18080	40797	55951	68066	17081	23781	41704	55940	69943	7	7
DAEYIYPSLESDDDDPALK	Unmodified	2154.9481	0.94809017	2655	Q9UPP1	PHF8	Histone lysine demethylase PHF8	yes	yes	0	0	0	0	1		1				66.364	66.364	3	1.6554E-07	23962	20170328_LUMOS1_nLC13_AH_TMTYoccHback_MS2_3	100.04	83.919	12767	12422	14094	12959	14044	13702	13783	13644	14535	16078	12210	11868	14087	13146	14255	13765	13989	13537	14373	15783	2	2
DAEYIYPSLESDDDDPALK	Phospho (STY)	2234.9144	0.91442058	2655	Q9UPP1	PHF8	Histone lysine demethylase PHF8	yes	yes	0	0	1	0			1				68.504	68.504	3	0.0028221	24789	20170328_LUMOS1_nLC13_AH_TMTYoccHback_MS2_3	55.128	42.574	5865.2	6138.8	6029.9	6225.8	5827.2	7144.9	6659.4	6306.5	5951.1	5803.9	5608.4	5864.4	6044.7	6327.6	5934.7	7148.6	6705.8	6251.1	5913.1	5727	1	1
DAFLEATSEDEIISR	Unmodified	1694.7999	0.79990979	499	P16861	PFK1	ATP-dependent 6-phosphofructokinase subunit alpha	yes	yes	0	0	0	0	1	1	1	1	1	1	64.07	64.07	2;3	7.1187E-29	25312	20170328_LUMOS1_nLC13_AH_TMTYoccHback_MS3_3	273.04	227.96	56561	50556	44325	34324	29512	58625	55882	46956	32531	30437	54045	48247	44985	35796	30963	58012	55263	46467	32865	30332	9	9
DAFLEATSEDEIISR	Phospho (STY)	1774.7662	0.7662402	499	P16861	PFK1	ATP-dependent 6-phosphofructokinase subunit alpha	yes	yes	0	0	1	0	1	1	1	1	1	1	64.536	64.536	2;3	9.3978E-23	23179	20170328_LUMOS1_nLC13_AH_TMTYoccHback_MS2_3	225.33	199.44	17068	18391	26863	32415	34726	18452	20795	27207	31441	35806	16347	17609	26556	32180	34717	19171	21767	26771	30840	35080	6	6
DAFLGSFLYEYSR	Unmodified	1566.7355	0.73545904	23	CON__P02769			yes	yes	0	0	0	0	1	1	1		1	1	82.335	82.335	2	1.0007E-07	33771	20170328_LUMOS1_nLC13_AH_TMTYoccHback_MS3_2	153.54	83.582	22935	21966	24714	23812	25599	24472	24435	24163	23977	27981	21934	20989	24733	24110	25930	24605	24797	23969	23757	27476	5	5
DAGGPRPESPVPAGR	Phospho (STY)	1541.6988	0.69876976	2302	Q9BVG9	PTDSS2	Phosphatidylserine synthase 2	yes	yes	0	0	1	1	1	1	1				17.367	17.367	3	0.00024881	4856	20170328_LUMOS1_nLC13_AH_TMTYoccHback_MS2_2	75.97	55.864	1908.2	1966.5	1711.7	1680.2	2097.6	2040.8	1866.4	2031.1	2101.8	1793.9	1823.9	1877.8	1729.8	1722.7	2108.8	2041.5	1903.8	2003	2074.8	1771.8	3	3
DAHDVSPTSTDTEAQLTVER	Unmodified	2170.9978	0.99783433	1919	Q8IVF2	AHNAK2	Protein AHNAK2	yes	yes	0	0	0	0	1	1	1	1	1	1	32.955	32.955	3	1.4653E-23	10867	20170328_LUMOS1_nLC13_AH_TMTYoccHback_MS2_3	197.94	173.67	18312	17049	18789	18260	18986	18968	18130	19239	17342	20382	17511	16290	18841	18499	19252	19070	18391	19029	17195	20049	6	6
DAHDVSPTSTDTEAQLTVER	Phospho (STY)	2250.9642	0.96416474	1919	Q8IVF2	AHNAK2	Protein AHNAK2	yes	yes	0	0	1	0	1	1	1	1	1	1	34.441	34.441	3	5.8825E-17	11466	20170328_LUMOS1_nLC13_AH_TMTYoccHback_MS2_2	150.14	130.23	14608	14053	15432	16073	16472	15865	15920	16470	15414	17329	13969	13431	15460	16233	16666	15984	16145	16276	15279	17049	6	6
DAIPENLPPLTADFAEDK	Unmodified	1954.9524	0.95238769	23	CON__P02769			yes	yes	0	0	0	0	1	1	1	1	1	1	78.467	78.467	3	2.8311E-39	31705	20170328_LUMOS1_nLC13_AH_TMTYoccHback_MS3_1	231.42	199.51	45155	43948	48058	46653	46317	46467	46097	46829	43057	48158	43183	41990	48101	47267	47092	46780	46672	46299	42724	47402	6	6
DALEDVFATPK	Unmodified	1204.5976	0.59756858	808	P36169	SKG1	Suppressor of lethality of KEX2 GAS1 double null mutant protein 1	yes	yes	0	0	0	0	1	1	1	1		1	69.885	69.885	3	7.1488E-06	27690	20170328_LUMOS1_nLC13_AH_TMTYoccHback_MS3_1	143.96	119.11	55130	52819	49590	39237	35457	60008	54244	47955	38236	37000	52696	50417	49962	40639	36872	59521	54006	47580	38311	36676	5	5
DALGDSLQVPVSPSSTTSSR	Unmodified	2002.9807	0.98072771	2678	Q9Y2D5	AKAP2	A-kinase anchor protein 2	yes	yes	0	0	0	0	1	1	1		1	1	51.859	51.859	2;3	3.5913E-17	17684	20170328_LUMOS1_nLC13_AH_TMTYoccHback_MS2_1	206.55	117.95	15382	14517	15616	14277	14667	15471	15783	15469	15524	15235	14708	13867	15661	14523	14946	15530	15949	15284	15380	15010	5	5
DALGDSLQVPVSPSSTTSSR	Phospho (STY)	2082.9471	0.94705811	2678	Q9Y2D5	AKAP2	A-kinase anchor protein 2	yes	yes	0	0	1	0	1	1	1		1	1	52.938	52.938	2;3	1.2248E-17	18505	20170328_LUMOS1_nLC13_AH_TMTYoccHback_MS2_2	158.92	130.59	19346	18863	19670	22236	21866	21568	21379	21614	21910	23161	18498	18029	19744	22429	22089	21732	21692	21392	21683	22778	6	6
DANSSDEEFAQSLEAEMNKAEDDISEEE	Unmodified	3131.2521	0.25207228	1157	P54000	SUB1	RNA polymerase II transcriptional coactivator SUB1	yes	yes	0	0	0	1			1				82.794	82.794	3	0.013711	30380	20170328_LUMOS1_nLC13_AH_TMTYoccHback_MS2_3	38.843	29.384	2766.3	2991.6	2683.7	2392.4	1865.9	3256.4	3011	2770.4	1942.5	2204.6	2644.7	2856.1	2693.4	2464.3	1945.7	3241.2	2991	2743.1	1953.4	2183.4	1	1
DAPGEDEEEDGVSEAASLEEPK	Unmodified	2301.9608	0.9608397	2360	Q9H0E9	BRD8	Bromodomain-containing protein 8	yes	yes	0	0	0	0				1			47.864	47.864	3	1.4735E-10	17597	20170328_LUMOS1_nLC13_AH_TMTYoccHback_MS3_1	80.142	60.564	1423.8	1743.2	1756.4	1712.4	1850.6	1410.4	1800.2	2021.9	1689	1824.1	1362.3	1665.1	1748.3	1738.6	1873.6	1438	1824.3	1973.9	1675.7	1800.8	1	1
DAPPASKDSFITTR	Unmodified	1504.7522	0.75217174	897	P39935	TIF4631	Eukaryotic initiation factor 4F subunit p150	yes	yes	0	0	0	1	1	1	1	1			39.998	39.998	3	1.2949E-07	13651	20170328_LUMOS1_nLC13_AH_TMTYoccHback_MS2_2	120.77	99.989	38988	37755	39436	39340	39572	40289	40511	37900	36930	40787	37279	36071	39571	39898	40174	40487	40959	37597	36671	40108	4	4
DAPSLRSSPGPAPR	Phospho (STY)	1486.693	0.6929561	2376	Q9H330	TMEM245	Transmembrane protein 245	yes	yes	0	0	1	1	1	1	1				23.448	23.448	3	2.1257E-07	7202	20170328_LUMOS1_nLC13_AH_TMTYoccHback_MS2_2	114.27	100.41	4578.5	3665.8	4214.4	4535.4	4190.7	4361.7	4209	4911.1	4561.2	4456	4376.7	3504.4	4247.8	4566.2	4255.3	4403.3	4270.4	4826.3	4507.2	4398.4	3	3
DAPSPKPR	Unmodified	866.46102	0.46101552	2441	Q9NP74	PALMD	Palmdelphin	yes	yes	0	0	0	1	1	1	1				15.912	15.912	3	0.0019332	4314	20170328_LUMOS1_nLC13_AH_TMTYoccHback_MS2_2	87.639	74.586	5575.4	5576.8	6521.7	5534.5	5507	5737.1	5650.4	5644.3	5261.2	5440	5333.6	5327.2	6497.3	5625.7	5638.2	5766.2	5714.3	5577.6	5221	5362.2	3	3
DAPSPKPRLSPR	2 Phospho (STY)	1479.6636	0.66364361	2441	Q9NP74	PALMD	Palmdelphin	yes	yes	0	0	2	2	1	1	1				30.257	30.257	3	0.0011969	9841	20170328_LUMOS1_nLC13_AH_TMTYoccHback_MS2_3	67.299	55.53	16863	16780	16643	17269	16848	17587	17642	16992	15950	17214	16123	16031	16720	17523	17103	17683	17820	16819	15842	16949	3	3
DAPTSPASVASSSSTPSSK	Unmodified	1762.8221	0.8221018	1340	Q04726	TLE3	Transducin-like enhancer protein 3	yes	yes	0	0	0	0	1	1	1		1	1	29.548	29.548	3	8.9804E-15	9532	20170328_LUMOS1_nLC13_AH_TMTYoccHback_MS2_3	135.08	109.76	15458	13235	13810	14212	14025	14140	14029	14866	13046	14847	14776	12646	13942	14392	14227	14244	14200	14668	12947	14623	5	5
DAPTSPASVASSSSTPSSK	Phospho (STY)	1842.7884	0.78843221	1340	Q04726	TLE3	Transducin-like enhancer protein 3	yes	yes	0	0	1	0	1	1	1				31.409	31.409	3	8.6979E-08	9872	20170328_LUMOS1_nLC13_AH_TMTYoccHback_MS2_1	105.46	78.313	22216	20513	21217	19189	19593	24932	22509	22464	19624	21026	21239	19592	21338	19598	19999	24863	22654	22257	19514	20739	4	4
DASASSTSTFDAR	Unmodified	1314.5688	0.56878765	704	P32521	PAN1	Actin cytoskeleton-regulatory complex protein PAN1	yes	yes	0	0	0	0	1	1	1				20.146	20.146	2	6.3093E-20	5963	20170328_LUMOS1_nLC13_AH_TMTYoccHback_MS2_3	230.93	188.33	9397	8629	6523.6	3734.1	2541.5	9579.5	8907.7	7283	3281.5	2699.6	8976.7	8228.8	6660.6	4061.9	2841.2	9409.2	8697.2	7182.7	3406.2	2757.4	3	3
DASASSTSTFDAR	Phospho (STY)	1394.5351	0.53511805	704	P32521	PAN1	Actin cytoskeleton-regulatory complex protein PAN1	yes	yes	0	0	1	0	1		1				20.77	20.77	2	7.2865E-05	6195	20170328_LUMOS1_nLC13_AH_TMTYoccHback_MS2_3	91.961	70.589	1035.4	1261.2	1845.5	2610.7	2812.8	1212.4	1200.6	2073.8	2558.1	2771.3	992.29	1208.7	1820.5	2579.6	2790.9	1280	1299	2034.9	2495.5	2714.4	2	2
DASDDLDDLNFFNQK	Unmodified	1755.7588	0.75877326	543	P20042	EIF2S2	Eukaryotic translation initiation factor 2 subunit 2	yes	yes	0	0	0	0	1	1	1	1	1	1	77.053	77.053	3	4.6746E-37	31244	20170328_LUMOS1_nLC13_AH_TMTYoccHback_MS3_2	242.07	187.6	47436	46354	49798	48867	49028	50872	48440	49963	47347	52334	45363	44288	49879	49542	49795	51122	49092	49461	46918	51492	8	8
DASLVDYVQVR	Unmodified	1263.6459	0.64591575	632	P26783	RPS5	40S ribosomal protein S5	yes	yes	0	0	0	0	1	1			1		56.819	56.819	2	0.00024036	19679	20170328_LUMOS1_nLC13_AH_TMTYoccHback_MS2_1	118.81	86.682	31430	32592	35168	35115	37371	34581	35472	35904	34902	38149	30062	31141	35144	35552	37811	34842	36008	35487	34579	37524	4	4
DASLVTNEDHQR	Unmodified	1383.6379	0.63787026	1057	P49454	CENPF	Centromere protein F	yes	yes	0	0	0	0		1					20.675	20.675	3	0.00014684	6228	20170328_LUMOS1_nLC13_AH_TMTYoccHback_MS2_2	71.176	54.233	1460.3	1667.6	1625	1606.8	1723.3	1807.2	1824.6	1768.2	1934.6	2117	1396.7	1592.9	1624.3	1636.6	1746.1	1811.5	1847	1755.9	1912.7	2077.5	2	2
DASPINR	Unmodified	771.38752	0.38751622	1522	Q13523	PRPF4B	Serine/threonine-protein kinase PRP4 homolog	yes	yes	0	0	0	0	1	1	1				13.897	13.897	2	0.0013708	3607	20170328_LUMOS1_nLC13_AH_TMTYoccHback_MS2_3	134.66	74.305	10279	10231	10526	9964.8	10732	9730.8	9988.5	10337	9734.8	10637	9828.6	9772.4	10557	10133	10875	9810.1	10146	10202	9647.4	10470	3	3
DASPINRWSPTR	2 Phospho (STY)	1558.6331	0.63307176	1522	Q13523	PRPF4B	Serine/threonine-protein kinase PRP4 homolog	yes	yes	0	0	2	1	1	1	1	1	1	1	35.998	35.998	3	0.00062809	12335	20170328_LUMOS1_nLC13_AH_TMTYoccHback_MS3_2	111.66	92.335	40052	39615	43650	40418	40805	42235	43579	44121	40249	42333	38305	37845	43637	41036	41585	42472	44004	43508	39951	41732	6	6
DASQEESLI	Unmodified	990.45057	0.45056999	487	P16140	VMA2	V-type proton ATPase subunit B	yes	yes	0	0	0	0	1	1	1		1	1	41.903	41.903	2	2.1505E-05	14240	20170328_LUMOS1_nLC13_AH_TMTYoccHback_MS2_3	116.9	95.397	63931	57296	41206	21058	14265	66907	59621	40347	19849	14943	61063	54628	42275	23400	16277	65406	58075	40255	20763	15263	4	4
DASQEESLI	Phospho (STY)	1070.4169	0.4169004	487	P16140	VMA2	V-type proton ATPase subunit B	yes	yes	0	0	1	0		1					39.641	39.641	2	0.0034728	13444	20170328_LUMOS1_nLC13_AH_TMTYoccHback_MS2_2	81.95	63.915	7123.2	7559.1	9146.8	8672	8651.1	8590.2	8288.2	8367.1	9355.6	10121	6816.6	7224.2	9085.3	8757.9	8799.7	8646	8430	8312.7	9235.1	9930.1	1	1
DASSLSPTSAGSR	Unmodified	1234.579	0.5789584	788	P35817	BDF1	Bromodomain-containing factor 1	yes	yes	0	0	0	0	1				1		20.069	20.069	2;3	5.592E-05	5636	20170328_LUMOS1_nLC13_AH_TMTYoccHback_MS2_1	65.495	56.445	5464	6368.3	11505	14982	15873	4415.6	6345.9	9859	13535	14000	5241.6	6108.3	11293	14745	15794	4881.7	6904	9645.4	13204	13699	1	1
DASSLSPTSAGSR	Phospho (STY)	1314.5453	0.54528881	788	P35817	BDF1	Bromodomain-containing factor 1	yes	yes	0	0	1	0		1	1				18.347	18.347	2	3.5904E-05	5320	20170328_LUMOS1_nLC13_AH_TMTYoccHback_MS2_2	101.32	82.714	1077.5	1194.1	2237.7	2866.1	3236	1307.3	1300.8	2439.1	3083.8	3452.3	1033.6	1145.6	2198	2823.1	3215.1	1384.6	1419.6	2393.3	3004.3	3378.3	2	2
DASSLSPTSAGSRK	Unmodified	1362.6739	0.67392142	788	P35817	BDF1	Bromodomain-containing factor 1	yes	yes	0	0	0	1		1					24.748	24.748	3	0.00011718	7763	20170328_LUMOS1_nLC13_AH_TMTYoccHback_MS2_2	84.734	65.41	3268.1	3394.5	2639.9	2118.3	1422.8	3916.5	3512.8	2710	1842.5	2114.4	3123	3239	2672.6	2224	1525.9	3863.9	3454.4	2706.9	1871.1	2095.2	1	1
DATNVGDEGGFAPNILENK	Unmodified	1959.9174	0.91739917	358	P06733	ENO1	Alpha-enolase	yes	yes	0	0	0	0	1	1	1	1	1	1	65.507	65.507	2;3	6.5056E-17	25633	20170328_LUMOS1_nLC13_AH_TMTYoccHback_MS3_1	174.2	123.31	24497	24893	28241	28180	27540	26307	27486	28744	28362	31125	23433	23789	28173	28462	27986	26575	27870	28376	28063	30603	6	6
DATPPVSPINMEDQER	Oxidation (M)	1813.8152	0.81524228	509	P17275	JUNB	Transcription factor jun-B	yes	yes	0	1	0	0	1	1					33.157	33.157	2	0.0021113	10492	20170328_LUMOS1_nLC13_AH_TMTYoccHback_MS2_1	72.276	58.685	6886.6	6102.3	5919.6	5829.1	5773.6	6721.5	6355.7	6282.9	4890.9	6052.7	6581.8	5828.6	5987.1	5940.8	5874.6	6728.6	6395	6219.9	4884.2	5966.1	2	2
DATPPVSPINMEDQER	Unmodified	1797.8203	0.82032766	509	P17275	JUNB	Transcription factor jun-B	yes	yes	0	0	0	0	1	1	1		2		44.531	44.531	2;3	2.0087E-27	16103	20170328_LUMOS1_nLC13_AH_TMTYoccHback_MS3_2	220.4	177.11	19107	19185	20977	21538	22113	20466	20454	20663	20858	21357	18274	18334	20978	21764	22374	20638	20796	20430	20644	21019	5	5
DAVESIEK	Unmodified	889.43928	0.43927702	2300	Q9BV94	EDEM2	ER degradation-enhancing alpha-mannosidase-like protein 2	yes	yes	0	0	0	0	1	1	1				35.11	35.11	2	0.015644	11702	20170328_LUMOS1_nLC13_AH_TMTYoccHback_MS2_3	75.854	9.1723	64424	59843	49058	33713	28235	67589	61778	49367	31595	28958	61555	57090	49849	35702	30030	66616	60859	48991	32129	28959	3	3
DCAGGVPPSPER	Phospho (STY)	1320.517	0.51696557	2782				yes	yes	0	0	1	0	1						26.583	26.583	2	0.023068	7868	20170328_LUMOS1_nLC13_AH_TMTYoccHback_MS2_1	48.283	15.442	4408.2	3745.3	3782.7	4163	3906.6	3946	4285.7	3889.3	4115.8	3888.7	4213	3579	3827.5	4208.3	3964.6	3978.5	4326.1	3845.9	4080.6	3829.9	1	1
[truncated: 8,368 more rows]
[truncated: 206 more columns]
