# Supplementary material for: Benchmarking common quantification strategies for large-scale phosphoproteomics
Source: Nat Commun. 2018 Mar 13;9:1045. doi: 10.1038/s41467-018-03309-6 (PMC5849679; doi:10.1038/s41467-018-03309-6)
Supplement: Supplementary file 6 — Supplementary Data 3 [file 41467_2018_3309_MOESM6_ESM.xlsx]

## Sheet: ExpLayout
Figure	Raw file	Instrument	MS method (supp. Table 1)	Conditions (explanations see below)	Origin	Lysate	MQ parameter group	Comments
1	20160718_LUMOS1_nLC13_AH_TMT10plex-SanJose-HCDMS2_1_160718220637.raw	Orbitrap Fusion Lumos	(TMT) MS2	TMT10-plex: C-I; X-I; N-I; C-II; X-II; N-II; C-III; X-III; N-III; (pool)	human	same biological replicate	1
	20160718_LUMOS1_nLC13_AH_TMT10plex-SanJose-HCDMS2_2_160719122437.raw	Orbitrap Fusion Lumos	(TMT) MS2	TMT10-plex: C-I; X-I; N-I; C-II; X-II; N-II; C-III; X-III; N-III; (pool)	human
	20160718_LUMOS1_nLC13_AH_TMT10plex-SanJose-HCDMS2_3.raw	Orbitrap Fusion Lumos	(TMT) MS2	TMT10-plex: C-I; X-I; N-I; C-II; X-II; N-II; C-III; X-III; N-III; (pool)	human
	20160718_LUMOS1_nLC13_AH_TMT10plex-SanJose-MSAOT_1.raw	Orbitrap Fusion Lumos	TMT MS3 OT	TMT10-plex: C-I; X-I; N-I; C-II; X-II; N-II; C-III; X-III; N-III; (pool)	human		2
	20160718_LUMOS1_nLC13_AH_TMT10plex-SanJose-MSAOT_2_160719140717.raw	Orbitrap Fusion Lumos	TMT MS3 OT	TMT10-plex: C-I; X-I; N-I; C-II; X-II; N-II; C-III; X-III; N-III; (pool)	human
	20160718_LUMOS1_nLC13_AH_TMT10plex-SanJose-MSAOT_3.raw	Orbitrap Fusion Lumos	TMT MS3 OT	TMT10-plex: C-I; X-I; N-I; C-II; X-II; N-II; C-III; X-III; N-III; (pool)	human
	20160718_LUMOS1_nLC13_AH_TMT10plex-SanJose-multicharge_1.raw	Orbitrap Fusion Lumos	TMT MS3 OT MC	TMT10-plex: C-I; X-I; N-I; C-II; X-II; N-II; C-III; X-III; N-III; (pool)	human
	20160718_LUMOS1_nLC13_AH_TMT10plex-SanJose-multicharge_2.raw	Orbitrap Fusion Lumos	TMT MS3 OT MC	TMT10-plex: C-I; X-I; N-I; C-II; X-II; N-II; C-III; X-III; N-III; (pool)	human
	20160718_LUMOS1_nLC13_AH_TMT10plex-SanJose-multicharge_3.raw	Orbitrap Fusion Lumos	TMT MS3 OT MC	TMT10-plex: C-I; X-I; N-I; C-II; X-II; N-II; C-III; X-III; N-III; (pool)	human
	20160718_LUMOS1_nLC13_AH_TMT10plex-SanJose-NL_1.raw	Orbitrap Fusion Lumos	TMT MS3 IT NL	TMT10-plex: C-I; X-I; N-I; C-II; X-II; N-II; C-III; X-III; N-III; (pool)	human
	20160718_LUMOS1_nLC13_AH_TMT10plex-SanJose-NL_2.raw	Orbitrap Fusion Lumos	TMT MS3 IT NL	TMT10-plex: C-I; X-I; N-I; C-II; X-II; N-II; C-III; X-III; N-III; (pool)	human
	20160718_LUMOS1_nLC13_AH_TMT10plex-SanJose-NL_3.raw	Orbitrap Fusion Lumos	TMT MS3 IT NL	TMT10-plex: C-I; X-I; N-I; C-II; X-II; N-II; C-III; X-III; N-III; (pool)	human
	20160718_LUMOS1_nLC13_AH_TMT10plex-SanJose-TMTSPSMS3_1.raw	Orbitrap Fusion Lumos	TMT MS3 IT	TMT10-plex: C-I; X-I; N-I; C-II; X-II; N-II; C-III; X-III; N-III; (pool)	human
	20160718_LUMOS1_nLC13_AH_TMT10plex-SanJose-TMTSPSMS3_2.raw	Orbitrap Fusion Lumos	TMT MS3 IT	TMT10-plex: C-I; X-I; N-I; C-II; X-II; N-II; C-III; X-III; N-III; (pool)	human
	20160718_LUMOS1_nLC13_AH_TMT10plex-SanJose-TMTSPSMS3_3.raw	Orbitrap Fusion Lumos	TMT MS3 IT	TMT10-plex: C-I; X-I; N-I; C-II; X-II; N-II; C-III; X-III; N-III; (pool)	human
2_new	20171106_LUMOS1_nLC13_AH_TechBench2_LFQ_1_1.raw	Orbitrap Fusion Lumos	MS2	LFQ: 1-I	human+yeast	same technical replicate	3*
	20171106_LUMOS1_nLC13_AH_TechBench2_LFQ_1_4.raw	Orbitrap Fusion Lumos	MS2	LFQ: 4-I	human+yeast
	20171106_LUMOS1_nLC13_AH_TechBench2_LFQ_1_10.raw	Orbitrap Fusion Lumos	MS2	LFQ: 10-I	human+yeast
	20171106_LUMOS1_nLC13_AH_TechBench2_LFQ_2_1.raw	Orbitrap Fusion Lumos	MS2	LFQ: 1-II	human+yeast
	20171106_LUMOS1_nLC13_AH_TechBench2_LFQ_2_4.raw	Orbitrap Fusion Lumos	MS2	LFQ: 4-II	human+yeast
	20171106_LUMOS1_nLC13_AH_TechBench2_LFQ_2_10.raw	Orbitrap Fusion Lumos	MS2	LFQ: 10-II	human+yeast
	20171106_LUMOS1_nLC13_AH_TechBench2_LFQ_3_1.raw	Orbitrap Fusion Lumos	MS2	LFQ: 1-III	human+yeast
	20171106_LUMOS1_nLC13_AH_TechBench2_LFQ_3_4.raw	Orbitrap Fusion Lumos	MS2	LFQ: 4-III	human+yeast
	20171106_LUMOS1_nLC13_AH_TechBench2_LFQ_3_10.raw	Orbitrap Fusion Lumos	MS2	LFQ: 10-III	human+yeast
	20171106_LUMOS1_nLC13_AH_TechBench2_LFQ_4_1.raw	Orbitrap Fusion Lumos	MS2	LFQ: 1-IV	human+yeast
	20171106_LUMOS1_nLC13_AH_TechBench2_LFQ_4_4.raw	Orbitrap Fusion Lumos	MS2	LFQ: 4-IV	human+yeast
	20171106_LUMOS1_nLC13_AH_TechBench2_LFQ_4_10.raw	Orbitrap Fusion Lumos	MS2	LFQ: 10-IV	human+yeast
	20171106_LUMOS1_nLC13_AH_TechBench2_LFQ_5_1.raw	Orbitrap Fusion Lumos	MS2	LFQ: 1-V	human+yeast
	20171106_LUMOS1_nLC13_AH_TechBench2_LFQ_5_4.raw	Orbitrap Fusion Lumos	MS2	LFQ: 4-V	human+yeast
	20171106_LUMOS1_nLC13_AH_TechBench2_LFQ_5_10.raw	Orbitrap Fusion Lumos	MS2	LFQ: 10-V	human+yeast
	20171106_LUMOS1_nLC13_AH_TechBench2_LFQ_6_1.raw	Orbitrap Fusion Lumos	MS2	LFQ: 1-VI	human+yeast
	20171106_LUMOS1_nLC13_AH_TechBench2_LFQ_6_4.raw	Orbitrap Fusion Lumos	MS2	LFQ: 4-VI	human+yeast
	20171106_LUMOS1_nLC13_AH_TechBench2_LFQ_6_10.raw	Orbitrap Fusion Lumos	MS2	LFQ: 10-VI	human+yeast
	20171106_LUMOS1_nLC13_AH_TechBench2_SILACH_1.raw	Orbitrap Fusion Lumos	MS2	SILAC3-plex: 1-I; 4-I; 10-I	human+yeast	same technical replicate	5*	high injection load: total injection load estimated 3x of LFQ injection load
	20171106_LUMOS1_nLC13_AH_TechBench2_SILACH_2.raw	Orbitrap Fusion Lumos	MS2	SILAC3-plex: 1-II; 4-II; 10-II	human+yeast			high injection load: total injection load estimated 3x of LFQ injection load
	20171106_LUMOS1_nLC13_AH_TechBench2_SILACH_3.raw	Orbitrap Fusion Lumos	MS2	SILAC3-plex: 1-III; 4-III; 10-III	human+yeast			high injection load: total injection load estimated 3x of LFQ injection load
	20171106_LUMOS1_nLC13_AH_TechBench2_SILACL_1.raw	Orbitrap Fusion Lumos	MS2	SILAC3-plex: 1-I; 4-I; 10-I	human+yeast	same technical replicate		low injection load: total injection load estimated equal to LFQ injection load
	20171106_LUMOS1_nLC13_AH_TechBench2_SILACL_2.raw	Orbitrap Fusion Lumos	MS2	SILAC3-plex: 1-II; 4-II; 10-II	human+yeast			low injection load: total injection load estimated equal to LFQ injection load
	20171106_LUMOS1_nLC13_AH_TechBench2_SILACL_3.raw	Orbitrap Fusion Lumos	MS2	SILAC3-plex: 1-III; 4-III; 10-III	human+yeast			low injection load: total injection load estimated equal to LFQ injection load
	20171106_LUMOS1_nLC13_AH_TechBench2_TMTMS2H_1.raw	Orbitrap Fusion Lumos	(TMT) MS2	TMT10-plex: 1-I; 4-I; 10-I; 1-II; 4-II; 10-II; 1-III; 4-III; 10-III; (pool)	human+yeast	same technical replicate	1	high injection load: total injection load estimated 9x of LFQ injection load
	20171106_LUMOS1_nLC13_AH_TechBench2_TMTMS2H_2.raw	Orbitrap Fusion Lumos	(TMT) MS2	TMT10-plex: 1-I; 4-I; 10-I; 1-II; 4-II; 10-II; 1-III; 4-III; 10-III; (pool)	human+yeast			high injection load: total injection load estimated 9x of LFQ injection load
	20171106_LUMOS1_nLC13_AH_TechBench2_TMTMS3OTMCH_1.raw	Orbitrap Fusion Lumos	TMT MS3 OT MC	TMT10-plex: 1-I; 4-I; 10-I; 1-II; 4-II; 10-II; 1-III; 4-III; 10-III; (pool)	human+yeast		2	high injection load: total injection load estimated 9x of LFQ injection load
	20171106_LUMOS1_nLC13_AH_TechBench2_TMTMS3OTMCH_2.raw	Orbitrap Fusion Lumos	TMT MS3 OT MC	TMT10-plex: 1-I; 4-I; 10-I; 1-II; 4-II; 10-II; 1-III; 4-III; 10-III; (pool)	human+yeast			high injection load: total injection load estimated 9x of LFQ injection load
	20171106_LUMOS1_nLC13_AH_TechBench2_TMTMS2L_1.raw	Orbitrap Fusion Lumos	(TMT) MS2	TMT10-plex: 1-I; 4-I; 10-I; 1-II; 4-II; 10-II; 1-III; 4-III; 10-III; (pool)	human+yeast	same technical replicate	1	low injection load: total injection load estimated equal to LFQ injection load
	20171106_LUMOS1_nLC13_AH_TechBench2_TMTMS2L_2.raw	Orbitrap Fusion Lumos	(TMT) MS2	TMT10-plex: 1-I; 4-I; 10-I; 1-II; 4-II; 10-II; 1-III; 4-III; 10-III; (pool)	human+yeast			low injection load: total injection load estimated equal to LFQ injection load
	20171106_LUMOS1_nLC13_AH_TechBench2_TMTMS2L_3.raw	Orbitrap Fusion Lumos	(TMT) MS2	TMT10-plex: 1-I; 4-I; 10-I; 1-II; 4-II; 10-II; 1-III; 4-III; 10-III; (pool)	human+yeast			low injection load: total injection load estimated equal to LFQ injection load
	20171106_LUMOS1_nLC13_AH_TechBench2_TMTMS3OTMCL_1.raw	Orbitrap Fusion Lumos	TMT MS3 OT MC	TMT10-plex: 1-I; 4-I; 10-I; 1-II; 4-II; 10-II; 1-III; 4-III; 10-III; (pool)	human+yeast		2	low injection load: total injection load estimated equal to LFQ injection load
	20171106_LUMOS1_nLC13_AH_TechBench2_TMTMS3OTMCL_2.raw	Orbitrap Fusion Lumos	TMT MS3 OT MC	TMT10-plex: 1-I; 4-I; 10-I; 1-II; 4-II; 10-II; 1-III; 4-III; 10-III; (pool)	human+yeast			low injection load: total injection load estimated equal to LFQ injection load
	20171106_LUMOS1_nLC13_AH_TechBench2_TMTMS3OTMCL_3.raw	Orbitrap Fusion Lumos	TMT MS3 OT MC	TMT10-plex: 1-I; 4-I; 10-I; 1-II; 4-II; 10-II; 1-III; 4-III; 10-III; (pool)	human+yeast			low injection load: total injection load estimated equal to LFQ injection load
	20171106_LUMOS1_nLC13_AH_TechBench2_TMTMS3L_IT_1.raw	Orbitrap Fusion Lumos	TMT MS3 IT	TMT10-plex: 1-I; 4-I; 10-I; 1-II; 4-II; 10-II; 1-III; 4-III; 10-III; (pool)	human+yeast			low injection load: total injection load estimated equal to LFQ injection load
	20171106_LUMOS1_nLC13_AH_TechBench2_TMTMS3L_ITNL_1.raw	Orbitrap Fusion Lumos	TMT MS3 ITNL	TMT10-plex: 1-I; 4-I; 10-I; 1-II; 4-II; 10-II; 1-III; 4-III; 10-III; (pool)	human+yeast			low injection load: total injection load estimated equal to LFQ injection load
	20171106_LUMOS1_nLC13_AH_TechBench2_TMTMS3L_OT_1.raw	Orbitrap Fusion Lumos	TMT MS3 OT	TMT10-plex: 1-I; 4-I; 10-I; 1-II; 4-II; 10-II; 1-III; 4-III; 10-III; (pool)	human+yeast			low injection load: total injection load estimated equal to LFQ injection load
	20171106_LUMOS1_nLC13_AH_TechBench2_TMTMS3L_OTNA_1.raw	Orbitrap Fusion Lumos	TMT MS3 OT*	TMT10-plex: 1-I; 4-I; 10-I; 1-II; 4-II; 10-II; 1-III; 4-III; 10-III; (pool)	human+yeast			modified OT MS method with narrower isolation windows and only 5 SPS selection; did not show improvement over OTMC, thus not included in analysis
	20171106_LUMOS1_nLC13_AH_TechBench2_yeast_048dil1to5.raw	Orbitrap Fusion Lumos	MS2	SILAC3-plex: 1-I; 1-I; 1-I	yeast		5	used to normaliye SILAC incorporation efficiency during analysis
	20171106_LUMOS1_nLC13_AH_TechBench2_HeLa_048dil1to5.raw	Orbitrap Fusion Lumos	MS2	SILAC3-plex: 1-I; 1-I; 1-I	human			used to normaliye SILAC incorporation efficiency during analysis
2_old	20161129_LUMOS1_nLC13_AH_long_Bench_HeLaYeast_phospho_LFQ_1_1.raw	Orbitrap Fusion Lumos	MS2	LFQ: 1-I	human+yeast	same technical replicate	3*
	20161129_LUMOS1_nLC13_AH_long_Bench_HeLaYeast_phospho_LFQ_1_4.raw	Orbitrap Fusion Lumos	MS2	LFQ: 4-I	human+yeast
	20161129_LUMOS1_nLC13_AH_long_Bench_HeLaYeast_phospho_LFQ_1_10.raw	Orbitrap Fusion Lumos	MS2	LFQ: 10-I	human+yeast
	20161129_LUMOS1_nLC13_AH_long_Bench_HeLaYeast_phospho_LFQ_2_1.raw	Orbitrap Fusion Lumos	MS2	LFQ: 1-II	human+yeast
	20161129_LUMOS1_nLC13_AH_long_Bench_HeLaYeast_phospho_LFQ_2_4.raw	Orbitrap Fusion Lumos	MS2	LFQ: 4-II	human+yeast
	20161129_LUMOS1_nLC13_AH_long_Bench_HeLaYeast_phospho_LFQ_2_10.raw	Orbitrap Fusion Lumos	MS2	LFQ: 10-II	human+yeast
	20161129_LUMOS1_nLC13_AH_long_Bench_HeLaYeast_phospho_LFQ_3_1.raw	Orbitrap Fusion Lumos	MS2	LFQ: 1-III	human+yeast
	20161129_LUMOS1_nLC13_AH_long_Bench_HeLaYeast_phospho_LFQ_3_4.raw	Orbitrap Fusion Lumos	MS2	LFQ: 4-III	human+yeast
	20161129_LUMOS1_nLC13_AH_long_Bench_HeLaYeast_phospho_LFQ_3_10.raw	Orbitrap Fusion Lumos	MS2	LFQ: 10-III	human+yeast			RUN ALMOST EMPTY! Due to this, had to be remeasured as data set 2_new
	20161129_LUMOS1_nLC13_AH_long_Bench_HeLaYeast_phospho_TMT_HCDMS2.raw	Orbitrap Fusion Lumos	(TMT) MS2	TMT10-plex: 1-I; 4-I; 10-I; 1-II; 4-II; 10-II; 1-III; 4-III; 10-III; (empty)	human+yeast		1	high injection load: total injection load estimated 9x of LFQ injection load
	20161129_LUMOS1_nLC13_AH_long_Bench_HeLaYeast_phospho_TMT_SPSMS3.raw	Orbitrap Fusion Lumos	TMT MS3 IT	TMT10-plex: 1-I; 4-I; 10-I; 1-II; 4-II; 10-II; 1-III; 4-III; 10-III; (empty)	human+yeast		2	high injection load: total injection load estimated 9x of LFQ injection load
	20161129_LUMOS1_nLC13_AH_long_Bench_HeLaYeast_phospho_TMT_MSAOT.raw	Orbitrap Fusion Lumos	TMT MS3 OT	TMT10-plex: 1-I; 4-I; 10-I; 1-II; 4-II; 10-II; 1-III; 4-III; 10-III; (empty)	human+yeast			high injection load: total injection load estimated 9x of LFQ injection load
	20161129_LUMOS1_nLC13_AH_long_Bench_HeLaYeast_phospho_TMT_multi.raw	Orbitrap Fusion Lumos	TMT MS3 OT MC	TMT10-plex: 1-I; 4-I; 10-I; 1-II; 4-II; 10-II; 1-III; 4-III; 10-III; (empty)	human+yeast			high injection load: total injection load estimated 9x of LFQ injection load
	20161129_LUMOS1_nLC13_AH_long_Bench_HeLaYeast_phospho_SILAC_1.raw	Orbitrap Fusion Lumos	MS2	SILAC3-plex: 1-I; 4-I; 10-I	human+yeast	same technical replicate	5*	high injection load: total injection load estimated 3x of LFQ injection load
	20161129_LUMOS1_nLC13_AH_long_Bench_HeLaYeast_phospho_SILAC_2.raw	Orbitrap Fusion Lumos	MS2	SILAC3-plex: 1-II; 4-II; 10-II	human+yeast			high injection load: total injection load estimated 3x of LFQ injection load
	20161129_LUMOS1_nLC13_AH_long_Bench_HeLaYeast_phospho_SILAC_3.raw	Orbitrap Fusion Lumos	MS2	SILAC3-plex: 1-III; 4-III; 10-III	human+yeast			high injection load: total injection load estimated 3x of LFQ injection load
	20161128_QE3_nLC14_AH_QC_HeLa_1to1to1_1.raw	Q Exactive HF	MS2	SILAC3-plex: 1-I; 1-I; 1-I	human	same technical replicate	5	used to normaliye SILAC incorporation efficiency during analysis
	20161128_QE3_nLC14_AH_QC_HeLa_1to1to1_2.raw	Q Exactive HF	MS2	SILAC3-plex: 1-II; 1-II; 1-II	human			used to normaliye SILAC incorporation efficiency during analysis
	20161128_QE3_nLC14_AH_QC_HeLa_1to1to1_3.raw	Q Exactive HF	MS2	SILAC3-plex: 1-III; 1-III; 1-III	human			used to normaliye SILAC incorporation efficiency during analysis
	20161128_QE3_nLC14_AH_QC_Yeast_1to1to1_1.raw	Q Exactive HF	MS2	SILAC3-plex: 1-I; 1-I; 1-I	yeast	same technical replicate		used to normaliye SILAC incorporation efficiency during analysis
	20161128_QE3_nLC14_AH_QC_Yeast_1to1to1_2.raw	Q Exactive HF	MS2	SILAC3-plex: 1-II; 1-II; 1-II	yeast			used to normaliye SILAC incorporation efficiency during analysis
	20161128_QE3_nLC14_AH_QC_Yeast_1to1to1_3.raw	Q Exactive HF	MS2	SILAC3-plex: 1-III; 1-III; 1-III	yeast			used to normaliye SILAC incorporation efficiency during analysis
3	20160408_QE5_nLC5_AH_Bench_2mg_phos_LFQ_oneshot_1C.raw	Q Exactive HF	MS2	LFQ: C-I	human	same biological replicate	3*	measured 4 biological replicates in fear of blocking 50cm column, but only used 3 for analysis at random (I, III, IV)
	20160408_QE5_nLC5_AH_Bench_2mg_phos_LFQ_oneshot_1N.raw	Q Exactive HF	MS2	LFQ: N-I	human
	20160408_QE5_nLC5_AH_Bench_2mg_phos_LFQ_oneshot_1X.raw	Q Exactive HF	MS2	LFQ: X-I	human
	20160408_QE5_nLC5_AH_Bench_2mg_phos_LFQ_oneshot_2C.raw	Q Exactive HF	MS2	LFQ: C-II	human	same biological replicate
	20160408_QE5_nLC5_AH_Bench_2mg_phos_LFQ_oneshot_2N.raw	Q Exactive HF	MS2	LFQ: N-II	human
	20160408_QE5_nLC5_AH_Bench_2mg_phos_LFQ_oneshot_2X.raw	Q Exactive HF	MS2	LFQ: X-II	human
	20160408_QE5_nLC5_AH_Bench_2mg_phos_LFQ_oneshot_3C.raw	Q Exactive HF	MS2	LFQ: C-III	human	same biological replicate
	20160408_QE5_nLC5_AH_Bench_2mg_phos_LFQ_oneshot_3N.raw	Q Exactive HF	MS2	LFQ: N-III	human
	20160408_QE5_nLC5_AH_Bench_2mg_phos_LFQ_oneshot_3X.raw	Q Exactive HF	MS2	LFQ: X-III	human
	20160408_QE5_nLC5_AH_Bench_2mg_phos_LFQ_oneshot_4C.raw	Q Exactive HF	MS2	LFQ: C-IV	human	same biological replicate
	20160408_QE5_nLC5_AH_Bench_2mg_phos_LFQ_oneshot_4N.raw	Q Exactive HF	MS2	LFQ: N-IV	human
	20160408_QE5_nLC5_AH_Bench_2mg_phos_LFQ_oneshot_4X.raw	Q Exactive HF	MS2	LFQ: X-IV	human
	20160414_QE5_nLC5_AH_Bench_2mg_phos_SILAC_1_Frac01.raw	Q Exactive HF	MS2	SILAC: C-I; X-I; N-I	human	same biological replicate	4*
	20160414_QE5_nLC5_AH_Bench_2mg_phos_SILAC_1_Frac02.raw	Q Exactive HF	MS2	SILAC: C-I; X-I; N-I	human
	20160414_QE5_nLC5_AH_Bench_2mg_phos_SILAC_1_Frac03.raw	Q Exactive HF	MS2	SILAC: C-I; X-I; N-I	human
	20160414_QE5_nLC5_AH_Bench_2mg_phos_SILAC_1_Frac04.raw	Q Exactive HF	MS2	SILAC: C-I; X-I; N-I	human
	20160414_QE5_nLC5_AH_Bench_2mg_phos_SILAC_1_Frac05.raw	Q Exactive HF	MS2	SILAC: C-I; X-I; N-I	human
	20160414_QE5_nLC5_AH_Bench_2mg_phos_SILAC_1_Frac06.raw	Q Exactive HF	MS2	SILAC: C-I; X-I; N-I	human
	20160414_QE5_nLC5_AH_Bench_2mg_phos_SILAC_1_Frac07.raw	Q Exactive HF	MS2	SILAC: C-I; X-I; N-I	human
	20160414_QE5_nLC5_AH_Bench_2mg_phos_SILAC_1_Frac08.raw	Q Exactive HF	MS2	SILAC: C-I; X-I; N-I	human
	20160414_QE5_nLC5_AH_Bench_2mg_phos_SILAC_1_Frac09.raw	Q Exactive HF	MS2	SILAC: C-I; X-I; N-I	human
	20160414_QE5_nLC5_AH_Bench_2mg_phos_SILAC_1_Frac10.raw	Q Exactive HF	MS2	SILAC: C-I; X-I; N-I	human
	20160414_QE5_nLC5_AH_Bench_2mg_phos_SILAC_2_Frac01_2nddil.raw	Q Exactive HF	MS2	SILAC: C-II; X-II; N-II	human	same biological replicate		2nd injection
	20160414_QE5_nLC5_AH_Bench_2mg_phos_SILAC_2_Frac02_2nddil.raw	Q Exactive HF	MS2	SILAC: C-II; X-II; N-II	human			2nd injection
	20160414_QE5_nLC5_AH_Bench_2mg_phos_SILAC_2_Frac03.raw	Q Exactive HF	MS2	SILAC: C-II; X-II; N-II	human
	20160414_QE5_nLC5_AH_Bench_2mg_phos_SILAC_2_Frac04.raw	Q Exactive HF	MS2	SILAC: C-II; X-II; N-II	human
	20160414_QE5_nLC5_AH_Bench_2mg_phos_SILAC_2_Frac05.raw	Q Exactive HF	MS2	SILAC: C-II; X-II; N-II	human
	20160414_QE5_nLC5_AH_Bench_2mg_phos_SILAC_2_Frac06.raw	Q Exactive HF	MS2	SILAC: C-II; X-II; N-II	human
	20160414_QE5_nLC5_AH_Bench_2mg_phos_SILAC_2_Frac07.raw	Q Exactive HF	MS2	SILAC: C-II; X-II; N-II	human
	20160414_QE5_nLC5_AH_Bench_2mg_phos_SILAC_2_Frac08.raw	Q Exactive HF	MS2	SILAC: C-II; X-II; N-II	human
	20160414_QE5_nLC5_AH_Bench_2mg_phos_SILAC_2_Frac09.raw	Q Exactive HF	MS2	SILAC: C-II; X-II; N-II	human
	20160414_QE5_nLC5_AH_Bench_2mg_phos_SILAC_2_Frac10.raw	Q Exactive HF	MS2	SILAC: C-II; X-II; N-II	human
	20160414_QE5_nLC5_AH_Bench_2mg_phos_SILAC_3_Frac01.raw	Q Exactive HF	MS2	SILAC: C-III; X-III; N-III	human	same biological replicate
	20160414_QE5_nLC5_AH_Bench_2mg_phos_SILAC_3_Frac02.raw	Q Exactive HF	MS2	SILAC: C-III; X-III; N-III	human
	20160414_QE5_nLC5_AH_Bench_2mg_phos_SILAC_3_Frac03.raw	Q Exactive HF	MS2	SILAC: C-III; X-III; N-III	human
	20160414_QE5_nLC5_AH_Bench_2mg_phos_SILAC_3_Frac04.raw	Q Exactive HF	MS2	SILAC: C-III; X-III; N-III	human
	20160414_QE5_nLC5_AH_Bench_2mg_phos_SILAC_3_Frac05.raw	Q Exactive HF	MS2	SILAC: C-III; X-III; N-III	human
	20160414_QE5_nLC5_AH_Bench_2mg_phos_SILAC_3_Frac06.raw	Q Exactive HF	MS2	SILAC: C-III; X-III; N-III	human
	20160414_QE5_nLC5_AH_Bench_2mg_phos_SILAC_3_Frac07.raw	Q Exactive HF	MS2	SILAC: C-III; X-III; N-III	human
	20160414_QE5_nLC5_AH_Bench_2mg_phos_SILAC_3_Frac08.raw	Q Exactive HF	MS2	SILAC: C-III; X-III; N-III	human
	20160414_QE5_nLC5_AH_Bench_2mg_phos_SILAC_3_Frac09.raw	Q Exactive HF	MS2	SILAC: C-III; X-III; N-III	human
	20160414_QE5_nLC5_AH_Bench_2mg_phos_SILAC_3_Frac10.raw	Q Exactive HF	MS2	SILAC: C-III; X-III; N-III	human
	20160411_QE5_nLC5_AH_Bench_2mg_phos_TMT_Frac01.raw	Q Exactive HF	(TMT) MS2	TMT10-plex: C-I; X-I; N-I; C-II; X-II; N-II; C-III; X-III; N-III; (pool)	human	same biological replicate	1
	20160411_QE5_nLC5_AH_Bench_2mg_phos_TMT_Frac02.raw	Q Exactive HF	(TMT) MS2	TMT10-plex: C-I; X-I; N-I; C-II; X-II; N-II; C-III; X-III; N-III; (pool)	human
	20160411_QE5_nLC5_AH_Bench_2mg_phos_TMT_Frac03.raw	Q Exactive HF	(TMT) MS2	TMT10-plex: C-I; X-I; N-I; C-II; X-II; N-II; C-III; X-III; N-III; (pool)	human
	20160411_QE5_nLC5_AH_Bench_2mg_phos_TMT_Frac04.raw	Q Exactive HF	(TMT) MS2	TMT10-plex: C-I; X-I; N-I; C-II; X-II; N-II; C-III; X-III; N-III; (pool)	human
	20160411_QE5_nLC5_AH_Bench_2mg_phos_TMT_Frac05.raw	Q Exactive HF	(TMT) MS2	TMT10-plex: C-I; X-I; N-I; C-II; X-II; N-II; C-III; X-III; N-III; (pool)	human
	20160411_QE5_nLC5_AH_Bench_2mg_phos_TMT_Frac06.raw	Q Exactive HF	(TMT) MS2	TMT10-plex: C-I; X-I; N-I; C-II; X-II; N-II; C-III; X-III; N-III; (pool)	human
	20160411_QE5_nLC5_AH_Bench_2mg_phos_TMT_Frac07.raw	Q Exactive HF	(TMT) MS2	TMT10-plex: C-I; X-I; N-I; C-II; X-II; N-II; C-III; X-III; N-III; (pool)	human
	20160411_QE5_nLC5_AH_Bench_2mg_phos_TMT_Frac08.raw	Q Exactive HF	(TMT) MS2	TMT10-plex: C-I; X-I; N-I; C-II; X-II; N-II; C-III; X-III; N-III; (pool)	human
	20160411_QE5_nLC5_AH_Bench_2mg_phos_TMT_Frac09.raw	Q Exactive HF	(TMT) MS2	TMT10-plex: C-I; X-I; N-I; C-II; X-II; N-II; C-III; X-III; N-III; (pool)	human
	20160411_QE5_nLC5_AH_Bench_2mg_phos_TMT_Frac10.raw	Q Exactive HF	(TMT) MS2	TMT10-plex: C-I; X-I; N-I; C-II; X-II; N-II; C-III; X-III; N-III; (pool)	human
	20160411_QE5_nLC5_AH_Bench_2mg_phos_TMT_Frac11.raw	Q Exactive HF	(TMT) MS2	TMT10-plex: C-I; X-I; N-I; C-II; X-II; N-II; C-III; X-III; N-III; (pool)	human
	20160411_QE5_nLC5_AH_Bench_2mg_phos_TMT_Frac12.raw	Q Exactive HF	(TMT) MS2	TMT10-plex: C-I; X-I; N-I; C-II; X-II; N-II; C-III; X-III; N-III; (pool)	human
	20160411_QE5_nLC5_AH_Bench_2mg_phos_TMT_Frac13.raw	Q Exactive HF	(TMT) MS2	TMT10-plex: C-I; X-I; N-I; C-II; X-II; N-II; C-III; X-III; N-III; (pool)	human
	20160411_QE5_nLC5_AH_Bench_2mg_phos_TMT_Frac14.raw	Q Exactive HF	(TMT) MS2	TMT10-plex: C-I; X-I; N-I; C-II; X-II; N-II; C-III; X-III; N-III; (pool)	human
	20160411_QE5_nLC5_AH_Bench_2mg_phos_TMT_Frac15.raw	Q Exactive HF	(TMT) MS2	TMT10-plex: C-I; X-I; N-I; C-II; X-II; N-II; C-III; X-III; N-III; (pool)	human
	20160411_QE5_nLC5_AH_Bench_2mg_phos_TMT_Frac16.raw	Q Exactive HF	(TMT) MS2	TMT10-plex: C-I; X-I; N-I; C-II; X-II; N-II; C-III; X-III; N-III; (pool)	human
	20160411_QE5_nLC5_AH_Bench_2mg_phos_TMT_Frac17.raw	Q Exactive HF	(TMT) MS2	TMT10-plex: C-I; X-I; N-I; C-II; X-II; N-II; C-III; X-III; N-III; (pool)	human
	20160411_QE5_nLC5_AH_Bench_2mg_phos_TMT_Frac18.raw	Q Exactive HF	(TMT) MS2	TMT10-plex: C-I; X-I; N-I; C-II; X-II; N-II; C-III; X-III; N-III; (pool)	human
	20160411_QE5_nLC5_AH_Bench_2mg_phos_TMT_Frac19.raw	Q Exactive HF	(TMT) MS2	TMT10-plex: C-I; X-I; N-I; C-II; X-II; N-II; C-III; X-III; N-III; (pool)	human
	20160411_QE5_nLC5_AH_Bench_2mg_phos_TMT_Frac20.raw	Q Exactive HF	(TMT) MS2	TMT10-plex: C-I; X-I; N-I; C-II; X-II; N-II; C-III; X-III; N-III; (pool)	human
	20160411_QE5_nLC5_AH_Bench_2mg_phos_TMT_Frac21.raw	Q Exactive HF	(TMT) MS2	TMT10-plex: C-I; X-I; N-I; C-II; X-II; N-II; C-III; X-III; N-III; (pool)	human
	20160411_QE5_nLC5_AH_Bench_2mg_phos_TMT_Frac22.raw	Q Exactive HF	(TMT) MS2	TMT10-plex: C-I; X-I; N-I; C-II; X-II; N-II; C-III; X-III; N-III; (pool)	human
	20160411_QE5_nLC5_AH_Bench_2mg_phos_TMT_Frac23.raw	Q Exactive HF	(TMT) MS2	TMT10-plex: C-I; X-I; N-I; C-II; X-II; N-II; C-III; X-III; N-III; (pool)	human
	20160411_QE5_nLC5_AH_Bench_2mg_phos_TMT_Frac24.raw	Q Exactive HF	(TMT) MS2	TMT10-plex: C-I; X-I; N-I; C-II; X-II; N-II; C-III; X-III; N-III; (pool)	human
	20160812_LUMOS1_nLC13_AH_TMTbench-MS3multi-A01.raw	Orbitrap Fusion Lumos	TMT MS3 OT MC	TMT10-plex: C-I; X-I; N-I; C-II; X-II; N-II; C-III; X-III; N-III; (pool)	human	same biological replicate	2
	20160812_LUMOS1_nLC13_AH_TMTbench-MS3multi-A02.raw	Orbitrap Fusion Lumos	TMT MS3 OT MC	TMT10-plex: C-I; X-I; N-I; C-II; X-II; N-II; C-III; X-III; N-III; (pool)	human
	20160812_LUMOS1_nLC13_AH_TMTbench-MS3multi-A03.raw	Orbitrap Fusion Lumos	TMT MS3 OT MC	TMT10-plex: C-I; X-I; N-I; C-II; X-II; N-II; C-III; X-III; N-III; (pool)	human
	20160812_LUMOS1_nLC13_AH_TMTbench-MS3multi-A04.raw	Orbitrap Fusion Lumos	TMT MS3 OT MC	TMT10-plex: C-I; X-I; N-I; C-II; X-II; N-II; C-III; X-III; N-III; (pool)	human
	20160812_LUMOS1_nLC13_AH_TMTbench-MS3multi-A05.raw	Orbitrap Fusion Lumos	TMT MS3 OT MC	TMT10-plex: C-I; X-I; N-I; C-II; X-II; N-II; C-III; X-III; N-III; (pool)	human
	20160812_LUMOS1_nLC13_AH_TMTbench-MS3multi-A06.raw	Orbitrap Fusion Lumos	TMT MS3 OT MC	TMT10-plex: C-I; X-I; N-I; C-II; X-II; N-II; C-III; X-III; N-III; (pool)	human
	20160812_LUMOS1_nLC13_AH_TMTbench-MS3multi-A07.raw	Orbitrap Fusion Lumos	TMT MS3 OT MC	TMT10-plex: C-I; X-I; N-I; C-II; X-II; N-II; C-III; X-III; N-III; (pool)	human
	20160812_LUMOS1_nLC13_AH_TMTbench-MS3multi-A08.raw	Orbitrap Fusion Lumos	TMT MS3 OT MC	TMT10-plex: C-I; X-I; N-I; C-II; X-II; N-II; C-III; X-III; N-III; (pool)	human
	20160812_LUMOS1_nLC13_AH_TMTbench-MS3multi-A09.raw	Orbitrap Fusion Lumos	TMT MS3 OT MC	TMT10-plex: C-I; X-I; N-I; C-II; X-II; N-II; C-III; X-III; N-III; (pool)	human
	20160812_LUMOS1_nLC13_AH_TMTbench-MS3multi-A10.raw	Orbitrap Fusion Lumos	TMT MS3 OT MC	TMT10-plex: C-I; X-I; N-I; C-II; X-II; N-II; C-III; X-III; N-III; (pool)	human
	20160812_LUMOS1_nLC13_AH_TMTbench-MS3multi-A11.raw	Orbitrap Fusion Lumos	TMT MS3 OT MC	TMT10-plex: C-I; X-I; N-I; C-II; X-II; N-II; C-III; X-III; N-III; (pool)	human
	20160812_LUMOS1_nLC13_AH_TMTbench-MS3multi-A12.raw	Orbitrap Fusion Lumos	TMT MS3 OT MC	TMT10-plex: C-I; X-I; N-I; C-II; X-II; N-II; C-III; X-III; N-III; (pool)	human
	20160812_LUMOS1_nLC13_AH_TMTbench-MS3multi-B01.raw	Orbitrap Fusion Lumos	TMT MS3 OT MC	TMT10-plex: C-I; X-I; N-I; C-II; X-II; N-II; C-III; X-III; N-III; (pool)	human
	20160812_LUMOS1_nLC13_AH_TMTbench-MS3multi-B02.raw	Orbitrap Fusion Lumos	TMT MS3 OT MC	TMT10-plex: C-I; X-I; N-I; C-II; X-II; N-II; C-III; X-III; N-III; (pool)	human
	20160812_LUMOS1_nLC13_AH_TMTbench-MS3multi-B03.raw	Orbitrap Fusion Lumos	TMT MS3 OT MC	TMT10-plex: C-I; X-I; N-I; C-II; X-II; N-II; C-III; X-III; N-III; (pool)	human
	20160812_LUMOS1_nLC13_AH_TMTbench-MS3multi-B04.raw	Orbitrap Fusion Lumos	TMT MS3 OT MC	TMT10-plex: C-I; X-I; N-I; C-II; X-II; N-II; C-III; X-III; N-III; (pool)	human
	20160812_LUMOS1_nLC13_AH_TMTbench-MS3multi-B05.raw	Orbitrap Fusion Lumos	TMT MS3 OT MC	TMT10-plex: C-I; X-I; N-I; C-II; X-II; N-II; C-III; X-III; N-III; (pool)	human
	20160812_LUMOS1_nLC13_AH_TMTbench-MS3multi-B06.raw	Orbitrap Fusion Lumos	TMT MS3 OT MC	TMT10-plex: C-I; X-I; N-I; C-II; X-II; N-II; C-III; X-III; N-III; (pool)	human
	20160812_LUMOS1_nLC13_AH_TMTbench-MS3multi-B07.raw	Orbitrap Fusion Lumos	TMT MS3 OT MC	TMT10-plex: C-I; X-I; N-I; C-II; X-II; N-II; C-III; X-III; N-III; (pool)	human
	20160812_LUMOS1_nLC13_AH_TMTbench-MS3multi-B08.raw	Orbitrap Fusion Lumos	TMT MS3 OT MC	TMT10-plex: C-I; X-I; N-I; C-II; X-II; N-II; C-III; X-III; N-III; (pool)	human
	20160812_LUMOS1_nLC13_AH_TMTbench-MS3multi-B09.raw	Orbitrap Fusion Lumos	TMT MS3 OT MC	TMT10-plex: C-I; X-I; N-I; C-II; X-II; N-II; C-III; X-III; N-III; (pool)	human
	20160812_LUMOS1_nLC13_AH_TMTbench-MS3multi-B10.raw	Orbitrap Fusion Lumos	TMT MS3 OT MC	TMT10-plex: C-I; X-I; N-I; C-II; X-II; N-II; C-III; X-III; N-III; (pool)	human
	20160812_LUMOS1_nLC13_AH_TMTbench-MS3multi-B11.raw	Orbitrap Fusion Lumos	TMT MS3 OT MC	TMT10-plex: C-I; X-I; N-I; C-II; X-II; N-II; C-III; X-III; N-III; (pool)	human
	20160812_LUMOS1_nLC13_AH_TMTbench-MS3multi-B12.raw	Orbitrap Fusion Lumos	TMT MS3 OT MC	TMT10-plex: C-I; X-I; N-I; C-II; X-II; N-II; C-III; X-III; N-III; (pool)	human
	20160812_LUMOS1_nLC13_AH_TMTbench-MS3multi-C01.raw	Orbitrap Fusion Lumos	TMT MS3 OT MC	TMT10-plex: C-I; X-I; N-I; C-II; X-II; N-II; C-III; X-III; N-III; (pool)	human			C01 and A01 of TMT MS3 equal A01 of TMT MS2
	20160812_LUMOS1_nLC13_AH_TMTbench-MS3multi-C02.raw	Orbitrap Fusion Lumos	TMT MS3 OT MC	TMT10-plex: C-I; X-I; N-I; C-II; X-II; N-II; C-III; X-III; N-III; (pool)	human			C02 and A02 of TMT MS3 equal A02 of TMT MS2
5	20171122_QE3_nLC7_AH_LFQrep2_short30_C1.raw	Q Exactive HF-X	MS2	LFQ 15cm column, 30min, C-I	human	biological replicate	3
	20171122_QE3_nLC7_AH_LFQrep2_short30_X1.raw	Q Exactive HF-X	MS2	LFQ 15cm column, 30min, X-I	human
	20171122_QE3_nLC7_AH_LFQrep2_short30_C2.raw	Q Exactive HF-X	MS2	LFQ 15cm column, 30min, C-II	human	biological replicate
	20171122_QE3_nLC7_AH_LFQrep2_short30_X2.raw	Q Exactive HF-X	MS2	LFQ 15cm column, 30min, X-II	human
	20171122_QE3_nLC7_AH_LFQrep2_short30_C3.raw	Q Exactive HF-X	MS2	LFQ 15cm column, 30min, C-III	human	biological replicate
	20171122_QE3_nLC7_AH_LFQrep2_short30_X3.raw	Q Exactive HF-X	MS2	LFQ 15cm column, 30min, X-III	human
	20171122_QE3_nLC7_AH_LFQrep2_short90_C1.raw	Q Exactive HF-X	MS2	LFQ 15cm column, 90min, C-I	human	biological replicate
	20171122_QE3_nLC7_AH_LFQrep2_short90_X1.raw	Q Exactive HF-X	MS2	LFQ 15cm column, 90min, X-I	human
	20171122_QE3_nLC7_AH_LFQrep2_short90_C2.raw	Q Exactive HF-X	MS2	LFQ 15cm column, 90min, C-II	human	biological replicate
	20171122_QE3_nLC7_AH_LFQrep2_short90_X2.raw	Q Exactive HF-X	MS2	LFQ 15cm column, 90min, X-II	human
	20171122_QE3_nLC7_AH_LFQrep2_short90_C3.raw	Q Exactive HF-X	MS2	LFQ 15cm column, 90min, C-III	human	biological replicate
	20171122_QE3_nLC7_AH_LFQrep2_short90_X3.raw	Q Exactive HF-X	MS2	LFQ 15cm column, 90min, X-III	human
	20171122_QE3_nLC7_AH_LFQrep2_short90_C4.raw	Q Exactive HF-X	MS2	LFQ 15cm column, 90min, C-IV	human	biological replicate
	20171122_QE3_nLC7_AH_LFQrep2_short90_X4.raw	Q Exactive HF-X	MS2	LFQ 15cm column, 90min, X-IV	human
	20171122_QE3_nLC7_AH_LFQrep2_short90_C5.raw	Q Exactive HF-X	MS2	LFQ 15cm column, 90min, C-V	human	biological replicate
	20171122_QE3_nLC7_AH_LFQrep2_short90_X5.raw	Q Exactive HF-X	MS2	LFQ 15cm column, 90min, X-V	human
	20171122_QE3_nLC7_AH_LFQrep2_short90_C6.raw	Q Exactive HF-X	MS2	LFQ 15cm column, 90min, C-VI	human	biological replicate
	20171122_QE3_nLC7_AH_LFQrep2_short90_X6.raw	Q Exactive HF-X	MS2	LFQ 15cm column, 90min, X-VI	human
	20171122_QE3_nLC7_AH_LFQrep2_short90_C7.raw	Q Exactive HF-X	MS2	LFQ 15cm column, 90min, C-VII	human	biological replicate		not used, as from different cryo stock
	20171122_QE3_nLC7_AH_LFQrep2_short90_X7.raw	Q Exactive HF-X	MS2	LFQ 15cm column, 90min, X-VII	human			not used, as from different cryo stock
	20171122_QE3_nLC7_AH_LFQrep2_short90_C8.raw	Q Exactive HF-X	MS2	LFQ 15cm column, 90min, C-VIII	human	biological replicate		not used, as from different cryo stock
	20171122_QE3_nLC7_AH_LFQrep2_short90_X8.raw	Q Exactive HF-X	MS2	LFQ 15cm column, 90min, X-VIII	human			not used, as from different cryo stock
	20171122_QE3_nLC7_AH_LFQrep2_short180_C1.raw	Q Exactive HF-X	MS2	LFQ 15cm column, 180min, C-I	human	biological replicate
	20171122_QE3_nLC7_AH_LFQrep2_short180_X1.raw	Q Exactive HF-X	MS2	LFQ 15cm column, 180min, X-I	human
	20171122_QE3_nLC7_AH_LFQrep2_short180_C2.raw	Q Exactive HF-X	MS2	LFQ 15cm column, 180min, C-II	human	biological replicate
	20171122_QE3_nLC7_AH_LFQrep2_short180_X2.raw	Q Exactive HF-X	MS2	LFQ 15cm column, 180min, X-II	human
	20171122_QE3_nLC7_AH_LFQrep2_short180_C3.raw	Q Exactive HF-X	MS2	LFQ 15cm column, 180min, C-III	human	biological replicate
	20171122_QE3_nLC7_AH_LFQrep2_short180_X3.raw	Q Exactive HF-X	MS2	LFQ 15cm column, 180min, X-III	human
	20171122_QE3_nLC7_AH_LFQrep2_long290_C1.raw	Q Exactive HF-X	MS2	LFQ 50cm column, 290min, C-I	human	biological replicate
	20171122_QE3_nLC7_AH_LFQrep2_long290_X1.raw	Q Exactive HF-X	MS2	LFQ 50cm column, 290min, X-I	human
	20171122_QE3_nLC7_AH_LFQrep2_long290_C2.raw	Q Exactive HF-X	MS2	LFQ 50cm column, 290min, C-II	human	biological replicate
	20171122_QE3_nLC7_AH_LFQrep2_long290_X2.raw	Q Exactive HF-X	MS2	LFQ 50cm column, 290min, X-II	human
	20171122_QE3_nLC7_AH_LFQrep2_long290_C3.raw	Q Exactive HF-X	MS2	LFQ 50cm column, 290min, C-III	human	biological replicate
	20171122_QE3_nLC7_AH_LFQrep2_long290_X3.raw	Q Exactive HF-X	MS2	LFQ 50cm column, 290min, X-III	human
6	20170328_LUMOS1_nLC13_AH_TMTYoccHback_MS2_1.raw	Orbitrap Fusion Lumos	(TMT) MS2	TMT10-plex: phospho-occupancy 10%-I; 20%-I; 50%-I; 80%-I; 90%-I; 10%-II; 20%-II; 50%-II; 80%-II; 90%-II	human+yeast	same technical replicate	1
	20170328_LUMOS1_nLC13_AH_TMTYoccHback_MS2_2.raw	Orbitrap Fusion Lumos	(TMT) MS2	TMT10-plex: phospho-occupancy 10%-I; 20%-I; 50%-I; 80%-I; 90%-I; 10%-II; 20%-II; 50%-II; 80%-II; 90%-II	human+yeast
	20170328_LUMOS1_nLC13_AH_TMTYoccHback_MS2_3.raw	Orbitrap Fusion Lumos	(TMT) MS2	TMT10-plex: phospho-occupancy 10%-I; 20%-I; 50%-I; 80%-I; 90%-I; 10%-II; 20%-II; 50%-II; 80%-II; 90%-II	human+yeast
	20170328_LUMOS1_nLC13_AH_TMTYoccHback_MS3_1.raw	Orbitrap Fusion Lumos	TMT MS3 OT MC	TMT10-plex: phospho-occupancy 10%-I; 20%-I; 50%-I; 80%-I; 90%-I; 10%-II; 20%-II; 50%-II; 80%-II; 90%-II	human+yeast		2
	20170328_LUMOS1_nLC13_AH_TMTYoccHback_MS3_2.raw	Orbitrap Fusion Lumos	TMT MS3 OT MC	TMT10-plex: phospho-occupancy 10%-I; 20%-I; 50%-I; 80%-I; 90%-I; 10%-II; 20%-II; 50%-II; 80%-II; 90%-II	human+yeast
	20170328_LUMOS1_nLC13_AH_TMTYoccHback_MS3_3.raw	Orbitrap Fusion Lumos	TMT MS3 OT MC	TMT10-plex: phospho-occupancy 10%-I; 20%-I; 50%-I; 80%-I; 90%-I; 10%-II; 20%-II; 50%-II; 80%-II; 90%-II	human+yeast
MQ parameter group explanation
1	TMT MS2 reporter ion quantification
2	TMT MS3 reporter ion quantification
3	Standard, multiplicity 1
4	Standard, multiplicity 3: Arg0/Lys0; Arg6/Lys4; Arg10/Lys8
5	Standard, multiplicity 3: Arg0/Lys0; Arg0/Lys4; Arg0/Lys8
*	with and without MBR/REQ (if applicable) activated
Conditions explanation
C	DMSO
X	5µM doxorubicin
N	2.5µM 4-nitroquinoline 1-oxide
1/4/10	1:4:10 dilution series
I/II/III/…	Replicates
