# Supplementary material for: Benchmarking common quantification strategies for large-scale phosphoproteomics
Source: Nat Commun. 2018 Mar 13;9:1045. doi: 10.1038/s41467-018-03309-6 (PMC5849679; doi:10.1038/s41467-018-03309-6)
Supplement: Supplementary file 9 — Supplementary Data 6 [file 41467_2018_3309_MOESM9_ESM.xlsx]

## Sheet: DOX_normal
method	reg	fisher_method	fisher_reg	items_total	items_selection	items_category	items_intersection	enrichment	pvalue	qvalue
LFQ_IT_MSA_reg	down	LFQ_MSA_reg	down	3159	34	24	24	92.912	9.1044e-53	1.0925e-51
LFQ_IT_MSA_reg	up	LFQ_MSA_reg	up	3159	38	31	25	67.042	2.153e-47	1.2918e-46
LFQ_IT_MSA_reg	down	LFQM_MSA_reg	down	3159	34	132	32	22.524	7.6224e-44	9.1469e-43
LFQ_IT_MSA_reg	up	LFQM_MSA_reg	up	3159	38	108	32	24.632	2.0247e-43	1.2148e-42
LFQ_IT_MSA_reg	down	TMTMS3_MSA_reg	down	3159	34	311	28	8.365	1.5831e-23	1.8997e-22
LFQ_IT_MSA_reg	up	SILAC_MR_MSA_reg	up	3159	38	162	24	12.316	1.0228e-22	1.2274e-21
LFQ_IT_MSA_reg	up	TMTMS3_MSA_reg	up	3159	38	356	29	6.772	6.7979e-21	4.0787e-20
LFQ_IT_MSA_reg	up	TMTMS2_MSA_reg	up	3159	38	449	31	5.7396	1.0045e-20	1.2054e-19
LFQ_IT_MSA_reg	up	SILAC_MSA_reg	up	3159	38	141	21	12.381	1.4515e-19	1.7418e-18
LFQ_IT_MSA_reg	down	TMTMS2_MSA_reg	down	3159	34	564	30	4.9421	4.0923e-19	2.4554e-18
LFQ_IT_MSA_reg	down	SILAC_MR_MSA_reg	down	3159	34	335	24	6.6564	8.8455e-17	5.3073e-16
LFQ_IT_MSA_reg	up	SILAC_IT_MSA_reg	up	3159	38	435	26	4.9688	1.0675e-14	1.281e-13
LFQ_IT_MSA_reg	down	SILAC_MSA_reg	down	3159	34	292	20	6.3638	4.4166e-13	2.6499e-12
LFQ_IT_MSA_reg	down	SILAC_IT_MSA_reg	down	3159	34	525	24	4.2474	2.8918e-12	1.7351e-11
LFQ_IT_MSA_reg	up	Motifs	ATM kinase substrate motif	3159	38	273	18	5.4812	2.628e-10	7.411e-08
LFQ_IT_MSA_reg	up	LFQM_MSA_reg	down	3159	38	132	9	5.6681	1.5184e-05	6.0736e-05
LFQ_IT_MSA_reg	up	TMTMS2_MSA_reg	down	3159	38	564	18	2.6531	1.9726e-05	7.8905e-05
LFQ_IT_MSA_reg	no	LFQM_MSA_reg	NA	3159	3150	2090	2090	1.0029	5.6904e-05	0.00017071
LFQ_IT_MSA_reg	down	SILAC_IT_MSA_reg	up	3159	34	435	14	2.9903	5.7169e-05	0.00022868
LFQ_IT_MSA_reg	no	LFQ_MSA_reg	up	3159	3150	31	28	0.90581	6.8184e-05	0.00027274
LFQ_IT_MSA_reg	down	SILAC_MSA_reg	up	3159	34	141	8	5.2716	7.6467e-05	0.00030587
LFQ_IT_MSA_reg	no	LFQM_MSA_reg	up	3159	3150	108	104	0.96571	0.00013787	0.00033089
LFQ_IT_MSA_reg	no	LFQM_MSA_reg	down	3159	3150	132	128	0.97247	0.0002988	0.0005976
LFQ_IT_MSA_reg	up	SILAC_MSA_reg	down	3159	38	292	11	3.1317	0.00033741	0.0010122
LFQ_IT_MSA_reg	up	SILAC_MR_MSA_reg	down	3159	38	335	12	2.9778	0.00027104	0.0010842
LFQ_IT_MSA_reg	no	LFQM_MSA_reg	no	3159	3150	2099	2098	1.0024	0.00094669	0.0016229
LFQ_IT_MSA_reg	no	LFQ_MSA_reg	NA	3159	3150	2629	2626	1.0017	0.0010604	0.0031813
LFQ_IT_MSA_reg	down	SILAC_MR_MSA_reg	up	3159	34	162	7	4.0147	0.0011286	0.0033857
LFQ_IT_MSA_reg	no	LFQ_MSA_reg	down	3159	3150	24	22	0.91929	0.0018967	0.0045521
LFQ_IT_MSA_reg	no	SILAC_MR_MSA_reg	no	3159	3150	1573	1573	1.0029	0.0020038	0.0048092
LFQ_IT_MSA_reg	up	LFQ_MSA_reg	down	3159	38	24	3	10.391	0.0025718	0.0051435
LFQ_IT_MSA_reg	no	SILAC_MR_MSA_reg	NA	3159	3150	2489	2486	1.0016	0.0036943	0.0073887
LFQ_IT_MSA_reg	up	TMTMS3_MSA_reg	down	3159	38	311	10	2.673	0.0020998	0.008399
LFQ_IT_MSA_reg	no	SILAC_MSA_reg	no	3159	3150	1457	1457	1.0029	0.0037883	0.0090919
LFQ_IT_MSA_reg	up	Motifs	DNA dependent Protein kinase substrate motif	3159	38	811	21	2.1526	6.6978e-05	0.0094438
LFQ_IT_MSA_reg	no	SILAC_MSA_reg	up	3159	3150	141	138	0.98152	0.005595	0.01119
LFQ_IT_MSA_reg	no	TMTMS2_MSA_reg	up	3159	3150	449	444	0.99169	0.0039068	0.01172
LFQ_IT_MSA_reg	no	SILAC_MR_MSA_reg	up	3159	3150	162	159	0.98429	0.00816	0.013989
LFQ_IT_MSA_reg	up	Motifs	Casein kinase I substrate motif	3159	38	860	21	2.03	0.00016264	0.015288
LFQ_IT_MSA_reg	no	TMTMS2_MSA_reg	NA	3159	3150	1352	1352	1.0029	0.0065008	0.015602
LFQ_IT_MSA_reg	no	SILAC_IT_MSA_reg	NA	3159	3150	1825	1824	1.0023	0.0052075	0.015622
LFQ_IT_MSA_reg	down	LFQ_MSA_reg	no	3159	34	1519	23	1.4068	0.010024	0.017184
LFQ_IT_MSA_reg	up	SILAC_MR_MSA_reg	NA	3159	38	2489	24	0.80159	0.011521	0.017282
LFQ_IT_MSA_reg	up	LFQ_MSA_reg	no	3159	38	1519	25	1.3682	0.011823	0.017734
LFQ_IT_MSA_reg	no	TMTMS2_MSA_reg	no	3159	3150	2362	2359	1.0016	0.008977	0.017954
LFQ_IT_MSA_reg	down	TMTMS2_MSA_reg	up	3159	34	449	10	2.0693	0.010863	0.018622
LFQ_IT_MSA_reg	no	SILAC_MSA_reg	NA	3159	3150	2587	2583	1.0013	0.010938	0.01875
LFQ_MSA_reg	down	LFQ_IT_MSA_reg	down	1547	24	28	24	55.25	4.3057e-49	3.8751e-48
LFQ_MSA_reg	up	LFQ_IT_MSA_reg	up	1547	32	26	25	46.484	3.0069e-47	1.3531e-46
LFQ_MSA_reg	up	LFQM_MSA_reg	up	1547	32	58	31	25.839	1.2267e-47	1.4721e-46
LFQ_MSA_reg	no	LFQ_IT_MSA_reg	no	1547	1527	1526	1525	1.0124	1.4311e-40	4.2932e-40
LFQ_MSA_reg	no	LFQM_MSA_reg	no	1547	1527	1504	1504	1.0131	4.2895e-34	2.5737e-33
LFQ_MSA_reg	down	LFQM_MSA_reg	down	1547	24	68	23	21.802	2.4942e-32	9.9769e-32
LFQ_MSA_reg	down	TMTMS3_MSA_reg	down	1547	24	103	20	12.516	3.9138e-21	4.6966e-20
LFQ_MSA_reg	up	TMTMS3_MSA_reg	up	1547	32	119	22	8.9375	1.5233e-18	9.1398e-18
LFQ_MSA_reg	up	TMTMS2_MSA_reg	up	1547	32	156	24	7.4375	1.1512e-18	1.3815e-17
LFQ_MSA_reg	down	TMTMS2_MSA_reg	down	1547	24	218	22	6.505	1.5405e-17	9.2432e-17
LFQ_MSA_reg	down	LFQ_IT_MSA_reg	no	1547	24	1526	14	0.59136	2.9759e-14	6.6958e-14
LFQ_MSA_reg	up	SILAC_MR_MSA_reg	up	1547	32	81	17	10.146	8.9065e-15	1.0688e-13
LFQ_MSA_reg	no	LFQ_IT_MSA_reg	down	1547	1527	28	18	0.65128	1.0253e-13	1.8455e-13
LFQ_MSA_reg	down	LFQM_MSA_reg	no	1547	24	1504	12	0.5143	8.6324e-14	2.5897e-13
LFQ_MSA_reg	up	SILAC_MSA_reg	up	1547	32	78	16	9.9167	1.1176e-13	1.3412e-12
LFQ_MSA_reg	no	TMTMS2_MSA_reg	no	1547	1527	1300	1298	1.0115	3.656e-13	1.4624e-12
LFQ_MSA_reg	no	LFQ_IT_MSA_reg	up	1547	1527	26	17	0.66241	3.3978e-12	5.0967e-12
LFQ_MSA_reg	up	LFQM_MSA_reg	no	1547	32	1504	20	0.64287	6.1122e-12	1.4669e-11
LFQ_MSA_reg	up	LFQ_IT_MSA_reg	no	1547	32	1526	23	0.72864	5.033e-11	6.471e-11
LFQ_MSA_reg	no	TMTMS3_MSA_reg	no	1547	1527	1294	1291	1.0107	1.8613e-11	7.445e-11
LFQ_MSA_reg	down	SILAC_MR_MSA_reg	down	1547	24	187	17	5.8598	1.9638e-11	1.1783e-10
LFQ_MSA_reg	no	LFQM_MSA_reg	up	1547	1527	58	48	0.83843	3.3374e-10	6.6749e-10
LFQ_MSA_reg	no	SILAC_MR_MSA_reg	no	1547	1527	1065	1064	1.0121	2.5939e-09	1.0375e-08
LFQ_MSA_reg	down	SILAC_MSA_reg	down	1547	24	183	15	5.2835	3.3816e-09	2.029e-08
LFQ_MSA_reg	up	SILAC_IT_MSA_reg	up	1547	32	254	20	3.8066	3.2384e-09	3.8861e-08
LFQ_MSA_reg	no	SILAC_MSA_reg	no	1547	1527	1024	1023	1.0121	1.2104e-08	4.8415e-08
LFQ_MSA_reg	down	SILAC_IT_MSA_reg	down	1547	24	318	18	3.6486	1.0518e-08	6.3109e-08
LFQ_MSA_reg	up	Motifs	ATM kinase substrate motif	1547	32	58	12	10.002	2.9044e-10	6.7091e-08
LFQ_MSA_reg	no	LFQM_MSA_reg	down	1547	1527	68	59	0.87901	3.9342e-08	6.7444e-08
LFQ_MSA_reg	no	SILAC_IT_MSA_reg	no	1547	1527	1178	1173	1.0088	1.536e-06	6.1442e-06
LFQ_MSA_reg	no	TMTMS3_MSA_reg	down	1547	1527	103	95	0.93441	1.7402e-05	5.2205e-05
LFQ_MSA_reg	no	SILAC_MSA_reg	up	1547	1527	78	71	0.92218	2.6649e-05	7.9946e-05
LFQ_MSA_reg	no	SILAC_MR_MSA_reg	up	1547	1527	81	74	0.92555	3.4151e-05	0.00010245
LFQ_MSA_reg	no	TMTMS3_MSA_reg	up	1547	1527	119	111	0.94499	5.0189e-05	0.00012045
LFQ_MSA_reg	up	LFQM_MSA_reg	down	1547	32	68	7	4.9766	0.00028391	0.00042586
LFQ_MSA_reg	no	Motifs	PKC kinase substrate motif	1547	1527	804	803	1.0118	8.2802e-06	0.00095636
LFQ_MSA_reg	down	TMTMS2_MSA_reg	no	1547	24	1300	13	0.64458	0.00040185	0.00096444
LFQ_MSA_reg	up	TMTMS2_MSA_reg	no	1547	32	1300	19	0.70656	0.0004902	0.00098039
LFQ_MSA_reg	down	TMTMS3_MSA_reg	no	1547	24	1294	13	0.64757	0.00049527	0.00099054
LFQ_MSA_reg	no	TMTMS2_MSA_reg	up	1547	1527	156	148	0.96114	0.00033811	0.0010143
LFQ_MSA_reg	no	TMTMS2_MSA_reg	down	1547	1527	218	209	0.97127	0.00063556	0.0010895
LFQ_MSA_reg	up	TMTMS3_MSA_reg	down	1547	32	103	7	3.2855	0.0031727	0.005439
LFQ_MSA_reg	up	TMTMS3_MSA_reg	no	1547	32	1294	21	0.78456	0.0063904	0.0095855
LFQ_MSA_reg	up	TMTMS2_MSA_reg	down	1547	32	218	10	2.2176	0.0066281	0.0099421
LFQ_MSA_reg	up	Motifs	Casein kinase I substrate motif	1547	32	358	17	2.2957	0.00014681	0.011305
LFQ_MSA_reg	no	Motifs	PKA kinase substrate motif	1547	1527	857	854	1.0096	0.00019599	0.011318
LFQ_MSA_reg	up	SILAC_MSA_reg	down	1547	32	183	9	2.3776	0.0065982	0.015836
LFQM_MSA_reg	up	TMTMS3_MSA_reg	up	2193	109	214	77	7.2392	3.9841e-58	4.7809e-57
LFQM_MSA_reg	down	TMTMS3_MSA_reg	down	2193	133	185	78	6.952	1.9293e-55	1.1576e-54
LFQM_MSA_reg	up	TMTMS2_MSA_reg	up	2193	109	259	79	6.1368	1.436e-53	8.6161e-53
LFQM_MSA_reg	down	TMTMS2_MSA_reg	down	2193	133	353	98	4.5776	8.5875e-54	1.0305e-52
LFQM_MSA_reg	up	LFQ_IT_MSA_reg	up	2193	109	35	32	18.395	8.9472e-41	1.0737e-39
LFQM_MSA_reg	up	SILAC_MR_MSA_reg	up	2193	109	116	51	8.8455	1.9345e-40	2.3214e-39
LFQM_MSA_reg	up	LFQ_MSA_reg	up	2193	109	31	30	19.47	3.4551e-40	4.1462e-39
LFQM_MSA_reg	down	LFQ_IT_MSA_reg	down	2193	133	33	32	15.989	7.6077e-40	4.5646e-39
LFQM_MSA_reg	down	SILAC_MR_MSA_reg	down	2193	133	253	72	4.6924	2.4619e-36	1.4771e-35
LFQM_MSA_reg	up	SILAC_MSA_reg	up	2193	109	107	44	8.2733	8.7103e-33	1.0452e-31
LFQM_MSA_reg	down	LFQ_MSA_reg	down	2193	133	23	23	16.489	1.5061e-29	9.0367e-29
LFQM_MSA_reg	down	SILAC_MSA_reg	down	2193	133	229	62	4.4642	5.874e-29	3.5244e-28
LFQM_MSA_reg	no	TMTMS2_MSA_reg	no	2193	2127	1744	1733	1.0245	9.3351e-29	3.7341e-28
LFQM_MSA_reg	up	SILAC_IT_MSA_reg	up	2193	109	351	65	3.7258	9.4642e-27	1.1357e-25
LFQM_MSA_reg	down	SILAC_IT_MSA_reg	down	2193	133	402	77	3.1583	3.2599e-26	1.9559e-25
LFQM_MSA_reg	no	TMTMS3_MSA_reg	no	2193	2127	1720	1707	1.0232	5.3227e-25	2.1291e-24
LFQM_MSA_reg	up	Motifs	ATM kinase substrate motif	2193	109	109	37	6.8295	1.0971e-23	2.8634e-21
LFQM_MSA_reg	no	SILAC_MSA_reg	no	2193	2127	1223	1220	1.0285	1.3033e-19	5.2131e-19
LFQM_MSA_reg	no	SILAC_MR_MSA_reg	no	2193	2127	1297	1292	1.0271	4.1322e-19	1.6529e-18
LFQM_MSA_reg	no	LFQ_IT_MSA_reg	no	2193	2127	2154	2103	1.0066	4.0047e-14	1.6019e-13
LFQM_MSA_reg	no	LFQ_MSA_reg	no	2193	2127	1519	1502	1.0195	1.5718e-13	6.2873e-13
LFQM_MSA_reg	no	SILAC_IT_MSA_reg	no	2193	2127	1579	1554	1.0147	3.4646e-09	1.3858e-08
LFQM_MSA_reg	up	Motifs	DNA dependent Protein kinase substrate motif	2193	109	449	51	2.2853	1.5333e-10	2.0009e-08
LFQM_MSA_reg	no	LFQ_IT_MSA_reg	down	2193	2127	33	23	0.7186	1.5419e-08	4.6257e-08
LFQM_MSA_reg	down	Motifs	WW domain binding motif	2193	133	1371	114	1.3711	8.1829e-10	5.3393e-08
LFQM_MSA_reg	down	Motifs	Cdc2 kinase substrate motif	2193	133	392	52	2.1873	1.3651e-09	5.9381e-08
LFQM_MSA_reg	down	Motifs	CDK1,2,4,6 kinase substrate motif	2193	133	391	52	2.1929	1.2397e-09	6.4713e-08
LFQM_MSA_reg	down	Motifs	GSK-3, ERK1, ERK2, CDK5 substrate motif	2193	133	1371	114	1.3711	8.1829e-10	7.1191e-08
LFQM_MSA_reg	down	Motifs	CDK kinase substrate motif	2193	133	356	48	2.2232	4.623e-09	1.7237e-07
LFQM_MSA_reg	no	TMTMS3_MSA_reg	down	2193	2127	185	165	0.91957	1.2946e-07	3.8838e-07
LFQM_MSA_reg	no	LFQ_MSA_reg	down	2193	2127	23	15	0.67241	1.4341e-07	4.3024e-07
LFQM_MSA_reg	no	Motifs	Calmodulin-dependent protein kinase II substrate motif	2193	2127	758	754	1.0256	2.7396e-08	8.9381e-07
LFQM_MSA_reg	no	Motifs	PKA kinase substrate motif	2193	2127	1309	1291	1.0169	4.7361e-08	1.3735e-06
LFQM_MSA_reg	no	SILAC_MR_MSA_reg	up	2193	2127	116	101	0.89771	6.699e-07	2.0097e-06
LFQM_MSA_reg	no	Motifs	PKC kinase substrate motif	2193	2127	1226	1210	1.0176	8.6575e-08	2.0542e-06
LFQM_MSA_reg	no	Motifs	14-3-3 domain binding motif	2193	2127	675	672	1.0264	8.328e-08	2.1736e-06
LFQM_MSA_reg	down	LFQ_MSA_reg	NA	2193	133	1267	101	1.3144	3.1062e-06	7.4549e-06
LFQM_MSA_reg	down	TMTMS3_MSA_reg	up	2193	133	214	30	2.3115	3.281e-06	7.8745e-06
LFQM_MSA_reg	down	Motifs	ERK1,2 kinase substrate motif	2193	133	1301	105	1.3308	4.1733e-07	9.0769e-06
LFQM_MSA_reg	up	Motifs	Casein kinase I substrate motif	2193	109	534	48	1.8085	1.8794e-06	3.7732e-05
LFQM_MSA_reg	up	Motifs	b-Adrenergic Receptor kinase substrate motif	2193	109	625	53	1.7061	2.4701e-06	4.6049e-05
LFQM_MSA_reg	no	TMTMS2_MSA_reg	down	2193	2127	353	329	0.96093	2.7092e-05	5.4184e-05
LFQM_MSA_reg	down	Motifs	Casein kinase I substrate motif	2193	133	534	55	1.6983	3.5003e-06	5.7099e-05
LFQM_MSA_reg	down	Motifs	G protein-coupled receptor kinase 1 substrate motif	2193	133	1197	97	1.3362	3.411e-06	5.9352e-05
LFQM_MSA_reg	no	TMTMS2_MSA_reg	up	2193	2127	259	239	0.95141	2.5795e-05	6.1908e-05
LFQM_MSA_reg	down	TMTMS2_MSA_reg	up	2193	133	259	32	2.0372	2.1385e-05	6.4155e-05
LFQM_MSA_reg	down	Motifs	b-Adrenergic Receptor kinase substrate motif	2193	133	625	61	1.6093	4.7436e-06	7.2829e-05
LFQM_MSA_reg	down	Motifs	Growth associated histone HI kinase substrate motif	2193	133	451	48	1.7549	8.004e-06	0.00011606
LFQM_MSA_reg	no	LFQ_IT_MSA_reg	up	2193	2127	35	28	0.82482	5.0535e-05	0.00012128
LFQM_MSA_reg	down	TMTMS2_MSA_reg	no	2193	133	1744	88	0.832	7.7499e-05	0.00013286
LFQM_MSA_reg	down	SILAC_MSA_reg	up	2193	133	107	17	2.6197	0.000112	0.00033601
LFQM_MSA_reg	up	GOBP name	nucleic acid metabolic process	2193	109	773	66	1.7178	2.0102e-08	0.00036485
LFQM_MSA_reg	no	SILAC_MSA_reg	up	2193	2127	107	96	0.92504	0.00019691	0.00039382
LFQM_MSA_reg	up	Motifs	Casein kinase II substrate motif	2193	109	1536	94	1.2313	2.9606e-05	0.0004067
LFQM_MSA_reg	down	Motifs	MAPKAPK2 kinase substrate motif	2193	133	475	48	1.6662	3.2969e-05	0.00043024
LFQM_MSA_reg	down	SILAC_MSA_reg	NA	2193	133	1472	107	1.1986	0.00017937	0.00043048
LFQM_MSA_reg	no	LFQ_MSA_reg	up	2193	2127	31	25	0.83148	0.00021665	0.0004333
LFQM_MSA_reg	no	Motifs	Casein kinase II substrate motif	2193	2127	1536	1505	1.0102	3.8666e-05	0.00048057
LFQM_MSA_reg	down	LFQ_MSA_reg	up	2193	133	31	8	4.2552	0.00030224	0.00051813
LFQM_MSA_reg	no	TMTMS3_MSA_reg	up	2193	2127	214	198	0.95394	0.00027599	0.00055198
LFQM_MSA_reg	up	GOBP name	nitrogen compound metabolic process	2193	109	835	68	1.6385	7.8229e-08	0.00070993
LFQM_MSA_reg	up	GOBP name	cellular nitrogen compound metabolic process	2193	109	830	67	1.6241	1.6705e-07	0.00075798
LFQM_MSA_reg	up	LFQ_IT_MSA_reg	no	2193	109	2154	101	0.94338	0.00040719	0.00081438
LFQM_MSA_reg	up	GOBP name	nucleobase-containing compound metabolic process	2193	109	810	66	1.6393	1.5889e-07	0.00096131
LFQM_MSA_reg	up	Motifs	G protein-coupled receptor kinase 1 substrate motif	2193	109	1197	78	1.311	8.3428e-05	0.00098976
LFQM_MSA_reg	up	TMTMS3_MSA_reg	NA	2193	109	836	57	1.3718	0.00069008	0.001183
LFQM_MSA_reg	down	LFQ_IT_MSA_reg	up	2193	133	35	8	3.7689	0.00071047	0.0012179
LFQM_MSA_reg	down	GOBP name	nucleic acid metabolic process	2193	133	773	73	1.5571	8.2914e-07	0.0013681
LFQM_MSA_reg	up	GOBP name	positive regulation of cellular metabolic process	2193	109	366	39	2.1439	3.871e-07	0.0014052
LFQM_MSA_reg	down	Motifs	Plk1 PBD domain binding motif	2193	133	186	24	2.1276	0.00012935	0.0014067
LFQM_MSA_reg	no	SILAC_MR_MSA_reg	down	2193	2127	253	236	0.96175	0.00059208	0.001421
LFQM_MSA_reg	down	Motifs	MDC1 BRCT domain binding motif	2193	133	186	24	2.1276	0.00012935	0.0014679
LFQM_MSA_reg	up	GOBP name	positive regulation of nitrogen compound metabolic process	2193	109	259	31	2.4081	7.2901e-07	0.0014702
LFQM_MSA_reg	up	GOBP name	positive regulation of transcription, DNA-dependent	2193	109	220	28	2.5606	8.2219e-07	0.0014923
LFQM_MSA_reg	up	GOBP name	positive regulation of cellular biosynthetic process	2193	109	263	31	2.3715	1.0242e-06	0.0015491
LFQM_MSA_reg	up	GOBP name	chromosome organization	2193	109	245	30	2.4636	7.0555e-07	0.0016007
LFQM_MSA_reg	up	Motifs	Pyruvate dehydrogenase kinase substrate motif	2193	109	322	30	1.8745	0.00015668	0.0016358
LFQM_MSA_reg	up	GOBP name	positive regulation of RNA metabolic process	2193	109	244	30	2.4737	6.4531e-07	0.0016732
LFQM_MSA_reg	up	GOBP name	DNA metabolic process	2193	109	211	27	2.5745	1.211e-06	0.0016908
LFQM_MSA_reg	up	GOBP name	positive regulation of nucleobase-containing compound metabolic process	2193	109	256	31	2.4363	5.6173e-07	0.0016992
LFQM_MSA_reg	up	TMTMS2_MSA_reg	no	2193	109	1744	74	0.85368	0.0011691	0.0017536
LFQM_MSA_reg	up	GOBP name	positive regulation of gene expression	2193	109	240	29	2.4311	1.4951e-06	0.001809
LFQM_MSA_reg	up	GOBP name	positive regulation of biosynthetic process	2193	109	267	31	2.3359	1.4267e-06	0.0018496
LFQM_MSA_reg	down	SILAC_MR_MSA_reg	NA	2193	133	1375	99	1.1872	0.0010046	0.0020092
LFQM_MSA_reg	down	LFQ_IT_MSA_reg	no	2193	133	2154	125	0.95687	0.0014626	0.0021939
LFQM_MSA_reg	up	LFQ_MSA_reg	NA	2193	109	1267	77	1.2227	0.0014992	0.0022488
LFQM_MSA_reg	up	GOBP name	positive regulation of metabolic process	2193	109	393	39	1.9966	2.4932e-06	0.0028282
LFQM_MSA_reg	down	GOBP name	nucleobase-containing compound metabolic process	2193	133	810	74	1.5064	2.6572e-06	0.002837
LFQM_MSA_reg	up	TMTMS3_MSA_reg	down	2193	109	185	18	1.9576	0.0021115	0.0031672
LFQM_MSA_reg	up	GOBP name	response to DNA damage stimulus	2193	109	183	24	2.6386	3.4061e-06	0.0032538
LFQM_MSA_reg	up	GOBP name	macromolecule metabolic process	2193	109	1115	78	1.4074	3.2687e-06	0.003296
LFQM_MSA_reg	up	SILAC_IT_MSA_reg	down	2193	109	402	32	1.6015	0.0013897	0.0033353
LFQM_MSA_reg	down	SILAC_IT_MSA_reg	up	2193	133	351	34	1.5972	0.0011767	0.00353
LFQM_MSA_reg	up	GOBP name	cellular macromolecule metabolic process	2193	109	1098	77	1.4109	3.921e-06	0.0035583
LFQM_MSA_reg	up	GOBP name	macromolecule biosynthetic process	2193	109	519	46	1.7832	5.2783e-06	0.0043546
LFQM_MSA_reg	up	GOBP name	cellular macromolecule biosynthetic process	2193	109	519	46	1.7832	5.2783e-06	0.004562
LFQM_MSA_reg	up	GOBP name	positive regulation of macromolecule biosynthetic process	2193	109	243	28	2.3183	6.0223e-06	0.0047524
LFQM_MSA_reg	no	Motifs	G protein-coupled receptor kinase 1 substrate motif	2193	2127	1197	1174	1.0112	0.00049231	0.0049421
LFQM_MSA_reg	down	GOBP name	cellular nitrogen compound metabolic process	2193	133	830	74	1.4701	7.3127e-06	0.0055303
LFQM_MSA_reg	down	Motifs	CDK5 kinase substrate motif	2193	133	34	8	3.8797	0.00058176	0.0056236
LFQM_MSA_reg	down	GOBP name	nitrogen compound metabolic process	2193	133	835	74	1.4613	9.3295e-06	0.0067732
LFQM_MSA_reg	up	GOBP name	positive regulation of macromolecule metabolic process	2193	109	369	36	1.9629	1.0421e-05	0.0072749
LFQM_MSA_reg	no	Motifs	ATM kinase substrate motif	2193	2127	109	99	0.93644	0.00093058	0.008096
LFQM_MSA_reg	up	Motifs	CDK1,2,4,6 kinase substrate motif	2193	109	391	32	1.6466	0.00089255	0.0083199
LFQM_MSA_reg	up	Motifs	Cdc2 kinase substrate motif	2193	109	392	32	1.6424	0.00093036	0.0083733
LFQM_MSA_reg	no	SILAC_MR_MSA_reg	NA	2193	2127	1375	1343	1.007	0.0058277	0.0087416
LFQM_MSA_reg	down	SILAC_MR_MSA_reg	up	2193	133	116	14	1.99	0.0053445	0.009162
LFQM_MSA_reg	down	Motifs	DNA dependent Protein kinase substrate motif	2193	133	449	41	1.5057	0.0011341	0.0095484
LFQM_MSA_reg	no	Motifs	MAPKAPK1 kinase substrate motif	2193	2127	209	209	1.031	0.001212	0.0098851
LFQM_MSA_reg	up	TMTMS2_MSA_reg	down	2193	109	353	26	1.4819	0.0092607	0.012348
LFQM_MSA_reg	no	Motifs	Phosphorylase kinase substrate motif	2193	2127	200	200	1.031	0.0016421	0.012987
LFQM_MSA_reg	up	SILAC_MSA_reg	down	2193	109	229	19	1.6693	0.0079701	0.013663
LFQM_MSA_reg	up	GOBP name	primary metabolic process	2193	109	1182	79	1.3447	2.1332e-05	0.01434
LFQM_MSA_reg	no	SILAC_MSA_reg	down	2193	2127	229	216	0.9725	0.0097141	0.014571
LFQM_MSA_reg	up	Motifs	Calmodulin-dependent protein kinase I substrate motif	2193	109	86	11	2.5734	0.0020408	0.015666
LFQM_MSA_reg	up	GOBP name	recombinational repair	2193	109	20	7	7.0417	2.5844e-05	0.016175
LFQM_MSA_reg	up	GOBP name	double-strand break repair via homologous recombination	2193	109	20	7	7.0417	2.5844e-05	0.016753
LFQM_MSA_reg	no	Motifs	PKC epsilon kinase substrate motif	2193	2127	186	186	1.031	0.0026265	0.019042
LFQM_MSA_reg	no	Motifs	Akt kinase substrate motif	2193	2127	186	186	1.031	0.0026265	0.019586
LFQM_MSA_reg	down	SILAC_IT_MSA_reg	NA	2193	133	794	59	1.2252	0.0098577	0.019715
SILAC_IT_MSA_reg	down	SILAC_MSA_reg	down	3183	663	360	359	4.7876	1.7095e-286	2.0515e-285
SILAC_IT_MSA_reg	down	SILAC_MR_MSA_reg	down	3183	663	407	376	4.4352	1.2771e-260	1.5325e-259
SILAC_IT_MSA_reg	up	SILAC_MSA_reg	up	3183	581	175	175	5.4785	1.3212e-140	7.9274e-140
SILAC_IT_MSA_reg	up	SILAC_MR_MSA_reg	up	3183	581	202	188	5.0988	1.043e-131	6.2579e-131
SILAC_IT_MSA_reg	down	TMTMS2_MSA_reg	down	3183	663	610	334	2.6287	8.7859e-100	1.0543e-98
SILAC_IT_MSA_reg	down	Motifs	WW domain binding motif	3183	663	2022	620	1.4721	4.3425e-88	5.9927e-86
SILAC_IT_MSA_reg	down	Motifs	GSK-3, ERK1, ERK2, CDK5 substrate motif	3183	663	2022	620	1.4721	4.3425e-88	1.1985e-85
SILAC_IT_MSA_reg	down	Motifs	ERK1,2 kinase substrate motif	3183	663	1940	599	1.4823	5.2007e-79	4.7846e-77
SILAC_IT_MSA_reg	down	TMTMS3_MSA_reg	down	3183	663	310	197	3.0509	6.7979e-68	8.1575e-67
SILAC_IT_MSA_reg	down	Motifs	Cdc2 kinase substrate motif	3183	663	642	297	2.221	4.6257e-62	3.1917e-60
SILAC_IT_MSA_reg	down	Motifs	CDK1,2,4,6 kinase substrate motif	3183	663	640	295	2.2129	4.7298e-61	2.6108e-59
SILAC_IT_MSA_reg	up	TMTMS2_MSA_reg	up	3183	581	407	199	2.6787	1.5859e-53	9.5155e-53
SILAC_IT_MSA_reg	no	SILAC_MSA_reg	NA	3183	2912	2448	2352	1.0502	2.3966e-53	9.5863e-53
SILAC_IT_MSA_reg	up	TMTMS3_MSA_reg	up	3183	581	336	176	2.8697	3.3206e-52	1.9924e-51
SILAC_IT_MSA_reg	no	SILAC_MR_MSA_reg	NA	3183	2912	2294	2213	1.0545	6.1088e-52	2.4435e-51
SILAC_IT_MSA_reg	down	LFQ_MSA_reg	no	3183	663	1378	456	1.5887	2.433e-50	2.9196e-49
SILAC_IT_MSA_reg	down	Motifs	CDK kinase substrate motif	3183	663	577	257	2.1384	1.3049e-47	6.0026e-46
SILAC_IT_MSA_reg	down	Motifs	Growth associated histone HI kinase substrate motif	3183	663	732	288	1.8889	6.1131e-41	2.4103e-39
SILAC_IT_MSA_reg	down	Motifs	G protein-coupled receptor kinase 1 substrate motif	3183	663	1766	515	1.4	1.6511e-40	5.6964e-39
SILAC_IT_MSA_reg	down	LFQM_MSA_reg	down	3183	663	106	84	3.8045	2.3304e-39	2.7965e-38
SILAC_IT_MSA_reg	up	SILAC_MSA_reg	no	3183	581	1694	441	1.4262	1.4549e-35	4.3647e-35
SILAC_IT_MSA_reg	down	LFQM_MSA_reg	no	3183	663	1772	504	1.3655	3.3774e-34	2.0264e-33
SILAC_IT_MSA_reg	down	LFQ_IT_MSA_reg	no	3183	663	2392	609	1.2223	2.4631e-34	2.9557e-33
SILAC_IT_MSA_reg	up	LFQ_MSA_reg	no	3183	581	1378	380	1.5108	9.2604e-33	5.5562e-32
SILAC_IT_MSA_reg	down	Motifs	MAPKAPK2 kinase substrate motif	3183	663	826	296	1.7204	9.9569e-33	3.0535e-31
SILAC_IT_MSA_reg	up	LFQM_MSA_reg	up	3183	581	90	66	4.0176	4.2582e-31	1.7033e-30
SILAC_IT_MSA_reg	up	LFQM_MSA_reg	no	3183	581	1772	442	1.3665	1.5516e-29	4.6548e-29
SILAC_IT_MSA_reg	down	Motifs	Plk1 PBD domain binding motif	3183	663	593	230	1.8621	9.5944e-30	2.4073e-28
SILAC_IT_MSA_reg	down	Motifs	MDC1 BRCT domain binding motif	3183	663	593	230	1.8621	9.5944e-30	2.6481e-28
SILAC_IT_MSA_reg	up	SILAC_MR_MSA_reg	no	3183	581	1845	452	1.3422	1.3232e-28	3.9696e-28
SILAC_IT_MSA_reg	down	SILAC_MSA_reg	no	3183	663	1694	472	1.3377	1.8102e-26	4.3446e-26
SILAC_IT_MSA_reg	up	Motifs	ATM kinase substrate motif	3183	581	233	111	2.6099	5.2611e-27	1.2101e-25
SILAC_IT_MSA_reg	up	Motifs	Casein kinase II substrate motif	3183	581	2254	510	1.2396	1.4948e-26	3.1735e-25
SILAC_IT_MSA_reg	down	Motifs	GSK3 kinase substrate motif	3183	663	755	263	1.6724	1.0627e-25	1.9553e-24
SILAC_IT_MSA_reg	down	Motifs	DNA dependent Protein kinase substrate motif	3183	663	715	253	1.6988	1.0508e-25	2.0715e-24
SILAC_IT_MSA_reg	no	LFQ_IT_MSA_reg	NA	3183	2912	1960	1872	1.044	2.5145e-24	1.5087e-23
SILAC_IT_MSA_reg	down	SILAC_MR_MSA_reg	no	3183	663	1845	489	1.2724	1.5041e-21	3.6099e-21
SILAC_IT_MSA_reg	up	Motifs	14-3-3 domain binding motif	3183	581	1076	298	1.5173	2.4683e-22	4.2579e-21
SILAC_IT_MSA_reg	no	LFQM_MSA_reg	NA	3183	2912	2491	2344	1.0286	1.394e-20	3.3455e-20
SILAC_IT_MSA_reg	up	Motifs	Calmodulin-dependent protein kinase II substrate motif	3183	581	1212	322	1.4555	2.5452e-21	4.1323e-20
SILAC_IT_MSA_reg	up	Motifs	b-Adrenergic Receptor kinase substrate motif	3183	581	874	254	1.5921	2.976e-21	4.5632e-20
SILAC_IT_MSA_reg	up	Motifs	DNA dependent Protein kinase substrate motif	3183	581	715	217	1.6627	4.633e-20	6.73e-19
SILAC_IT_MSA_reg	down	Motifs	GSK3, Erk1, Erk2 and CDK5 kinase motif	3183	663	112	66	2.8291	2.574e-19	3.5521e-18
SILAC_IT_MSA_reg	up	Motifs	PKA kinase substrate motif	3183	581	2035	461	1.2411	3.9241e-19	4.9229e-18
SILAC_IT_MSA_reg	up	Motifs	Casein kinase I substrate motif	3183	581	772	227	1.6109	3.7797e-19	4.9675e-18
SILAC_IT_MSA_reg	up	LFQ_IT_MSA_reg	no	3183	581	2392	511	1.1704	2.6234e-17	1.0494e-16
SILAC_IT_MSA_reg	down	Motifs	b-Adrenergic Receptor kinase substrate motif	3183	663	874	271	1.4886	1.0928e-17	1.3114e-16
SILAC_IT_MSA_reg	up	Motifs	MAPKAPK2 kinase substrate motif	3183	581	826	234	1.552	1.6816e-17	1.9339e-16
SILAC_IT_MSA_reg	up	Motifs	PKC kinase substrate motif	3183	581	1921	437	1.2463	4.3784e-17	4.8338e-16
SILAC_IT_MSA_reg	down	TMTMS3_MSA_reg	no	3183	663	2374	572	1.1567	1.5948e-16	6.3791e-16
SILAC_IT_MSA_reg	no	TMTMS3_MSA_reg	NA	3183	2912	1732	1648	1.0401	2.4431e-16	7.3292e-16
SILAC_IT_MSA_reg	no	LFQ_MSA_reg	NA	3183	2912	2783	2594	1.0188	2.5629e-16	1.0252e-15
SILAC_IT_MSA_reg	down	LFQ_IT_MSA_reg	down	3183	663	30	27	4.3208	5.4258e-16	1.6277e-15
SILAC_IT_MSA_reg	up	Motifs	G protein-coupled receptor kinase 1 substrate motif	3183	581	1766	407	1.2626	8.5005e-16	9.0236e-15
SILAC_IT_MSA_reg	down	Motifs	Casein kinase I substrate motif	3183	663	772	240	1.4925	2.1509e-15	2.1987e-14
SILAC_IT_MSA_reg	down	Motifs	CDK5 kinase substrate motif	3183	663	61	41	3.2268	3.177e-15	3.1316e-14
SILAC_IT_MSA_reg	up	TMTMS3_MSA_reg	no	3183	581	2374	500	1.1539	6.9763e-14	1.6743e-13
SILAC_IT_MSA_reg	no	TMTMS2_MSA_reg	no	3183	2912	2489	2329	1.0228	4.4979e-14	1.7992e-13
SILAC_IT_MSA_reg	down	TMTMS3_MSA_reg	NA	3183	663	1732	442	1.2252	2.2005e-13	4.401e-13
SILAC_IT_MSA_reg	up	LFQ_IT_MSA_reg	up	3183	581	32	25	4.2801	1.9266e-13	4.6239e-13
SILAC_IT_MSA_reg	no	Motifs	PKC kinase substrate motif	3183	2912	1921	1815	1.0327	8.0886e-14	7.6981e-13
SILAC_IT_MSA_reg	up	Motifs	Pyruvate dehydrogenase kinase substrate motif	3183	581	480	148	1.6892	1.0508e-13	9.6676e-13
SILAC_IT_MSA_reg	up	Motifs	Plk1 PBD domain binding motif	3183	581	593	172	1.589	2.7878e-13	2.4045e-12
SILAC_IT_MSA_reg	up	Motifs	MDC1 BRCT domain binding motif	3183	581	593	172	1.589	2.7878e-13	2.4821e-12
SILAC_IT_MSA_reg	up	Motifs	MAPKAPK1 kinase substrate motif	3183	581	320	109	1.8661	3.4644e-13	2.8975e-12
SILAC_IT_MSA_reg	up	Motifs	GSK3 kinase substrate motif	3183	581	755	206	1.4948	4.3975e-13	3.5697e-12
SILAC_IT_MSA_reg	down	Motifs	Calmodulin-dependent protein kinase II substrate motif	3183	663	1212	331	1.3111	8.8377e-13	6.9692e-12
SILAC_IT_MSA_reg	down	Motifs	PKA kinase substrate motif	3183	663	2035	499	1.1772	1.0323e-12	7.4981e-12
SILAC_IT_MSA_reg	down	Motifs	PKC kinase substrate motif	3183	663	1921	477	1.1921	1.0289e-12	7.6754e-12
SILAC_IT_MSA_reg	up	Motifs	Growth associated histone HI kinase substrate motif	3183	581	732	200	1.4969	1.0267e-12	7.8714e-12
SILAC_IT_MSA_reg	down	LFQ_MSA_reg	down	3183	663	22	20	4.3645	2.7542e-12	8.2626e-12
SILAC_IT_MSA_reg	up	Motifs	Akt kinase substrate motif	3183	581	278	97	1.9116	1.7115e-12	1.2112e-11
SILAC_IT_MSA_reg	up	LFQ_MSA_reg	up	3183	581	26	21	4.4249	5.6561e-12	1.3575e-11
SILAC_IT_MSA_reg	down	Motifs	Casein kinase II substrate motif	3183	663	2254	539	1.148	2.0315e-12	1.4018e-11
SILAC_IT_MSA_reg	no	Motifs	PKA kinase substrate motif	3183	2912	2035	1915	1.0286	2.5448e-12	1.7131e-11
SILAC_IT_MSA_reg	down	TMTMS2_MSA_reg	NA	3183	663	1277	341	1.282	1.0156e-11	3.0467e-11
SILAC_IT_MSA_reg	up	Motifs	PKC epsilon kinase substrate motif	3183	581	319	106	1.8204	4.641e-12	3.0498e-11
SILAC_IT_MSA_reg	down	TMTMS2_MSA_reg	up	3183	663	407	138	1.6278	1.5124e-11	3.6297e-11
SILAC_IT_MSA_reg	up	Motifs	Chk1 kinase substrate motif	3183	581	555	159	1.5695	9.9268e-12	6.3716e-11
SILAC_IT_MSA_reg	down	TMTMS3_MSA_reg	up	3183	663	336	118	1.686	4.8229e-11	8.2679e-11
SILAC_IT_MSA_reg	up	Motifs	Calmodulin-dependent protein kinase IV substrate motif	3183	581	485	143	1.6153	1.5029e-11	9.4273e-11
SILAC_IT_MSA_reg	no	SILAC_MR_MSA_reg	no	3183	2912	1845	1738	1.0297	6.825e-11	1.365e-10
SILAC_IT_MSA_reg	down	Motifs	Akt kinase substrate motif	3183	663	278	103	1.7788	2.8225e-11	1.7311e-10
SILAC_IT_MSA_reg	up	Motifs	Phosphorylase kinase substrate motif	3183	581	398	122	1.6793	4.255e-11	2.553e-10
SILAC_IT_MSA_reg	no	TMTMS2_MSA_reg	NA	3183	2912	1277	1215	1.04	1.8156e-10	3.6313e-10
SILAC_IT_MSA_reg	down	Motifs	MAPKAPK1 kinase substrate motif	3183	663	320	113	1.6953	9.008e-11	5.2898e-10
SILAC_IT_MSA_reg	no	SILAC_MSA_reg	down	3183	2912	360	295	0.8957	2.9143e-10	5.8287e-10
SILAC_IT_MSA_reg	down	LFQ_IT_MSA_reg	NA	3183	663	1960	475	1.1635	3.4825e-10	6.965e-10
SILAC_IT_MSA_reg	no	Motifs	G protein-coupled receptor kinase 1 substrate motif	3183	2912	1766	1665	1.0305	1.3044e-10	7.5004e-10
SILAC_IT_MSA_reg	down	Motifs	Chk1 kinase substrate motif	3183	663	555	172	1.4878	1.4302e-10	8.056e-10
SILAC_IT_MSA_reg	down	Motifs	14-3-3 domain binding motif	3183	663	1076	292	1.3028	1.8948e-10	1.0459e-09
SILAC_IT_MSA_reg	no	Motifs	Casein kinase II substrate motif	3183	2912	2254	2108	1.0223	2.7179e-10	1.4708e-09
SILAC_IT_MSA_reg	up	Motifs	PAK2 kinase substrate motif	3183	581	276	90	1.7865	7.245e-10	3.8454e-09
SILAC_IT_MSA_reg	no	Motifs	GSK3 kinase substrate motif	3183	2912	755	728	1.054	8.9864e-10	4.6797e-09
SILAC_IT_MSA_reg	no	SILAC_MSA_reg	no	3183	2912	1694	1595	1.0292	3.131e-09	5.3674e-09
SILAC_IT_MSA_reg	up	TMTMS2_MSA_reg	down	3183	581	610	162	1.4549	3.9399e-09	6.7541e-09
SILAC_IT_MSA_reg	no	Motifs	Calmodulin-dependent protein kinase II substrate motif	3183	2912	1212	1152	1.039	2.1729e-09	1.1106e-08
SILAC_IT_MSA_reg	no	Motifs	Plk1 PBD domain binding motif	3183	2912	593	575	1.0599	2.7913e-09	1.3757e-08
SILAC_IT_MSA_reg	no	Motifs	MDC1 BRCT domain binding motif	3183	2912	593	575	1.0599	2.7913e-09	1.4007e-08
SILAC_IT_MSA_reg	no	SILAC_MR_MSA_reg	down	3183	2912	407	340	0.91312	8.3601e-09	1.4332e-08
SILAC_IT_MSA_reg	down	Motifs	PKC epsilon kinase substrate motif	3183	663	319	108	1.6254	3.8917e-09	1.8844e-08
SILAC_IT_MSA_reg	down	Motifs	Phosphorylase kinase substrate motif	3183	663	398	128	1.544	4.5481e-09	2.1643e-08
SILAC_IT_MSA_reg	down	Motifs	Calmodulin-dependent protein kinase IV substrate motif	3183	663	485	148	1.465	1.2571e-08	5.8805e-08
SILAC_IT_MSA_reg	up	Motifs	ZIP kinase substrate motif	3183	581	188	64	1.865	4.0724e-08	1.8733e-07
SILAC_IT_MSA_reg	up	TMTMS2_MSA_reg	no	3183	581	2489	498	1.0961	1.5043e-07	2.2565e-07
SILAC_IT_MSA_reg	up	TMTMS3_MSA_reg	down	3183	581	310	91	1.6082	1.678e-07	2.517e-07
SILAC_IT_MSA_reg	no	TMTMS3_MSA_reg	no	3183	2912	2374	2207	1.0162	2.9227e-07	3.8969e-07
SILAC_IT_MSA_reg	up	TMTMS3_MSA_reg	NA	3183	581	1732	368	1.164	3.6114e-07	4.3337e-07
SILAC_IT_MSA_reg	no	Motifs	14-3-3 domain binding motif	3183	2912	1076	1021	1.0372	1.3063e-07	5.9104e-07
SILAC_IT_MSA_reg	up	SILAC_MR_MSA_reg	down	3183	581	407	111	1.4941	4.376e-07	6.564e-07
SILAC_IT_MSA_reg	no	SILAC_MSA_reg	up	3183	2912	175	140	0.87445	4.973e-07	7.4595e-07
SILAC_IT_MSA_reg	no	SILAC_MR_MSA_reg	up	3183	2912	202	164	0.88744	7.8217e-07	1.0429e-06
SILAC_IT_MSA_reg	up	Motifs	BARD1 BRCT domain binding motif	3183	581	208	66	1.7384	4.666e-07	2.0771e-06
SILAC_IT_MSA_reg	no	Motifs	b-Adrenergic Receptor kinase substrate motif	3183	2912	874	832	1.0405	5.0543e-07	2.2142e-06
SILAC_IT_MSA_reg	no	Motifs	MAPKAPK2 kinase substrate motif	3183	2912	826	787	1.0415	7.0024e-07	3.0198e-06
SILAC_IT_MSA_reg	down	LFQM_MSA_reg	up	3183	663	90	38	2.027	1.7137e-06	3.4274e-06
SILAC_IT_MSA_reg	up	LFQM_MSA_reg	down	3183	581	106	39	2.0157	2.211e-06	3.7903e-06
SILAC_IT_MSA_reg	no	Motifs	Chk1 kinase substrate motif	3183	2912	555	534	1.0517	9.2236e-07	3.9165e-06
SILAC_IT_MSA_reg	down	LFQM_MSA_reg	NA	3183	663	2491	559	1.0774	3.3021e-06	4.9532e-06
SILAC_IT_MSA_reg	up	SILAC_MSA_reg	down	3183	581	360	97	1.4761	4.2909e-06	5.7212e-06
SILAC_IT_MSA_reg	no	Motifs	Phosphorylase kinase substrate motif	3183	2912	398	386	1.0601	1.7182e-06	7.1852e-06
SILAC_IT_MSA_reg	up	TMTMS2_MSA_reg	NA	3183	581	1277	278	1.1927	6.0003e-06	8.0004e-06
SILAC_IT_MSA_reg	down	TMTMS2_MSA_reg	no	3183	663	2489	556	1.0724	1.1363e-05	1.3635e-05
SILAC_IT_MSA_reg	up	Motifs	AMP-activated protein kinase substrate motif	3183	581	246	72	1.6035	3.7784e-06	1.5565e-05
SILAC_IT_MSA_reg	up	Motifs	CDK1,2,4,6 kinase substrate motif	3183	581	640	155	1.3268	5.0267e-06	2.0402e-05
SILAC_IT_MSA_reg	down	Motifs	AMP-activated protein kinase substrate motif	3183	663	246	79	1.5418	5.1368e-06	2.0547e-05
SILAC_IT_MSA_reg	no	Motifs	Growth associated histone HI kinase substrate motif	3183	2912	732	697	1.0408	5.2357e-06	2.0643e-05
SILAC_IT_MSA_reg	up	Motifs	Cdc2 kinase substrate motif	3183	581	642	155	1.3227	6.0565e-06	2.3544e-05
SILAC_IT_MSA_reg	no	Motifs	Calmodulin-dependent protein kinase IV substrate motif	3183	2912	485	466	1.0502	9.3608e-06	3.5883e-05
SILAC_IT_MSA_reg	down	SILAC_MSA_reg	up	3183	663	175	58	1.5912	3.2294e-05	3.8753e-05
SILAC_IT_MSA_reg	no	Motifs	Casein kinase I substrate motif	3183	2912	772	733	1.0378	1.1819e-05	4.4685e-05
SILAC_IT_MSA_reg	no	Motifs	Pyruvate dehydrogenase kinase substrate motif	3183	2912	480	461	1.0498	1.2498e-05	4.6615e-05
SILAC_IT_MSA_reg	no	Motifs	Akt kinase substrate motif	3183	2912	278	271	1.0655	1.434e-05	5.2769e-05
SILAC_IT_MSA_reg	up	LFQ_IT_MSA_reg	NA	3183	581	1960	397	1.1097	3.5921e-05	6.1579e-05
SILAC_IT_MSA_reg	up	Motifs	Calmodulin-dependent protein kinase II alpha substrate motif	3183	581	199	59	1.6243	1.8086e-05	6.5681e-05
SILAC_IT_MSA_reg	down	Motifs	CDK4 kinase substrate motif	3183	663	28	16	2.7434	2.1178e-05	7.4938e-05
SILAC_IT_MSA_reg	down	Motifs	ZIP kinase substrate motif	3183	663	188	62	1.5833	2.1009e-05	7.5305e-05
SILAC_IT_MSA_reg	up	Motifs	CDK kinase substrate motif	3183	581	577	139	1.3198	2.1954e-05	7.6699e-05
SILAC_IT_MSA_reg	down	Motifs	p70 Ribosomal S6 kinase substrate motif	3183	663	85	34	1.9204	2.2243e-05	7.6737e-05
SILAC_IT_MSA_reg	up	Motifs	GSK3, Erk1, Erk2 and CDK5 kinase motif	3183	581	112	38	1.8588	2.3824e-05	8.1179e-05
SILAC_IT_MSA_reg	up	Motifs	p70 Ribosomal S6 kinase substrate motif	3183	581	85	31	1.998	2.7768e-05	9.3461e-05
SILAC_IT_MSA_reg	no	Motifs	MAPKAPK1 kinase substrate motif	3183	2912	320	310	1.0589	3.0015e-05	9.981e-05
SILAC_IT_MSA_reg	down	Motifs	Pyruvate dehydrogenase kinase substrate motif	3183	663	480	132	1.3202	3.346e-05	0.00010994
SILAC_IT_MSA_reg	no	LFQM_MSA_reg	no	3183	2912	1772	1649	1.0172	9.3791e-05	0.00012505
SILAC_IT_MSA_reg	down	SILAC_MR_MSA_reg	up	3183	663	202	63	1.4973	0.00010641	0.00012769
SILAC_IT_MSA_reg	up	Motifs	CDK5 kinase substrate motif	3183	581	61	24	2.1555	5.4711e-05	0.00017765
SILAC_IT_MSA_reg	no	LFQ_MSA_reg	no	3183	2912	1378	1287	1.0209	0.00015837	0.00031674
SILAC_IT_MSA_reg	up	Motifs	Pim1 kinase substrate sequence	3183	581	79	28	1.9417	0.00011296	0.00036252
SILAC_IT_MSA_reg	up	LFQ_IT_MSA_reg	down	3183	581	30	14	2.5566	0.00024651	0.00036976
SILAC_IT_MSA_reg	down	Motifs	RAF1 kinase substrate motif	3183	663	57	24	2.0214	0.00013241	0.00042005
SILAC_IT_MSA_reg	no	Motifs	BARD1 BRCT domain binding motif	3183	2912	208	203	1.0668	0.00014181	0.00044478
SILAC_IT_MSA_reg	up	Motifs	Calmodulin-dependent protein kinase I substrate motif	3183	581	147	44	1.6398	0.00014913	0.00046248
SILAC_IT_MSA_reg	no	Motifs	PAK2 kinase substrate motif	3183	2912	276	267	1.0574	0.00016386	0.00050251
SILAC_IT_MSA_reg	down	Motifs	Calmodulin-dependent protein kinase I substrate motif	3183	663	147	48	1.5676	0.00020445	0.00062009
SILAC_IT_MSA_reg	down	LFQ_MSA_reg	NA	3183	663	2783	603	1.0402	0.00037937	0.00065035
SILAC_IT_MSA_reg	down	Motifs	BARD1 BRCT domain binding motif	3183	663	208	63	1.4541	0.00024824	0.00074473
SILAC_IT_MSA_reg	up	Motifs	HMGCoA Reductase kinase substrate motif	3183	581	95	31	1.7877	0.00026155	0.0007762
SILAC_IT_MSA_reg	up	Motifs	ALK kinase substrate motif	3183	581	27	13	2.6378	0.00028079	0.00082444
SILAC_IT_MSA_reg	down	Motifs	PAK2 kinase substrate motif	3183	663	276	79	1.3742	0.00031619	0.00091862
SILAC_IT_MSA_reg	no	Motifs	AMP-activated protein kinase substrate motif	3183	2912	246	238	1.0575	0.0003685	0.0010594
SILAC_IT_MSA_reg	no	Motifs	ZIP kinase substrate motif	3183	2912	188	183	1.064	0.00055017	0.0015654
SILAC_IT_MSA_reg	down	Motifs	Calmodulin-dependent protein kinase II alpha substrate motif	3183	663	199	59	1.4234	0.00064175	0.0018074
SILAC_IT_MSA_reg	no	Motifs	DNA dependent Protein kinase substrate motif	3183	2912	715	673	1.0289	0.00080071	0.0022323
SILAC_IT_MSA_reg	up	LFQM_MSA_reg	NA	3183	581	2491	476	1.0469	0.0025582	0.0030698
SILAC_IT_MSA_reg	down	Motifs	ATM kinase substrate motif	3183	663	233	66	1.3599	0.0011222	0.0030972
SILAC_IT_MSA_reg	down	LFQ_MSA_reg	up	3183	663	26	12	2.2158	0.0023668	0.0035502
SILAC_IT_MSA_reg	down	Motifs	CLK1 kinase substrate motif	3183	663	92	31	1.6177	0.0013032	0.0035612
SILAC_IT_MSA_reg	up	Motifs	CLK1 kinase substrate motif	3183	581	92	28	1.6674	0.0014899	0.0040315
SILAC_IT_MSA_reg	down	Motifs	PP2B substrate motif	3183	663	6	5	4.0008	0.0018432	0.0049392
SILAC_IT_MSA_reg	no	Motifs	Calmodulin-dependent protein kinase II alpha substrate motif	3183	2912	199	192	1.0546	0.0022357	0.0059333
SILAC_IT_MSA_reg	no	Motifs	PKC epsilon kinase substrate motif	3183	2912	319	304	1.0417	0.0023474	0.0061702
SILAC_IT_MSA_reg	no	Motifs	Calmodulin-dependent protein kinase I substrate motif	3183	2912	147	143	1.0633	0.0025317	0.0065919
SILAC_IT_MSA_reg	up	Motifs	RAF1 kinase substrate motif	3183	581	57	19	1.8262	0.0026027	0.0067135
SILAC_IT_MSA_reg	down	LFQ_IT_MSA_reg	up	3183	663	32	13	1.9504	0.0055367	0.0073823
SILAC_IT_MSA_reg	up	Motifs	Aurora-A kinase substrate motif	3183	581	84	25	1.6305	0.0033236	0.0084936
SILAC_IT_MSA_reg	no	Motifs	p70 Ribosomal S6 kinase substrate motif	3183	2912	85	84	1.0802	0.0038008	0.009624
SILAC_IT_MSA_reg	up	Motifs	AMP-activated protein kinase 2 substrate motif	3183	581	35	13	2.0349	0.0042174	0.010582
SILAC_IT_MSA_reg	up	LFQ_MSA_reg	down	3183	581	22	9	2.2412	0.0079874	0.01065
SILAC_IT_MSA_reg	down	Motifs	ERK1, ERK2, SAPK, CDK5 and GSK3 kinase substrate motif	3183	663	15	8	2.5605	0.0043674	0.01086
SILAC_IT_MSA_reg	up	Motifs	Src family kinase substrate motif	3183	581	5	4	4.3828	0.0045047	0.010906
SILAC_IT_MSA_reg	up	Motifs	SHIP2 SH2 domain binding motif	3183	581	5	4	4.3828	0.0045047	0.011003
SILAC_IT_MSA_reg	up	Motifs	MAPK 11,13,14 kinase substrate motif	3183	581	5	4	4.3828	0.0045047	0.011101
SILAC_IT_MSA_reg	down	Motifs	Aurora-A kinase substrate motif	3183	663	84	27	1.5431	0.0046532	0.011168
SILAC_IT_MSA_reg	up	Motifs	Doublecortin kinase-1 kinase substrate motif	3183	581	28	11	2.1523	0.0050847	0.012098
SILAC_IT_MSA_reg	no	Motifs	WW domain binding motif	3183	2912	2022	1866	1.0087	0.0055272	0.012928
SILAC_IT_MSA_reg	up	LFQ_MSA_reg	NA	3183	581	2783	521	1.0256	0.010862	0.013035
SILAC_IT_MSA_reg	no	Motifs	GSK-3, ERK1, ERK2, CDK5 substrate motif	3183	2912	2022	1866	1.0087	0.0055272	0.013038
SILAC_IT_MSA_reg	no	Motifs	RAF1 kinase substrate motif	3183	2912	57	57	1.0931	0.00598	0.01387
SILAC_IT_MSA_reg	up	Motifs	Plk1 kinase substrate motif	3183	581	25	10	2.1914	0.0063752	0.014663
SILAC_IT_MSA_reg	down	Motifs	HMGCoA Reductase kinase substrate motif	3183	663	95	29	1.4655	0.0070976	0.01619
SILAC_IT_MSA_reg	down	Motifs	Pim1 kinase substrate sequence	3183	663	79	25	1.5193	0.007304	0.016524
SILAC_IT_MSA_reg	no	Motifs	ERK1,2 kinase substrate motif	3183	2912	1940	1790	1.0085	0.0074508	0.016719
SILAC_IT_MSA_reg	up	Motifs	JAK2 kinase substrate motif	3183	581	15	7	2.5566	0.0085429	0.019015
SILAC_MR_MSA_reg	down	SILAC_MSA_reg	down	2069	420	361	345	4.7079	1.2404e-292	1.4884e-291
SILAC_MR_MSA_reg	down	SILAC_IT_MSA_reg	down	2069	420	558	376	3.3194	1.1961e-215	1.4353e-214
SILAC_MR_MSA_reg	up	SILAC_MSA_reg	up	2069	207	175	160	9.1384	9.3148e-176	5.5889e-175
SILAC_MR_MSA_reg	no	SILAC_MSA_reg	no	2069	1866	1696	1689	1.1042	5.6678e-158	2.2671e-157
SILAC_MR_MSA_reg	no	SILAC_IT_MSA_reg	no	2069	1866	1685	1660	1.0923	2.1088e-118	1.2653e-117
SILAC_MR_MSA_reg	up	SILAC_IT_MSA_reg	up	2069	207	487	187	3.838	2.02e-106	8.0801e-106
SILAC_MR_MSA_reg	down	TMTMS2_MSA_reg	down	2069	420	387	241	3.0677	2.6695e-96	3.2034e-95
SILAC_MR_MSA_reg	down	TMTMS3_MSA_reg	down	2069	420	187	155	4.0832	9.6094e-86	1.1531e-84
SILAC_MR_MSA_reg	up	TMTMS3_MSA_reg	up	2069	207	226	115	5.086	2.5481e-67	1.5289e-66
SILAC_MR_MSA_reg	up	TMTMS2_MSA_reg	up	2069	207	245	118	4.814	6.1282e-66	3.6769e-65
SILAC_MR_MSA_reg	no	TMTMS2_MSA_reg	no	2069	1866	1679	1604	1.0593	5.6395e-50	2.2558e-49
SILAC_MR_MSA_reg	down	Motifs	WW domain binding motif	2069	420	1332	379	1.4017	5.1062e-41	6.204e-39
SILAC_MR_MSA_reg	down	Motifs	GSK-3, ERK1, ERK2, CDK5 substrate motif	2069	420	1332	379	1.4017	5.1062e-41	1.2408e-38
SILAC_MR_MSA_reg	down	LFQM_MSA_reg	down	2069	420	75	67	4.4007	1.6044e-39	1.9253e-38
SILAC_MR_MSA_reg	up	LFQM_MSA_reg	up	2069	207	70	51	7.2822	3.1081e-38	1.8649e-37
SILAC_MR_MSA_reg	no	TMTMS3_MSA_reg	no	2069	1866	1675	1586	1.0499	2.6993e-36	1.0797e-35
SILAC_MR_MSA_reg	no	SILAC_MSA_reg	down	2069	1866	361	253	0.77707	2.5246e-35	7.5739e-35
SILAC_MR_MSA_reg	down	Motifs	ERK1,2 kinase substrate motif	2069	420	1276	361	1.3937	5.8624e-34	4.7486e-32
SILAC_MR_MSA_reg	up	Motifs	ATM kinase substrate motif	2069	207	132	64	4.8461	1.0563e-32	6.4172e-31
SILAC_MR_MSA_reg	down	Motifs	CDK1,2,4,6 kinase substrate motif	2069	420	426	172	1.989	8.437e-28	4.1004e-26
SILAC_MR_MSA_reg	down	Motifs	Cdc2 kinase substrate motif	2069	420	427	172	1.9843	1.1995e-27	4.8581e-26
SILAC_MR_MSA_reg	no	SILAC_IT_MSA_reg	down	2069	1866	558	440	0.87431	3.4972e-23	1.0492e-22
SILAC_MR_MSA_reg	down	Motifs	CDK kinase substrate motif	2069	420	381	148	1.9136	3.9325e-21	1.3651e-19
SILAC_MR_MSA_reg	no	LFQM_MSA_reg	no	2069	1866	1389	1312	1.0473	1.6176e-19	6.4702e-19
SILAC_MR_MSA_reg	down	SILAC_MSA_reg	no	2069	420	1696	278	0.80748	3.7475e-19	8.994e-19
SILAC_MR_MSA_reg	no	Motifs	PKC kinase substrate motif	2069	1866	1225	1165	1.0545	1.6981e-19	5.1578e-18
SILAC_MR_MSA_reg	up	Motifs	DNA dependent Protein kinase substrate motif	2069	207	414	95	2.2936	2.4444e-19	6.6e-18
SILAC_MR_MSA_reg	up	LFQ_IT_MSA_reg	up	2069	207	24	21	8.7458	5.9543e-19	7.1452e-18
SILAC_MR_MSA_reg	down	SILAC_IT_MSA_reg	no	2069	420	1685	280	0.8186	7.777e-17	1.8665e-16
SILAC_MR_MSA_reg	no	Motifs	PKA kinase substrate motif	2069	1866	1295	1225	1.0489	8.2703e-18	2.0097e-16
SILAC_MR_MSA_reg	no	SILAC_MSA_reg	up	2069	1866	175	121	0.76665	1.2478e-16	2.4956e-16
SILAC_MR_MSA_reg	down	LFQ_IT_MSA_reg	down	2069	420	26	25	4.7367	5.6981e-17	3.4189e-16
SILAC_MR_MSA_reg	down	Motifs	Growth associated histone HI kinase substrate motif	2069	420	485	166	1.6861	3.4029e-17	7.5172e-16
SILAC_MR_MSA_reg	no	LFQ_MSA_reg	no	2069	1866	1153	1094	1.0521	4.22e-16	2.532e-15
SILAC_MR_MSA_reg	up	LFQ_MSA_reg	up	2069	207	23	19	8.2569	2.8183e-16	3.382e-15
SILAC_MR_MSA_reg	no	Motifs	Calmodulin-dependent protein kinase II substrate motif	2069	1866	748	723	1.0717	8.7836e-16	1.7787e-14
SILAC_MR_MSA_reg	no	Motifs	14-3-3 domain binding motif	2069	1866	676	652	1.0694	4.3394e-13	8.1114e-12
SILAC_MR_MSA_reg	down	Motifs	G protein-coupled receptor kinase 1 substrate motif	2069	420	1124	292	1.2798	5.3501e-13	9.2863e-12
SILAC_MR_MSA_reg	down	LFQ_MSA_reg	down	2069	420	18	17	4.6525	1.8782e-11	7.5128e-11
SILAC_MR_MSA_reg	up	SILAC_MSA_reg	no	2069	207	1696	133	0.78382	6.0092e-11	1.0302e-10
SILAC_MR_MSA_reg	up	SILAC_IT_MSA_reg	no	2069	207	1685	132	0.783	9.425e-11	1.885e-10
SILAC_MR_MSA_reg	down	Motifs	MAPKAPK2 kinase substrate motif	2069	420	490	151	1.5181	6.0496e-11	9.8003e-10
SILAC_MR_MSA_reg	down	LFQ_MSA_reg	no	2069	420	1153	289	1.2348	3.3574e-10	1.0072e-09
SILAC_MR_MSA_reg	down	SILAC_MSA_reg	NA	2069	420	519	154	1.4617	9.5957e-10	1.4394e-09
SILAC_MR_MSA_reg	down	Motifs	DNA dependent Protein kinase substrate motif	2069	420	414	131	1.5588	2.8629e-10	4.348e-09
SILAC_MR_MSA_reg	up	Motifs	b-Adrenergic Receptor kinase substrate motif	2069	207	482	86	1.7834	3.2131e-10	4.5929e-09
SILAC_MR_MSA_reg	down	LFQ_MSA_reg	NA	2069	420	1518	353	1.1456	3.2602e-09	7.8245e-09
SILAC_MR_MSA_reg	down	Motifs	CDK5 kinase substrate motif	2069	420	40	26	3.202	6.004e-10	8.1054e-09
SILAC_MR_MSA_reg	up	SILAC_MSA_reg	NA	2069	207	519	87	1.6755	7.4055e-09	9.874e-09
SILAC_MR_MSA_reg	down	LFQ_IT_MSA_reg	NA	2069	420	842	223	1.3047	2.91e-09	1.164e-08
SILAC_MR_MSA_reg	down	LFQM_MSA_reg	NA	2069	420	1241	302	1.1988	4.606e-09	1.3818e-08
SILAC_MR_MSA_reg	no	TMTMS2_MSA_reg	down	2069	1866	387	317	0.90823	7.4404e-09	2.2321e-08
SILAC_MR_MSA_reg	down	TMTMS3_MSA_reg	NA	2069	420	732	196	1.319	2.773e-08	8.3189e-08
SILAC_MR_MSA_reg	no	TMTMS3_MSA_reg	down	2069	1866	187	145	0.85976	3.476e-08	8.3423e-08
SILAC_MR_MSA_reg	no	Motifs	Casein kinase II substrate motif	2069	1866	1391	1291	1.0291	1.0384e-08	1.2016e-07
SILAC_MR_MSA_reg	down	Motifs	Plk1 PBD domain binding motif	2069	420	338	108	1.574	9.9671e-09	1.211e-07
SILAC_MR_MSA_reg	down	Motifs	MDC1 BRCT domain binding motif	2069	420	338	108	1.574	9.9671e-09	1.2747e-07
SILAC_MR_MSA_reg	no	LFQ_IT_MSA_reg	no	2069	1866	1743	1600	1.0178	6.9115e-08	2.0734e-07
SILAC_MR_MSA_reg	no	Motifs	Chk1 kinase substrate motif	2069	1866	326	318	1.0816	2.3346e-08	2.5786e-07
SILAC_MR_MSA_reg	up	Motifs	Casein kinase I substrate motif	2069	207	444	76	1.7109	4.5035e-08	4.758e-07
SILAC_MR_MSA_reg	down	Motifs	GSK3, Erk1, Erk2 and CDK5 kinase motif	2069	420	70	34	2.3927	4.9465e-08	5.0083e-07
SILAC_MR_MSA_reg	no	Motifs	Calmodulin-dependent protein kinase IV substrate motif	2069	1866	294	287	1.0824	9.7547e-08	9.4816e-07
SILAC_MR_MSA_reg	no	Motifs	Phosphorylase kinase substrate motif	2069	1866	219	216	1.0936	1.2314e-07	1.1509e-06
SILAC_MR_MSA_reg	up	TMTMS2_MSA_reg	no	2069	207	1679	142	0.84533	1.7469e-06	4.1926e-06
SILAC_MR_MSA_reg	up	Motifs	Casein kinase II substrate motif	2069	207	1391	169	1.2144	5.1562e-07	4.6406e-06
SILAC_MR_MSA_reg	down	TMTMS2_MSA_reg	NA	2069	420	505	138	1.3462	2.9069e-06	5.8138e-06
SILAC_MR_MSA_reg	down	Motifs	GSK3 kinase substrate motif	2069	420	438	125	1.4059	8.5695e-07	7.4371e-06
SILAC_MR_MSA_reg	down	LFQM_MSA_reg	no	2069	420	1389	319	1.1314	3.1315e-06	7.5157e-06
SILAC_MR_MSA_reg	no	Motifs	GSK3 kinase substrate motif	2069	1866	438	419	1.0607	1.5071e-06	1.2628e-05
SILAC_MR_MSA_reg	up	Motifs	BARD1 BRCT domain binding motif	2069	207	135	31	2.2952	2.4435e-06	1.9792e-05
SILAC_MR_MSA_reg	up	LFQ_MSA_reg	NA	2069	207	1518	176	1.1589	1.1023e-05	2.2045e-05
SILAC_MR_MSA_reg	down	Motifs	Casein kinase I substrate motif	2069	420	444	124	1.3758	3.3409e-06	2.6188e-05
SILAC_MR_MSA_reg	up	LFQM_MSA_reg	NA	2069	207	1241	151	1.2162	1.4291e-05	2.8582e-05
SILAC_MR_MSA_reg	up	Motifs	G protein-coupled receptor kinase 1 substrate motif	2069	207	1124	142	1.2627	3.7929e-06	2.8803e-05
SILAC_MR_MSA_reg	no	Motifs	G protein-coupled receptor kinase 1 substrate motif	2069	1866	1124	1042	1.0279	9.2548e-06	6.8149e-05
SILAC_MR_MSA_reg	up	SILAC_IT_MSA_reg	NA	2069	207	62	17	2.7406	4.8682e-05	8.3455e-05
SILAC_MR_MSA_reg	down	Motifs	b-Adrenergic Receptor kinase substrate motif	2069	420	482	130	1.3286	1.2881e-05	9.2064e-05
SILAC_MR_MSA_reg	down	LFQ_IT_MSA_reg	no	2069	420	1743	378	1.0683	5.2672e-05	0.00012641
SILAC_MR_MSA_reg	down	TMTMS2_MSA_reg	up	2069	420	245	72	1.4477	8.7477e-05	0.00014996
SILAC_MR_MSA_reg	down	SILAC_IT_MSA_reg	NA	2069	420	62	25	1.9864	0.00013108	0.00019662
SILAC_MR_MSA_reg	no	LFQM_MSA_reg	up	2069	1866	70	53	0.83951	0.00018564	0.00031825
SILAC_MR_MSA_reg	no	Motifs	Growth associated histone HI kinase substrate motif	2069	1866	485	458	1.0471	6.2483e-05	0.00043381
SILAC_MR_MSA_reg	up	LFQ_MSA_reg	no	2069	207	1153	137	1.1876	0.00033675	0.00057729
SILAC_MR_MSA_reg	down	TMTMS2_MSA_reg	no	2069	420	1679	318	0.93301	0.00040945	0.00061418
SILAC_MR_MSA_reg	no	LFQM_MSA_reg	down	2069	1866	75	58	0.85746	0.00042888	0.00064333
SILAC_MR_MSA_reg	up	TMTMS2_MSA_reg	down	2069	207	387	56	1.4463	0.00053083	0.00070777
SILAC_MR_MSA_reg	no	LFQ_IT_MSA_reg	down	2069	1866	26	17	0.72498	0.00041363	0.00082727
SILAC_MR_MSA_reg	up	TMTMS2_MSA_reg	NA	2069	207	505	68	1.3459	0.00095715	0.0011486
SILAC_MR_MSA_reg	no	LFQ_IT_MSA_reg	NA	2069	1866	842	779	1.0258	0.0007176	0.0012302
SILAC_MR_MSA_reg	no	Motifs	MAPKAPK2 kinase substrate motif	2069	1866	490	461	1.0432	0.00018942	0.0012786
SILAC_MR_MSA_reg	up	Motifs	Plk1 PBD domain binding motif	2069	207	338	52	1.5377	0.00020021	0.0012803
SILAC_MR_MSA_reg	up	Motifs	MDC1 BRCT domain binding motif	2069	207	338	52	1.5377	0.00020021	0.0013149
SILAC_MR_MSA_reg	up	Motifs	Pim1 kinase substrate sequence	2069	207	45	13	2.8875	0.00021234	0.001323
SILAC_MR_MSA_reg	up	TMTMS3_MSA_reg	NA	2069	207	732	93	1.2699	0.00068758	0.0013752
SILAC_MR_MSA_reg	no	Motifs	Plk1 PBD domain binding motif	2069	1866	338	321	1.053	0.00024365	0.001444
SILAC_MR_MSA_reg	no	Motifs	MDC1 BRCT domain binding motif	2069	1866	338	321	1.053	0.00024365	0.0014801
SILAC_MR_MSA_reg	no	LFQ_IT_MSA_reg	up	2069	1866	24	16	0.73919	0.0011281	0.0016922
SILAC_MR_MSA_reg	no	TMTMS2_MSA_reg	up	2069	1866	245	208	0.94134	0.0015593	0.0017011
SILAC_MR_MSA_reg	no	SILAC_IT_MSA_reg	up	2069	1866	487	423	0.96308	0.0014972	0.0019963
SILAC_MR_MSA_reg	up	Motifs	PKC epsilon kinase substrate motif	2069	207	197	34	1.7251	0.00034743	0.0020101
SILAC_MR_MSA_reg	no	Motifs	AMP-activated protein kinase substrate motif	2069	1866	133	130	1.0838	0.00040442	0.0022855
SILAC_MR_MSA_reg	up	LFQ_IT_MSA_reg	NA	2069	207	842	102	1.2108	0.0018498	0.0024664
SILAC_MR_MSA_reg	down	Motifs	Casein kinase II substrate motif	2069	420	1391	308	1.0908	0.00050083	0.0027659
SILAC_MR_MSA_reg	no	Motifs	MAPKAPK1 kinase substrate motif	2069	1866	205	197	1.0655	0.00055964	0.0028934
SILAC_MR_MSA_reg	down	LFQM_MSA_reg	up	2069	420	70	24	1.689	0.0021813	0.0029085
SILAC_MR_MSA_reg	no	Motifs	Pyruvate dehydrogenase kinase substrate motif	2069	1866	233	223	1.0612	0.00055071	0.0029092
SILAC_MR_MSA_reg	no	Motifs	b-Adrenergic Receptor kinase substrate motif	2069	1866	482	452	1.0398	0.00054625	0.0029497
SILAC_MR_MSA_reg	up	Motifs	AMP-activated protein kinase substrate motif	2069	207	133	25	1.8788	0.00059368	0.0030055
SILAC_MR_MSA_reg	no	Motifs	ZIP kinase substrate motif	2069	1866	111	109	1.0888	0.00061114	0.0030307
SILAC_MR_MSA_reg	down	LFQ_IT_MSA_reg	up	2069	420	24	11	2.2578	0.0030119	0.0036142
SILAC_MR_MSA_reg	up	TMTMS3_MSA_reg	down	2069	207	187	30	1.6035	0.0022307	0.0038241
SILAC_MR_MSA_reg	down	Motifs	PKA kinase substrate motif	2069	420	1295	287	1.0918	0.0010636	0.0051693
SILAC_MR_MSA_reg	up	Motifs	CDK1,2,4,6 kinase substrate motif	2069	207	426	59	1.3843	0.0010918	0.0052023
SILAC_MR_MSA_reg	up	Motifs	Cdc2 kinase substrate motif	2069	207	427	59	1.3811	0.0011528	0.005387
SILAC_MR_MSA_reg	up	GOBP name	response to DNA damage stimulus	2069	207	177	39	2.2023	3.3854e-07	0.0058592
SILAC_MR_MSA_reg	down	Motifs	CDK4 kinase substrate motif	2069	420	19	10	2.5927	0.001359	0.0062308
SILAC_MR_MSA_reg	up	GOBP name	DNA recombination	2069	207	47	17	3.6153	7.9703e-07	0.0068971
SILAC_MR_MSA_reg	up	GOBP name	recombinational repair	2069	207	18	10	5.5529	1.6095e-06	0.0069638
SILAC_MR_MSA_reg	up	Motifs	Chk1 kinase substrate motif	2069	207	326	47	1.441	0.0015558	0.0070012
SILAC_MR_MSA_reg	down	TMTMS3_MSA_reg	up	2069	420	226	59	1.286	0.0053111	0.0070815
SILAC_MR_MSA_reg	up	Motifs	Pyruvate dehydrogenase kinase substrate motif	2069	207	233	36	1.5443	0.0016901	0.0074671
SILAC_MR_MSA_reg	up	TMTMS3_MSA_reg	no	2069	207	1675	155	0.92493	0.0051405	0.0077107
SILAC_MR_MSA_reg	down	SILAC_MSA_reg	up	2069	420	175	47	1.323	0.0066234	0.007948
SILAC_MR_MSA_reg	no	Motifs	ATM kinase substrate motif	2069	1866	132	109	0.91559	0.0019623	0.0085149
SILAC_MR_MSA_reg	up	GOBP name	nucleic acid metabolic process	2069	207	731	103	1.4083	2.4961e-06	0.0086401
SILAC_MR_MSA_reg	up	GOBP name	double-strand break repair via homologous recombination	2069	207	18	10	5.5529	1.6095e-06	0.0092851
SILAC_MR_MSA_reg	up	GOBP name	DNA metabolic process	2069	207	203	40	1.9695	4.6972e-06	0.010162
SILAC_MR_MSA_reg	down	LFQ_MSA_reg	up	2069	420	23	10	2.1418	0.0068887	0.010333
SILAC_MR_MSA_reg	up	GOBP name	cellular macromolecule metabolic process	2069	207	1023	132	1.2897	4.3649e-06	0.010792
SILAC_MR_MSA_reg	down	Motifs	Calmodulin-dependent protein kinase II substrate motif	2069	420	748	173	1.1393	0.002559	0.010909
SILAC_MR_MSA_reg	no	SILAC_IT_MSA_reg	NA	2069	1866	62	50	0.89418	0.0091661	0.010999
SILAC_MR_MSA_reg	down	Motifs	PKC kinase substrate motif	2069	420	1225	270	1.0858	0.0026305	0.011021
SILAC_MR_MSA_reg	up	GOBP name	macromolecule metabolic process	2069	207	1042	134	1.2854	3.9899e-06	0.011509
SILAC_MR_MSA_reg	no	Motifs	Akt kinase substrate motif	2069	1866	181	173	1.0598	0.0028241	0.011632
SILAC_MR_MSA_reg	up	GOBP name	cellular response to stress	2069	207	282	50	1.7722	6.3496e-06	0.01221
SILAC_MR_MSA_reg	up	Motifs	Calmodulin-dependent protein kinase IV substrate motif	2069	207	294	42	1.4279	0.0030635	0.012407
SILAC_MR_MSA_reg	up	GOBP name	nitrogen compound metabolic process	2069	207	794	108	1.3595	7.2072e-06	0.012474
SILAC_MR_MSA_reg	no	Motifs	Casein kinase I substrate motif	2069	1866	444	414	1.0339	0.0032574	0.012976
SILAC_MR_MSA_reg	no	Motifs	PAK2 kinase substrate motif	2069	1866	151	145	1.0647	0.0033863	0.013272
SILAC_MR_MSA_reg	up	GOBP name	negative regulation of cellular metabolic process	2069	207	294	51	1.7339	9.5606e-06	0.013789
SILAC_MR_MSA_reg	up	GOBP name	primary metabolic process	2069	207	1107	139	1.255	9.2326e-06	0.014526
SILAC_MR_MSA_reg	no	LFQM_MSA_reg	NA	2069	1866	1241	1131	1.0105	0.012518	0.015021
SILAC_MR_MSA_reg	no	Motifs	Calmodulin-dependent protein kinase I substrate motif	2069	1866	88	86	1.0836	0.0045543	0.017567
SILAC_MR_MSA_reg	up	GOBP name	cellular metabolic process	2069	207	1126	140	1.2427	1.5462e-05	0.01784
SILAC_MR_MSA_reg	up	GOBP name	cellular nitrogen compound metabolic process	2069	207	789	106	1.3428	1.7739e-05	0.018059
SILAC_MR_MSA_reg	up	GOBP name	chromosome organization	2069	207	229	42	1.8332	1.6798e-05	0.018171
SILAC_MR_MSA_reg	up	GOBP name	regulation of response to stress	2069	207	147	31	2.1078	1.5101e-05	0.018668
SILAC_MR_MSA_reg	no	TMTMS3_MSA_reg	up	2069	1866	226	196	0.9616	0.017277	0.018848
SILAC_MR_MSA_reg	up	GOBP name	DNA geometric change	2069	207	23	10	4.3457	2.5385e-05	0.019102
SILAC_MR_MSA_reg	up	LFQM_MSA_reg	down	2069	207	75	13	1.7325	0.017511	0.019103
SILAC_MR_MSA_reg	down	Motifs	Akt kinase substrate motif	2069	420	181	49	1.3336	0.0050721	0.019258
SILAC_MR_MSA_reg	no	Motifs	PKC epsilon kinase substrate motif	2069	1866	197	187	1.0525	0.0051814	0.01937
SILAC_MR_MSA_reg	up	GOBP name	negative regulation of macromolecule metabolic process	2069	207	305	51	1.6713	2.6914e-05	0.019408
SILAC_MR_MSA_reg	up	GOBP name	nucleobase-containing compound metabolic process	2069	207	767	104	1.3553	1.4785e-05	0.019683
SILAC_MR_MSA_reg	up	GOBP name	regulation of response to DNA damage stimulus	2069	207	27	11	4.0721	2.0585e-05	0.019793
SILAC_MR_MSA_reg	up	GOBP name	DNA duplex unwinding	2069	207	23	10	4.3457	2.5385e-05	0.01997
SILAC_MSA_reg	down	SILAC_MR_MSA_reg	down	1875	361	354	345	5.0619	0	0
SILAC_MSA_reg	down	SILAC_IT_MSA_reg	down	1875	361	525	360	3.5615	2.2849e-254	2.0564e-253
SILAC_MSA_reg	no	SILAC_MR_MSA_reg	no	1875	1702	1700	1689	1.0945	9.5857e-203	5.7514e-202
SILAC_MSA_reg	up	SILAC_MR_MSA_reg	up	1875	175	170	160	10.084	7.5351e-200	3.014e-199
SILAC_MSA_reg	no	SILAC_IT_MSA_reg	no	1875	1702	1512	1512	1.1016	4.1511e-142	1.868e-141
SILAC_MSA_reg	up	SILAC_IT_MSA_reg	up	1875	175	455	175	4.1209	1.4482e-121	4.3445e-121
SILAC_MSA_reg	down	TMTMS2_MSA_reg	down	1875	361	328	199	3.1512	4.5651e-80	5.4782e-79
SILAC_MSA_reg	down	TMTMS3_MSA_reg	down	1875	361	152	128	4.3738	2.4566e-75	2.9479e-74
SILAC_MSA_reg	up	TMTMS3_MSA_reg	up	1875	175	195	94	5.1648	9.0253e-55	5.4152e-54
SILAC_MSA_reg	up	TMTMS2_MSA_reg	up	1875	175	205	95	4.9652	1.8354e-53	1.1012e-52
SILAC_MSA_reg	down	SILAC_MR_MSA_reg	no	1875	361	1700	246	0.75159	1.1302e-46	3.3905e-46
SILAC_MSA_reg	no	SILAC_MR_MSA_reg	down	1875	1702	354	241	0.74999	2.1439e-46	5.1453e-46
SILAC_MSA_reg	no	TMTMS2_MSA_reg	no	1875	1702	1547	1482	1.0554	4.3429e-45	1.7372e-44
SILAC_MSA_reg	down	Motifs	WW domain binding motif	1875	361	1218	333	1.42	3.8695e-40	4.7014e-38
SILAC_MSA_reg	down	Motifs	GSK-3, ERK1, ERK2, CDK5 substrate motif	1875	361	1218	333	1.42	3.8695e-40	9.4029e-38
SILAC_MSA_reg	down	LFQM_MSA_reg	down	1875	361	64	57	4.6258	6.2715e-35	7.5258e-34
SILAC_MSA_reg	no	SILAC_IT_MSA_reg	down	1875	1702	525	405	0.84984	7.9912e-33	1.798e-32
SILAC_MSA_reg	down	Motifs	ERK1,2 kinase substrate motif	1875	361	1169	318	1.4129	2.6735e-33	2.1655e-31
SILAC_MSA_reg	up	LFQM_MSA_reg	up	1875	175	60	42	7.5	9.7245e-32	5.8347e-31
SILAC_MSA_reg	no	TMTMS3_MSA_reg	no	1875	1702	1553	1470	1.0428	5.5758e-29	2.2303e-28
SILAC_MSA_reg	down	Motifs	CDK1,2,4,6 kinase substrate motif	1875	361	398	157	2.0489	2.0398e-27	1.2392e-25
SILAC_MSA_reg	down	Motifs	Cdc2 kinase substrate motif	1875	361	399	157	2.0437	2.8986e-27	1.4087e-25
SILAC_MSA_reg	up	Motifs	ATM kinase substrate motif	1875	175	105	50	5.102	1.375e-26	5.5687e-25
SILAC_MSA_reg	down	SILAC_IT_MSA_reg	no	1875	361	1512	218	0.74886	2.3861e-24	4.295e-24
SILAC_MSA_reg	no	SILAC_MR_MSA_reg	up	1875	1702	170	114	0.73875	1.7467e-20	3.4933e-20
SILAC_MSA_reg	up	SILAC_MR_MSA_reg	no	1875	175	1700	120	0.7563	9.9765e-19	1.7103e-18
SILAC_MSA_reg	down	Motifs	CDK kinase substrate motif	1875	361	354	133	1.9514	5.006e-20	1.7378e-18
SILAC_MSA_reg	no	LFQM_MSA_reg	no	1875	1702	1313	1242	1.0421	5.8998e-17	2.3599e-16
SILAC_MSA_reg	down	LFQ_IT_MSA_reg	down	1875	361	22	22	5.1939	1.0697e-16	1.2836e-15
SILAC_MSA_reg	down	Motifs	Growth associated histone HI kinase substrate motif	1875	361	445	149	1.7391	4.3835e-17	1.3315e-15
SILAC_MSA_reg	up	LFQ_IT_MSA_reg	up	1875	175	22	18	8.7662	6.5135e-16	3.9081e-15
SILAC_MSA_reg	no	Motifs	PKC kinase substrate motif	1875	1702	1113	1060	1.0492	7.7748e-16	2.0992e-14
SILAC_MSA_reg	up	LFQ_MSA_reg	up	1875	175	22	17	8.2792	2.517e-14	3.0204e-13
SILAC_MSA_reg	no	Motifs	Calmodulin-dependent protein kinase II substrate motif	1875	1702	661	642	1.07	2.2689e-14	5.5135e-13
SILAC_MSA_reg	up	SILAC_IT_MSA_reg	no	1875	175	1512	102	0.72279	3.8031e-13	5.7047e-13
SILAC_MSA_reg	no	LFQ_MSA_reg	no	1875	1702	1112	1055	1.0452	1.3162e-13	7.8973e-13
SILAC_MSA_reg	up	Motifs	DNA dependent Protein kinase substrate motif	1875	175	357	74	2.2209	4.1058e-14	9.0701e-13
SILAC_MSA_reg	no	Motifs	PKA kinase substrate motif	1875	1702	1177	1113	1.0417	3.2819e-13	6.6458e-12
SILAC_MSA_reg	down	LFQ_MSA_reg	down	1875	361	15	15	5.1939	1.4586e-11	5.8343e-11
SILAC_MSA_reg	no	Motifs	14-3-3 domain binding motif	1875	1702	596	578	1.0684	3.8796e-12	7.252e-11
SILAC_MSA_reg	no	TMTMS3_MSA_reg	down	1875	1702	152	113	0.81899	2.5759e-10	7.7278e-10
SILAC_MSA_reg	down	Motifs	G protein-coupled receptor kinase 1 substrate motif	1875	361	1002	246	1.2752	1.1616e-10	2.0161e-09
SILAC_MSA_reg	down	Motifs	MAPKAPK2 kinase substrate motif	1875	361	435	130	1.5522	2.6025e-10	4.2161e-09
SILAC_MSA_reg	down	LFQM_MSA_reg	NA	1875	361	1049	248	1.2279	1.3413e-08	4.024e-08
SILAC_MSA_reg	no	Motifs	Chk1 kinase substrate motif	1875	1702	288	284	1.0863	3.8051e-09	5.779e-08
SILAC_MSA_reg	down	Motifs	CDK5 kinase substrate motif	1875	361	39	24	3.1962	4.3502e-09	6.2182e-08
SILAC_MSA_reg	down	LFQ_MSA_reg	no	1875	361	1112	258	1.2051	3.5752e-08	1.0726e-07
SILAC_MSA_reg	no	Motifs	Calmodulin-dependent protein kinase IV substrate motif	1875	1702	258	255	1.0888	9.2494e-09	1.2487e-07
SILAC_MSA_reg	no	TMTMS2_MSA_reg	down	1875	1702	328	271	0.9102	9.4464e-08	2.8339e-07
SILAC_MSA_reg	down	TMTMS3_MSA_reg	NA	1875	361	603	157	1.3523	1.5051e-07	3.6123e-07
SILAC_MSA_reg	down	LFQ_IT_MSA_reg	NA	1875	361	713	180	1.3112	1.0721e-07	4.2886e-07
SILAC_MSA_reg	up	Motifs	Casein kinase II substrate motif	1875	175	1263	148	1.2555	3.7527e-08	4.7995e-07
SILAC_MSA_reg	down	LFQ_MSA_reg	NA	1875	361	1297	288	1.1533	2.0416e-07	4.8998e-07
SILAC_MSA_reg	down	Motifs	GSK3, Erk1, Erk2 and CDK5 kinase motif	1875	361	64	31	2.5158	5.6028e-08	6.8074e-07
SILAC_MSA_reg	no	Motifs	Phosphorylase kinase substrate motif	1875	1702	191	190	1.0959	7.0679e-08	8.1786e-07
SILAC_MSA_reg	no	LFQ_IT_MSA_reg	no	1875	1702	1610	1485	1.0161	3.7897e-07	1.1369e-06
SILAC_MSA_reg	no	Motifs	Casein kinase II substrate motif	1875	1702	1263	1177	1.0266	1.9027e-07	2.1016e-06
SILAC_MSA_reg	down	Motifs	Plk1 PBD domain binding motif	1875	361	300	90	1.5582	3.1593e-07	3.0709e-06
SILAC_MSA_reg	down	Motifs	MDC1 BRCT domain binding motif	1875	361	300	90	1.5582	3.1593e-07	3.1988e-06
SILAC_MSA_reg	down	Motifs	DNA dependent Protein kinase substrate motif	1875	361	357	103	1.4985	3.0659e-07	3.2392e-06
SILAC_MSA_reg	up	Motifs	Casein kinase I substrate motif	1875	175	384	62	1.7299	5.5936e-07	5.2278e-06
SILAC_MSA_reg	down	Motifs	Casein kinase I substrate motif	1875	361	384	108	1.4608	6.0249e-07	5.4224e-06
SILAC_MSA_reg	no	Motifs	GSK3 kinase substrate motif	1875	1702	398	383	1.0601	2.3497e-06	2.0392e-05
SILAC_MSA_reg	down	TMTMS2_MSA_reg	NA	1875	361	415	110	1.3767	1.0529e-05	2.527e-05
SILAC_MSA_reg	down	TMTMS2_MSA_reg	no	1875	361	1547	272	0.91321	3.4032e-05	6.8063e-05
SILAC_MSA_reg	no	Motifs	b-Adrenergic Receptor kinase substrate motif	1875	1702	409	392	1.0559	8.414e-06	7.0504e-05
SILAC_MSA_reg	no	LFQ_IT_MSA_reg	down	1875	1702	22	13	0.65097	5.9904e-05	0.00014377
SILAC_MSA_reg	up	TMTMS2_MSA_reg	no	1875	175	1547	126	0.87266	9.9572e-05	0.00017069
SILAC_MSA_reg	no	Motifs	G protein-coupled receptor kinase 1 substrate motif	1875	1702	1002	934	1.0269	3.092e-05	0.00025045
SILAC_MSA_reg	up	LFQ_MSA_reg	NA	1875	175	1297	141	1.1648	0.00013724	0.00027448
SILAC_MSA_reg	down	Motifs	GSK3 kinase substrate motif	1875	361	398	104	1.3572	3.7235e-05	0.00029188
SILAC_MSA_reg	no	Motifs	Plk1 PBD domain binding motif	1875	1702	300	289	1.0613	4.034e-05	0.00029705
SILAC_MSA_reg	no	Motifs	MDC1 BRCT domain binding motif	1875	1702	300	289	1.0613	4.034e-05	0.00030633
SILAC_MSA_reg	up	Motifs	b-Adrenergic Receptor kinase substrate motif	1875	175	409	59	1.5456	4.6491e-05	0.00033227
SILAC_MSA_reg	down	TMTMS2_MSA_reg	up	1875	361	205	58	1.4695	0.00026179	0.00039269
SILAC_MSA_reg	no	SILAC_IT_MSA_reg	up	1875	1702	455	395	0.95637	0.00036198	0.00046541
SILAC_MSA_reg	up	TMTMS3_MSA_reg	down	1875	175	152	27	1.9032	0.00028966	0.00057932
SILAC_MSA_reg	down	LFQ_IT_MSA_reg	no	1875	361	1610	328	1.0581	0.00051656	0.00077483
SILAC_MSA_reg	no	LFQM_MSA_reg	down	1875	1702	64	49	0.84345	0.00032848	0.00078835
SILAC_MSA_reg	no	LFQ_IT_MSA_reg	up	1875	1702	22	14	0.70105	0.0003942	0.00078839
SILAC_MSA_reg	no	LFQ_IT_MSA_reg	NA	1875	1702	713	666	1.029	0.00048959	0.0008393
SILAC_MSA_reg	no	Motifs	MAPKAPK2 kinase substrate motif	1875	1702	435	413	1.0459	0.00012366	0.00085855
SILAC_MSA_reg	up	TMTMS2_MSA_reg	down	1875	175	328	46	1.5026	0.00067736	0.00090315
SILAC_MSA_reg	up	TMTMS2_MSA_reg	NA	1875	175	415	55	1.42	0.00077921	0.00093505
SILAC_MSA_reg	up	LFQM_MSA_reg	NA	1875	175	1049	117	1.195	0.00056615	0.00097054
SILAC_MSA_reg	no	LFQM_MSA_reg	up	1875	1702	60	46	0.84459	0.00053601	0.001072
SILAC_MSA_reg	up	GOBP name	response to DNA damage stimulus	1875	175	158	35	2.3734	1.9697e-07	0.0010997
SILAC_MSA_reg	up	Motifs	BARD1 BRCT domain binding motif	1875	175	117	23	2.1062	0.00018702	0.0012624
SILAC_MSA_reg	up	TMTMS3_MSA_reg	NA	1875	175	603	74	1.3149	0.00082933	0.0014217
SILAC_MSA_reg	up	GOBP name	recombinational repair	1875	175	16	10	6.6964	1.8149e-07	0.0015199
SILAC_MSA_reg	down	LFQM_MSA_reg	no	1875	361	1313	274	1.0839	0.0012115	0.0018172
SILAC_MSA_reg	down	LFQM_MSA_reg	up	1875	361	60	21	1.8179	0.0015746	0.0020995
SILAC_MSA_reg	no	LFQ_MSA_reg	down	1875	1702	15	9	0.66099	0.0012258	0.0021014
SILAC_MSA_reg	up	Motifs	Pim1 kinase substrate sequence	1875	175	38	11	3.1015	0.00034384	0.0022582
SILAC_MSA_reg	no	Motifs	AMP-activated protein kinase substrate motif	1875	1702	122	120	1.0836	0.00042892	0.0027428
SILAC_MSA_reg	up	GOBP name	double-strand break repair via homologous recombination	1875	175	16	10	6.6964	1.8149e-07	0.0030398
SILAC_MSA_reg	down	Motifs	CDK4 kinase substrate motif	1875	361	18	10	2.8855	0.00052	0.00324
SILAC_MSA_reg	up	LFQ_IT_MSA_reg	NA	1875	175	713	82	1.2322	0.0027956	0.0037274
SILAC_MSA_reg	up	GOBP name	DNA metabolic process	1875	175	183	37	2.1663	9.4575e-07	0.0039601
SILAC_MSA_reg	down	LFQ_IT_MSA_reg	up	1875	361	22	10	2.3609	0.0033215	0.0039858
SILAC_MSA_reg	up	LFQ_MSA_reg	no	1875	175	1112	119	1.1466	0.0030416	0.0045624
SILAC_MSA_reg	up	Motifs	AMP-activated protein kinase substrate motif	1875	175	122	22	1.9321	0.00082955	0.0050395
SILAC_MSA_reg	up	Motifs	PKC epsilon kinase substrate motif	1875	175	175	28	1.7143	0.0011516	0.0068256
SILAC_MSA_reg	up	GOBP name	DNA recombination	1875	175	44	15	3.6526	3.3615e-06	0.0070377
SILAC_MSA_reg	up	GOBP name	regulation of response to DNA damage stimulus	1875	175	25	11	4.7143	4.2749e-06	0.0071601
SILAC_MSA_reg	no	Motifs	PKC epsilon kinase substrate motif	1875	1702	175	169	1.0639	0.0012691	0.0073429
SILAC_MSA_reg	up	GOBP name	response to stress	1875	175	358	57	1.7059	3.0904e-06	0.0073944
SILAC_MSA_reg	up	GOBP name	regulation of response to stress	1875	175	134	29	2.3188	4.03e-06	0.0074998
SILAC_MSA_reg	up	GOBP name	signal transduction by p53 class mediator	1875	175	30	12	4.2857	5.0821e-06	0.0077383
SILAC_MSA_reg	up	GOBP name	cellular macromolecule metabolic process	1875	175	931	114	1.312	5.5508e-06	0.0077475
SILAC_MSA_reg	up	GOBP name	cellular response to stress	1875	175	255	45	1.8908	2.8557e-06	0.0079717
SILAC_MSA_reg	down	Motifs	b-Adrenergic Receptor kinase substrate motif	1875	361	409	98	1.2445	0.0014914	0.0080535
SILAC_MSA_reg	up	Motifs	CDK1,2,4,6 kinase substrate motif	1875	175	398	52	1.3999	0.0014794	0.0081701
SILAC_MSA_reg	up	Motifs	Cdc2 kinase substrate motif	1875	175	399	52	1.3963	0.0015594	0.0082377
SILAC_MSA_reg	up	Motifs	Pyruvate dehydrogenase kinase substrate motif	1875	175	204	31	1.6282	0.0014637	0.0082716
SILAC_MSA_reg	up	GOBP name	signal transduction in response to DNA damage	1875	175	33	13	4.2208	2.4754e-06	0.0082921
SILAC_MSA_reg	no	TMTMS2_MSA_reg	up	1875	1702	205	177	0.95118	0.0078008	0.00851
SILAC_MSA_reg	up	Motifs	G protein-coupled receptor kinase 1 substrate motif	1875	175	1002	110	1.1762	0.0020013	0.010347
SILAC_MSA_reg	up	GOBP name	macromolecule metabolic process	1875	175	950	115	1.297	9.1853e-06	0.011834
SILAC_MSA_reg	up	GOBP name	nucleic acid metabolic process	1875	175	657	87	1.4188	1.0046e-05	0.012018
SILAC_MSA_reg	no	LFQ_MSA_reg	up	1875	1702	22	16	0.8012	0.0094483	0.012598
SILAC_MSA_reg	down	LFQ_MSA_reg	up	1875	361	22	9	2.1248	0.010902	0.013083
SILAC_MSA_reg	down	TMTMS3_MSA_reg	no	1875	361	1553	287	0.95985	0.011015	0.013219
SILAC_MSA_reg	down	TMTMS3_MSA_reg	up	1875	361	195	48	1.2785	0.010558	0.014078
SILAC_MSA_reg	up	TMTMS3_MSA_reg	no	1875	175	1553	135	0.93138	0.0098679	0.014802
SILAC_MSA_reg	up	Motifs	Chk1 kinase substrate motif	1875	175	288	39	1.4509	0.0030275	0.015327
SILAC_MSA_reg	no	Motifs	Pyruvate dehydrogenase kinase substrate motif	1875	1702	204	195	1.053	0.0031807	0.015458
SILAC_MSA_reg	no	Motifs	PAK2 kinase substrate motif	1875	1702	131	127	1.068	0.0031628	0.015685
SILAC_MSA_reg	up	Motifs	Plk1 PBD domain binding motif	1875	175	300	40	1.4286	0.0034888	0.0157
SILAC_MSA_reg	up	GOBP name	regulation of metabolic process	1875	175	838	104	1.3297	1.4106e-05	0.015751
SILAC_MSA_reg	no	Motifs	Growth associated histone HI kinase substrate motif	1875	1702	445	417	1.0323	0.003335	0.01589
SILAC_MSA_reg	up	Motifs	MDC1 BRCT domain binding motif	1875	175	300	40	1.4286	0.0034888	0.015996
SILAC_MSA_reg	no	Motifs	ATM kinase substrate motif	1875	1702	105	87	0.91279	0.0034429	0.016089
SILAC_MSA_reg	no	LFQM_MSA_reg	NA	1875	1702	1049	963	1.0113	0.014301	0.017162
SILAC_MSA_reg	down	Motifs	PKA kinase substrate motif	1875	361	1177	245	1.0811	0.0039887	0.017623
SILAC_MSA_reg	up	GOBP name	cellular process	1875	175	1554	163	1.1238	2.0102e-05	0.018705
SILAC_MSA_reg	down	GOBP name	small molecule metabolic process	1875	361	176	15	0.44266	2.1751e-05	0.019174
SILAC_MSA_reg	up	GOBP name	regulation of primary metabolic process	1875	175	749	95	1.359	1.9642e-05	0.019352
SILAC_MSA_reg	up	GOBP name	regulation of DNA metabolic process	1875	175	50	15	3.2143	1.8998e-05	0.019887
TMTMS2_MSA_reg	down	TMTMS3_MSA_reg	down	4942	1365	576	498	3.1302	1.4835e-222	1.7802e-221
TMTMS2_MSA_reg	up	TMTMS3_MSA_reg	up	4942	1308	619	471	2.8749	6.8577e-172	4.1146e-171
TMTMS2_MSA_reg	down	SILAC_IT_MSA_reg	down	4942	1365	579	406	2.5387	1.0442e-115	1.2531e-114
TMTMS2_MSA_reg	down	Motifs	WW domain binding motif	4942	1365	3028	1163	1.3906	5.251e-111	9.2155e-109
TMTMS2_MSA_reg	down	Motifs	GSK-3, ERK1, ERK2, CDK5 substrate motif	4942	1365	3028	1163	1.3906	5.251e-111	1.8431e-108
TMTMS2_MSA_reg	down	SILAC_MR_MSA_reg	down	4942	1365	367	293	2.8905	5.5545e-105	6.6654e-104
TMTMS2_MSA_reg	up	Motifs	ATM kinase substrate motif	4942	1308	675	424	2.3733	1.461e-103	1.7094e-101
TMTMS2_MSA_reg	down	Motifs	Growth associated histone HI kinase substrate motif	4942	1365	1158	617	1.9291	1.3629e-102	1.196e-100
TMTMS2_MSA_reg	down	Motifs	Cdc2 kinase substrate motif	4942	1365	985	550	2.0216	1.5153e-99	1.0637e-97
TMTMS2_MSA_reg	down	Motifs	CDK1,2,4,6 kinase substrate motif	4942	1365	984	549	2.02	4.104e-99	2.4008e-97
TMTMS2_MSA_reg	down	Motifs	ERK1,2 kinase substrate motif	4942	1365	2849	1101	1.3992	3.5809e-97	1.7955e-95
TMTMS2_MSA_reg	down	SILAC_MSA_reg	down	4942	1365	321	257	2.8987	9.4062e-92	1.1287e-90
TMTMS2_MSA_reg	up	Motifs	DNA dependent Protein kinase substrate motif	4942	1308	1507	694	1.74	1.3938e-90	6.1154e-89
TMTMS2_MSA_reg	down	Motifs	GSK3 kinase substrate motif	4942	1365	1385	659	1.7227	3.5743e-81	1.394e-79
TMTMS2_MSA_reg	down	LFQ_IT_MSA_reg	no	4942	1365	2622	1007	1.3905	2.288e-75	2.7456e-74
TMTMS2_MSA_reg	down	Motifs	MAPKAPK2 kinase substrate motif	4942	1365	1546	699	1.637	7.7216e-75	2.7103e-73
TMTMS2_MSA_reg	no	TMTMS3_MSA_reg	no	4942	4479	3384	3247	1.0587	2.1929e-73	8.7717e-73
TMTMS2_MSA_reg	down	Motifs	CDK kinase substrate motif	4942	1365	845	459	1.9666	5.281e-74	1.6851e-72
TMTMS2_MSA_reg	down	Motifs	G protein-coupled receptor kinase 1 substrate motif	4942	1365	3038	1102	1.3133	6.8586e-71	2.0062e-69
TMTMS2_MSA_reg	down	Motifs	Plk1 PBD domain binding motif	4942	1365	1275	601	1.7066	3.0713e-69	7.7001e-68
TMTMS2_MSA_reg	down	Motifs	MDC1 BRCT domain binding motif	4942	1365	1275	601	1.7066	3.0713e-69	8.2924e-68
TMTMS2_MSA_reg	down	SILAC_IT_MSA_reg	no	4942	1365	2471	945	1.3846	4.5028e-64	2.7017e-63
TMTMS2_MSA_reg	up	Motifs	b-Adrenergic Receptor kinase substrate motif	4942	1308	1899	760	1.5121	2.49e-64	5.8266e-63
TMTMS2_MSA_reg	down	LFQ_MSA_reg	no	4942	1365	1395	625	1.6221	1.3782e-61	1.6538e-60
TMTMS2_MSA_reg	down	LFQM_MSA_reg	no	4942	1365	1869	770	1.4916	2.502e-61	3.0024e-60
TMTMS2_MSA_reg	up	Motifs	Casein kinase I substrate motif	4942	1308	1742	699	1.5161	1.0694e-56	2.3461e-55
TMTMS2_MSA_reg	down	Motifs	DNA dependent Protein kinase substrate motif	4942	1365	1507	648	1.5568	9.785e-56	2.0203e-54
TMTMS2_MSA_reg	down	SILAC_MR_MSA_reg	no	4942	1365	1685	700	1.5041	1.596e-54	9.576e-54
TMTMS2_MSA_reg	no	SILAC_MR_MSA_reg	no	4942	4479	1685	1660	1.087	2.6248e-54	1.0499e-53
TMTMS2_MSA_reg	down	Motifs	b-Adrenergic Receptor kinase substrate motif	4942	1365	1899	764	1.4566	1.195e-54	2.3303e-53
TMTMS2_MSA_reg	down	SILAC_MSA_reg	no	4942	1365	1552	658	1.535	6.0905e-54	3.6543e-53
TMTMS2_MSA_reg	no	SILAC_MSA_reg	no	4942	4479	1552	1533	1.0899	4.2455e-53	1.6982e-52
TMTMS2_MSA_reg	no	SILAC_IT_MSA_reg	no	4942	4479	2471	2388	1.0663	4.0962e-51	1.6385e-50
TMTMS2_MSA_reg	up	SILAC_MR_MSA_reg	up	4942	1308	172	138	3.0314	6.2854e-51	1.8856e-50
TMTMS2_MSA_reg	down	Motifs	PKA kinase substrate motif	4942	1365	3372	1138	1.2219	4.7314e-49	8.7407e-48
TMTMS2_MSA_reg	down	Motifs	Casein kinase I substrate motif	4942	1365	1742	702	1.459	4.6843e-48	8.221e-47
TMTMS2_MSA_reg	down	Motifs	CDK5 kinase substrate motif	4942	1365	156	128	2.9707	5.0931e-47	8.5127e-46
TMTMS2_MSA_reg	down	Motifs	PKC kinase substrate motif	4942	1365	3230	1100	1.233	5.7899e-47	9.2375e-46
TMTMS2_MSA_reg	down	LFQM_MSA_reg	down	4942	1365	117	105	3.2492	2.1816e-46	1.3089e-45
TMTMS2_MSA_reg	up	SILAC_MSA_reg	up	4942	1308	147	119	3.0586	1.1821e-44	3.5462e-44
TMTMS2_MSA_reg	up	LFQ_IT_MSA_reg	no	4942	1308	2622	905	1.3041	1.3617e-43	8.17e-43
TMTMS2_MSA_reg	up	SILAC_IT_MSA_reg	up	4942	1308	489	265	2.0475	2.7361e-43	8.2084e-43
TMTMS2_MSA_reg	no	LFQM_MSA_reg	no	4942	4479	1869	1818	1.0733	6.792e-42	2.7168e-41
TMTMS2_MSA_reg	up	LFQM_MSA_reg	up	4942	1308	97	88	3.4277	1.8141e-41	5.4423e-41
TMTMS2_MSA_reg	up	Motifs	MAPKAPK2 kinase substrate motif	4942	1308	1546	604	1.4761	1.1458e-40	1.7487e-39
TMTMS2_MSA_reg	up	GOBP name	nucleic acid metabolic process	4942	1308	1584	623	1.486	8.7376e-44	2.0847e-39
TMTMS2_MSA_reg	up	Motifs	G protein-coupled receptor kinase 1 substrate motif	4942	1308	3038	999	1.2424	3.0647e-40	4.4821e-39
TMTMS2_MSA_reg	up	Motifs	GSK3 kinase substrate motif	4942	1308	1385	553	1.5086	2.1226e-39	2.9801e-38
TMTMS2_MSA_reg	up	Motifs	Plk1 PBD domain binding motif	4942	1308	1275	519	1.538	4.0638e-39	5.2829e-38
TMTMS2_MSA_reg	up	Motifs	MDC1 BRCT domain binding motif	4942	1308	1275	519	1.538	4.0638e-39	5.4861e-38
TMTMS2_MSA_reg	up	LFQM_MSA_reg	no	4942	1308	1869	688	1.3908	1.7338e-37	4.1611e-37
TMTMS2_MSA_reg	down	TMTMS3_MSA_reg	no	4942	1365	3384	1111	1.1886	5.5939e-36	1.6782e-35
TMTMS2_MSA_reg	down	Motifs	Calmodulin-dependent protein kinase II substrate motif	4942	1365	1940	730	1.3624	1.5237e-36	1.91e-35
TMTMS2_MSA_reg	up	LFQ_MSA_reg	no	4942	1308	1395	547	1.4815	5.8397e-36	3.5038e-35
TMTMS2_MSA_reg	no	LFQ_IT_MSA_reg	no	4942	4479	2622	2502	1.0529	8.8245e-36	3.5298e-35
TMTMS2_MSA_reg	up	TMTMS3_MSA_reg	NA	4942	1308	3736	1145	1.158	3.9407e-35	9.4576e-35
TMTMS2_MSA_reg	down	Motifs	Pyruvate dehydrogenase kinase substrate motif	4942	1365	1049	454	1.5669	1.3291e-35	1.6087e-34
TMTMS2_MSA_reg	up	Motifs	Casein kinase II substrate motif	4942	1308	3741	1147	1.1584	1.4838e-35	1.736e-34
TMTMS2_MSA_reg	up	GOBP name	nucleobase-containing compound metabolic process	4942	1308	1677	636	1.4329	2.2308e-38	2.6612e-34
TMTMS2_MSA_reg	down	Motifs	Casein kinase II substrate motif	4942	1365	3741	1190	1.1517	2.3558e-34	2.6674e-33
TMTMS2_MSA_reg	no	LFQ_MSA_reg	no	4942	4479	1395	1362	1.0773	1.6389e-32	6.5558e-32
TMTMS2_MSA_reg	down	Motifs	14-3-3 domain binding motif	4942	1365	1683	644	1.3854	6.8262e-33	7.4874e-32
TMTMS2_MSA_reg	down	TMTMS3_MSA_reg	up	4942	1365	619	297	1.7371	2.6742e-31	5.3484e-31
TMTMS2_MSA_reg	up	Motifs	Pyruvate dehydrogenase kinase substrate motif	4942	1308	1049	430	1.5488	1.1261e-31	1.1977e-30
TMTMS2_MSA_reg	no	Motifs	PKC kinase substrate motif	4942	4479	3230	3043	1.0395	5.4847e-31	5.6621e-30
TMTMS2_MSA_reg	up	GOBP name	cellular nitrogen compound metabolic process	4942	1308	1761	647	1.3882	9.7898e-34	7.7859e-30
TMTMS2_MSA_reg	up	SILAC_IT_MSA_reg	down	4942	1308	579	272	1.7749	4.9602e-30	1.1904e-29
TMTMS2_MSA_reg	down	TMTMS3_MSA_reg	NA	4942	1365	3736	1178	1.1416	8.0482e-30	1.3797e-29
TMTMS2_MSA_reg	up	GOBP name	nitrogen compound metabolic process	4942	1308	1778	650	1.3813	4.0734e-33	2.4297e-29
TMTMS2_MSA_reg	no	Motifs	G protein-coupled receptor kinase 1 substrate motif	4942	4479	3038	2867	1.0413	1.9231e-29	1.9286e-28
TMTMS2_MSA_reg	no	Motifs	Casein kinase II substrate motif	4942	4479	3741	3495	1.0308	3.8404e-29	3.7444e-28
TMTMS2_MSA_reg	up	SILAC_MR_MSA_reg	no	4942	1308	1685	606	1.3588	2.3397e-27	5.6154e-27
TMTMS2_MSA_reg	no	Motifs	Calmodulin-dependent protein kinase II substrate motif	4942	4479	1940	1861	1.0584	1.6992e-27	1.612e-26
TMTMS2_MSA_reg	no	Motifs	PKA kinase substrate motif	4942	4479	3372	3163	1.035	1.7577e-27	1.6236e-26
TMTMS2_MSA_reg	up	SILAC_IT_MSA_reg	NA	4942	1308	4378	1255	1.0831	9.1259e-27	1.8252e-26
TMTMS2_MSA_reg	up	Motifs	Growth associated histone HI kinase substrate motif	4942	1308	1158	451	1.4715	3.4723e-27	3.1251e-26
TMTMS2_MSA_reg	up	SILAC_MSA_reg	no	4942	1308	1552	564	1.373	4.0166e-26	9.6399e-26
TMTMS2_MSA_reg	up	SILAC_MR_MSA_reg	down	4942	1308	367	187	1.9252	1.2782e-25	2.5565e-25
TMTMS2_MSA_reg	up	Motifs	14-3-3 domain binding motif	4942	1308	1683	600	1.347	1.066e-25	9.3546e-25
TMTMS2_MSA_reg	down	LFQ_IT_MSA_reg	NA	4942	1365	4448	1317	1.072	7.5594e-25	2.2678e-24
TMTMS2_MSA_reg	down	Motifs	Akt kinase substrate motif	4942	1365	417	210	1.8233	3.5614e-25	3.0489e-24
TMTMS2_MSA_reg	up	Motifs	Calmodulin-dependent protein kinase II substrate motif	4942	1308	1940	669	1.3029	7.0541e-25	5.8952e-24
TMTMS2_MSA_reg	up	GOBP name	DNA metabolic process	4942	1308	415	208	1.8937	2.6109e-27	1.2459e-23
TMTMS2_MSA_reg	up	Motifs	PKA kinase substrate motif	4942	1308	3372	1035	1.1597	1.6119e-24	1.3158e-23
TMTMS2_MSA_reg	up	SILAC_IT_MSA_reg	no	4942	1308	2471	807	1.2339	1.3562e-23	2.3249e-23
TMTMS2_MSA_reg	no	Motifs	GSK3 kinase substrate motif	4942	4479	1385	1340	1.0675	4.6122e-24	3.6793e-23
TMTMS2_MSA_reg	up	SILAC_MSA_reg	down	4942	1308	321	165	1.9421	3.9515e-23	7.9029e-23
TMTMS2_MSA_reg	down	SILAC_IT_MSA_reg	NA	4942	1365	4378	1300	1.0751	7.6092e-23	1.1414e-22
TMTMS2_MSA_reg	no	Motifs	MAPKAPK2 kinase substrate motif	4942	4479	1546	1488	1.062	4.8387e-23	3.6921e-22
TMTMS2_MSA_reg	no	Motifs	14-3-3 domain binding motif	4942	4479	1683	1615	1.0588	4.7488e-23	3.704e-22
TMTMS2_MSA_reg	down	Motifs	GSK3, Erk1, Erk2 and CDK5 kinase motif	4942	1365	237	135	2.0623	1.5755e-22	1.1766e-21
TMTMS2_MSA_reg	up	GOBP name	cellular macromolecule metabolic process	4942	1308	2321	773	1.2583	3.6557e-25	1.4537e-21
TMTMS2_MSA_reg	down	Motifs	MAPKAPK1 kinase substrate motif	4942	1365	489	230	1.7029	2.0411e-22	1.4926e-21
TMTMS2_MSA_reg	up	Motifs	PKC kinase substrate motif	4942	1308	3230	993	1.1616	4.6236e-22	3.312e-21
TMTMS2_MSA_reg	up	GOBP name	RNA metabolic process	4942	1308	1311	488	1.4064	2.3802e-24	8.1127e-21
TMTMS2_MSA_reg	no	Motifs	Pyruvate dehydrogenase kinase substrate motif	4942	4479	1049	1021	1.0739	2.9633e-21	2.0802e-20
TMTMS2_MSA_reg	up	TMTMS3_MSA_reg	down	4942	1308	576	247	1.6202	3.7079e-20	5.5618e-20
TMTMS2_MSA_reg	down	Motifs	PKC epsilon kinase substrate motif	4942	1365	569	254	1.6162	8.1244e-21	5.5915e-20
TMTMS2_MSA_reg	down	Motifs	Phosphorylase kinase substrate motif	4942	1365	760	318	1.5149	1.1276e-20	7.6116e-20
TMTMS2_MSA_reg	up	GOBP name	macromolecule metabolic process	4942	1308	2382	782	1.2404	3.816e-23	1.1381e-19
TMTMS2_MSA_reg	up	Motifs	Chk1 kinase substrate motif	4942	1308	920	357	1.4661	2.5854e-20	1.7122e-19
TMTMS2_MSA_reg	down	Motifs	ATM kinase substrate motif	4942	1365	675	288	1.5448	4.3434e-20	2.8232e-19
TMTMS2_MSA_reg	up	Motifs	CDK1,2,4,6 kinase substrate motif	4942	1308	984	374	1.4361	1.6042e-19	1.0238e-18
TMTMS2_MSA_reg	up	Motifs	Cdc2 kinase substrate motif	4942	1308	985	374	1.4346	1.9759e-19	1.2384e-18
TMTMS2_MSA_reg	up	Motifs	BARD1 BRCT domain binding motif	4942	1308	377	177	1.7739	2.894e-19	1.7821e-18
TMTMS2_MSA_reg	down	SILAC_IT_MSA_reg	up	4942	1365	489	220	1.6289	1.7738e-18	2.3651e-18
TMTMS2_MSA_reg	up	Motifs	CDK5 kinase substrate motif	4942	1308	156	93	2.2524	6.2621e-19	3.7896e-18
TMTMS2_MSA_reg	up	GOBP name	cellular macromolecule biosynthetic process	4942	1308	1069	406	1.435	2.1686e-21	5.7489e-18
TMTMS2_MSA_reg	down	Motifs	RAF1 kinase substrate motif	4942	1365	148	91	2.2261	1.8074e-18	1.0753e-17
TMTMS2_MSA_reg	no	Motifs	Chk1 kinase substrate motif	4942	4479	920	895	1.0734	3.6218e-18	2.1188e-17
TMTMS2_MSA_reg	up	GOBP name	macromolecule biosynthetic process	4942	1308	1076	406	1.4256	9.4356e-21	2.2512e-17
TMTMS2_MSA_reg	no	Motifs	ERK1,2 kinase substrate motif	4942	4479	2849	2669	1.0337	6.3462e-18	3.6516e-17
TMTMS2_MSA_reg	no	Motifs	Casein kinase I substrate motif	4942	4479	1742	1658	1.0502	1.0447e-17	5.9145e-17
TMTMS2_MSA_reg	down	Motifs	Chk1 kinase substrate motif	4942	1365	920	360	1.4167	1.1379e-17	6.3399e-17
TMTMS2_MSA_reg	no	Motifs	b-Adrenergic Receptor kinase substrate motif	4942	4479	1899	1802	1.047	1.5264e-17	8.3712e-17
TMTMS2_MSA_reg	up	Motifs	PKC epsilon kinase substrate motif	4942	1308	569	237	1.5737	2.0431e-17	1.1033e-16
TMTMS2_MSA_reg	no	Motifs	Plk1 PBD domain binding motif	4942	4479	1275	1225	1.0601	2.9493e-17	1.5451e-16
TMTMS2_MSA_reg	no	Motifs	MDC1 BRCT domain binding motif	4942	4479	1275	1225	1.0601	2.9493e-17	1.5685e-16
TMTMS2_MSA_reg	up	Motifs	Calmodulin-dependent protein kinase IV substrate motif	4942	1308	803	310	1.4586	5.0784e-17	2.6213e-16
TMTMS2_MSA_reg	no	TMTMS3_MSA_reg	NA	4942	4479	3736	3461	1.0222	2.1885e-16	2.918e-16
TMTMS2_MSA_reg	up	GOBP name	response to DNA damage stimulus	4942	1308	375	177	1.7834	1.4356e-19	3.1139e-16
TMTMS2_MSA_reg	no	Motifs	Phosphorylase kinase substrate motif	4942	4479	760	742	1.0772	1.2517e-16	6.3672e-16
TMTMS2_MSA_reg	up	GOBP name	transcription, DNA-dependent	4942	1308	804	317	1.4897	4.5594e-19	9.0651e-16
TMTMS2_MSA_reg	up	LFQ_MSA_reg	up	4942	1308	30	29	3.6523	3.1956e-16	9.5869e-16
TMTMS2_MSA_reg	up	GOBP name	DNA repair	4942	1308	250	130	1.9647	6.9481e-19	1.2752e-15
TMTMS2_MSA_reg	down	LFQ_IT_MSA_reg	down	4942	1365	33	31	3.4011	1.0407e-15	2.4976e-15
TMTMS2_MSA_reg	down	LFQM_MSA_reg	NA	4942	1365	4688	1344	1.038	2.7002e-15	5.4005e-15
TMTMS2_MSA_reg	no	Motifs	Calmodulin-dependent protein kinase IV substrate motif	4942	4479	803	781	1.0731	1.1704e-15	5.8688e-15
TMTMS2_MSA_reg	up	LFQ_IT_MSA_reg	NA	4942	1308	4448	1245	1.0575	3.7593e-15	7.5186e-15
TMTMS2_MSA_reg	down	SILAC_MR_MSA_reg	up	4942	1365	172	95	1.9997	5.6983e-15	9.7685e-15
TMTMS2_MSA_reg	up	Motifs	GSK3, Erk1, Erk2 and CDK5 kinase motif	4942	1308	237	118	1.8812	2.1548e-15	1.0653e-14
TMTMS2_MSA_reg	up	LFQ_IT_MSA_reg	up	4942	1308	33	30	3.4348	8.281e-15	1.4196e-14
TMTMS2_MSA_reg	no	Motifs	WW domain binding motif	4942	4479	3028	2823	1.0287	3.0367e-15	1.4601e-14
TMTMS2_MSA_reg	no	Motifs	GSK-3, ERK1, ERK2, CDK5 substrate motif	4942	4479	3028	2823	1.0287	3.0367e-15	1.4804e-14
TMTMS2_MSA_reg	up	GOBP name	RNA biosynthetic process	4942	1308	946	356	1.4219	1.216e-17	2.0724e-14
TMTMS2_MSA_reg	down	Motifs	AMP-activated protein kinase substrate motif	4942	1365	465	202	1.5728	5.1965e-15	2.4648e-14
TMTMS2_MSA_reg	up	Motifs	Phosphorylase kinase substrate motif	4942	1308	760	289	1.4367	8.4618e-15	3.9601e-14
TMTMS2_MSA_reg	up	LFQM_MSA_reg	down	4942	1308	117	69	2.2282	5.0366e-14	8.6342e-14
TMTMS2_MSA_reg	down	Motifs	ZIP kinase substrate motif	4942	1365	291	139	1.7294	2.2152e-14	1.0231e-13
TMTMS2_MSA_reg	down	Motifs	PAK2 kinase substrate motif	4942	1365	484	206	1.541	3.4302e-14	1.5637e-13
TMTMS2_MSA_reg	up	GOBP name	regulation of nucleobase-containing compound metabolic process	4942	1308	1462	503	1.2999	1.8665e-16	2.9689e-13
TMTMS2_MSA_reg	up	GOBP name	chromosome organization	4942	1308	458	197	1.6252	3.1985e-16	4.489e-13
TMTMS2_MSA_reg	up	GOBP name	regulation of nitrogen compound metabolic process	4942	1308	1490	510	1.2932	3.1932e-16	4.7617e-13
TMTMS2_MSA_reg	up	SILAC_MR_MSA_reg	NA	4942	1308	4709	1289	1.0342	4.0116e-13	6.0175e-13
TMTMS2_MSA_reg	down	SILAC_MSA_reg	up	4942	1365	147	81	1.995	7.1002e-13	1.2172e-12
TMTMS2_MSA_reg	down	SILAC_MSA_reg	NA	4942	1365	4753	1351	1.0291	9.9758e-13	1.4964e-12
TMTMS2_MSA_reg	up	Motifs	MAPKAPK1 kinase substrate motif	4942	1308	489	198	1.5299	3.8378e-13	1.727e-12
TMTMS2_MSA_reg	down	Motifs	Plk1 kinase substrate motif	4942	1365	98	61	2.2536	3.9741e-13	1.7657e-12
TMTMS2_MSA_reg	up	GOBP name	primary metabolic process	4942	1308	2582	804	1.1765	1.4099e-15	1.8688e-12
TMTMS2_MSA_reg	down	SILAC_MR_MSA_reg	NA	4942	1365	4709	1343	1.0326	1.8528e-12	2.4705e-12
TMTMS2_MSA_reg	up	SILAC_MSA_reg	NA	4942	1308	4753	1295	1.0294	1.9822e-12	2.6429e-12
TMTMS2_MSA_reg	up	Motifs	RAF1 kinase substrate motif	4942	1308	148	79	2.0168	1.1041e-12	4.8442e-12
TMTMS2_MSA_reg	no	Motifs	Calmodulin-dependent protein kinase II alpha substrate motif	4942	4479	328	326	1.0966	1.9917e-12	8.6309e-12
TMTMS2_MSA_reg	up	GOBP name	cellular metabolic process	4942	1308	2633	814	1.1681	7.3112e-15	9.181e-12
TMTMS2_MSA_reg	down	Motifs	Calmodulin-dependent protein kinase IV substrate motif	4942	1365	803	303	1.3661	2.397e-12	1.026e-11
TMTMS2_MSA_reg	up	Motifs	CDK kinase substrate motif	4942	1308	845	305	1.3638	3.0926e-12	1.3078e-11
TMTMS2_MSA_reg	down	LFQ_MSA_reg	down	4942	1365	23	22	3.4631	7.5298e-12	1.8072e-11
TMTMS2_MSA_reg	up	GOBP name	cellular response to stress	4942	1308	626	246	1.4848	1.8885e-14	2.2529e-11
TMTMS2_MSA_reg	no	Motifs	Growth associated histone HI kinase substrate motif	4942	4479	1158	1104	1.0519	8.8525e-12	3.6991e-11
TMTMS2_MSA_reg	up	GOBP name	cellular biosynthetic process	4942	1308	1330	455	1.2926	4.6079e-14	5.2353e-11
TMTMS2_MSA_reg	no	Motifs	BARD1 BRCT domain binding motif	4942	4479	377	372	1.0887	1.8046e-11	7.4518e-11
TMTMS2_MSA_reg	up	Motifs	Pim1 kinase substrate sequence	4942	1308	179	88	1.8575	2.0876e-11	8.5204e-11
TMTMS2_MSA_reg	up	GOBP name	biosynthetic process	4942	1308	1340	456	1.2857	1.204e-13	1.3057e-10
TMTMS2_MSA_reg	up	LFQM_MSA_reg	NA	4942	1308	4688	1281	1.0324	1.0009e-10	1.5014e-10
TMTMS2_MSA_reg	up	Motifs	Akt kinase substrate motif	4942	1308	417	168	1.5222	4.5504e-11	1.8359e-10
TMTMS2_MSA_reg	no	Motifs	PAK2 kinase substrate motif	4942	4479	484	473	1.0783	5.1277e-11	2.0453e-10
TMTMS2_MSA_reg	up	Motifs	Plk1 kinase substrate motif	4942	1308	98	56	2.159	6.8708e-11	2.7097e-10
TMTMS2_MSA_reg	up	GOBP name	regulation of RNA metabolic process	4942	1308	1232	423	1.2973	3.2805e-13	3.4031e-10
TMTMS2_MSA_reg	up	Motifs	PAK2 kinase substrate motif	4942	1308	484	188	1.4676	1.1495e-10	4.4829e-10
TMTMS2_MSA_reg	up	GOBP name	regulation of cellular macromolecule biosynthetic process	4942	1308	1314	445	1.2796	7.2072e-13	7.1648e-10
TMTMS2_MSA_reg	down	GOBP name	cell cycle process	4942	1365	509	210	1.4937	7.9988e-13	7.6337e-10
TMTMS2_MSA_reg	up	Motifs	AMP-activated protein kinase substrate motif	4942	1308	465	181	1.4707	2.1681e-10	8.3628e-10
TMTMS2_MSA_reg	down	Motifs	Pim1 kinase substrate sequence	4942	1365	179	88	1.7799	2.3584e-10	8.9979e-10
TMTMS2_MSA_reg	up	GOBP name	regulation of transcription, DNA-dependent	4942	1308	1160	400	1.3029	9.9296e-13	9.1119e-10
TMTMS2_MSA_reg	up	GOBP name	regulation of macromolecule biosynthetic process	4942	1308	1321	446	1.2756	1.1801e-12	1.0428e-09
TMTMS2_MSA_reg	up	GOBP name	negative regulation of nucleobase-containing compound metabolic process	4942	1308	501	200	1.5083	1.4221e-12	1.17e-09
TMTMS2_MSA_reg	up	GOBP name	metabolic process	4942	1308	2780	841	1.143	1.3895e-12	1.184e-09
TMTMS2_MSA_reg	up	GOBP name	negative regulation of nitrogen compound metabolic process	4942	1308	503	200	1.5023	2.2102e-12	1.7578e-09
TMTMS2_MSA_reg	no	Motifs	MAPKAPK1 kinase substrate motif	4942	4479	489	476	1.074	6.2626e-10	2.3636e-09
TMTMS2_MSA_reg	up	LFQ_MSA_reg	NA	4942	1308	4793	1297	1.0224	1.5143e-09	3.0287e-09
TMTMS2_MSA_reg	up	GOBP name	regulation of cellular biosynthetic process	4942	1308	1358	454	1.2631	4.0187e-12	3.093e-09
TMTMS2_MSA_reg	up	GOBP name	DNA replication	4942	1308	123	68	2.0888	5.053e-12	3.7675e-09
TMTMS2_MSA_reg	up	Motifs	WW domain binding motif	4942	1308	3028	889	1.1093	1.0384e-09	3.8365e-09
TMTMS2_MSA_reg	up	Motifs	GSK-3, ERK1, ERK2, CDK5 substrate motif	4942	1308	3028	889	1.1093	1.0384e-09	3.8773e-09
TMTMS2_MSA_reg	up	GOBP name	double-strand break repair	4942	1308	82	51	2.3499	6.2966e-12	4.5524e-09
TMTMS2_MSA_reg	up	GOBP name	regulation of cellular metabolic process	4942	1308	1916	608	1.199	7.1172e-12	4.9944e-09
TMTMS2_MSA_reg	up	GOBP name	regulation of primary metabolic process	4942	1308	1847	589	1.2049	7.5483e-12	5.1456e-09
TMTMS2_MSA_reg	up	GOBP name	regulation of biosynthetic process	4942	1308	1363	454	1.2585	7.8332e-12	5.1914e-09
TMTMS2_MSA_reg	up	Motifs	ZIP kinase substrate motif	4942	1308	291	122	1.584	1.426e-09	5.2139e-09
TMTMS2_MSA_reg	down	LFQ_MSA_reg	NA	4942	1365	4793	1352	1.0213	4.9197e-09	8.4337e-09
TMTMS2_MSA_reg	no	Motifs	PKC epsilon kinase substrate motif	4942	4479	569	550	1.0665	2.7178e-09	9.8346e-09
TMTMS2_MSA_reg	down	LFQM_MSA_reg	up	4942	1365	97	53	1.9782	9.7338e-09	1.2978e-08
TMTMS2_MSA_reg	down	Motifs	BARD1 BRCT domain binding motif	4942	1365	377	153	1.4693	5.0181e-09	1.7973e-08
TMTMS2_MSA_reg	up	TMTMS3_MSA_reg	no	4942	1308	3384	972	1.0853	1.6283e-08	1.9539e-08
TMTMS2_MSA_reg	up	GOBP name	response to ionizing radiation	4942	1308	64	42	2.4795	3.8239e-11	2.4658e-08
TMTMS2_MSA_reg	down	GOBP name	organelle organization	4942	1365	1218	424	1.2603	4.4622e-11	2.8017e-08
TMTMS2_MSA_reg	up	GOBP name	regulation of macromolecule metabolic process	4942	1308	1774	563	1.1991	9.5313e-11	5.831e-08
TMTMS2_MSA_reg	up	GOBP name	chromatin organization	4942	1308	347	144	1.5679	1.0637e-10	6.3449e-08
TMTMS2_MSA_reg	up	GOBP name	regulation of metabolic process	4942	1308	2052	638	1.1747	1.2805e-10	7.4513e-08
TMTMS2_MSA_reg	up	GOBP name	negative regulation of cellular macromolecule biosynthetic process	4942	1308	498	192	1.4567	1.4923e-10	8.4773e-08
TMTMS2_MSA_reg	up	GOBP name	DNA conformation change	4942	1308	66	42	2.4044	1.6293e-10	9.0404e-08
TMTMS2_MSA_reg	up	GOBP name	negative regulation of macromolecule biosynthetic process	4942	1308	501	192	1.448	2.6807e-10	1.4536e-07
TMTMS2_MSA_reg	no	Motifs	Akt kinase substrate motif	4942	4479	417	405	1.0716	4.472e-08	1.5855e-07
TMTMS2_MSA_reg	up	GOBP name	negative regulation of transcription, DNA-dependent	4942	1308	426	168	1.49	3.2121e-10	1.703e-07
TMTMS2_MSA_reg	up	GOBP name	positive regulation of nucleobase-containing compound metabolic process	4942	1308	554	208	1.4186	3.6381e-10	1.887e-07
TMTMS2_MSA_reg	up	GOBP name	DNA geometric change	4942	1308	43	31	2.7239	4.0134e-10	1.9542e-07
TMTMS2_MSA_reg	up	GOBP name	DNA duplex unwinding	4942	1308	43	31	2.7239	4.0134e-10	1.9949e-07
TMTMS2_MSA_reg	up	GOBP name	DNA recombination	4942	1308	109	59	2.0451	3.9389e-10	1.9995e-07
TMTMS2_MSA_reg	up	GOBP name	regulation of gene expression	4942	1308	1403	456	1.228	4.7783e-10	2.2801e-07
TMTMS2_MSA_reg	up	GOBP name	positive regulation of nitrogen compound metabolic process	4942	1308	559	209	1.4126	5.0024e-10	2.2952e-07
TMTMS2_MSA_reg	up	GOBP name	negative regulation of cellular biosynthetic process	4942	1308	517	196	1.4324	4.9224e-10	2.3028e-07
TMTMS2_MSA_reg	up	GOBP name	negative regulation of RNA metabolic process	4942	1308	457	177	1.4634	5.5133e-10	2.4819e-07
TMTMS2_MSA_reg	up	GOBP name	RNA processing	4942	1308	405	160	1.4927	7.5082e-10	3.3174e-07
TMTMS2_MSA_reg	up	GOBP name	negative regulation of biosynthetic process	4942	1308	520	196	1.4241	8.5685e-10	3.717e-07
TMTMS2_MSA_reg	up	GOBP name	mRNA processing	4942	1308	247	107	1.6367	1.743e-09	7.426e-07
TMTMS2_MSA_reg	no	SILAC_IT_MSA_reg	up	4942	4479	489	470	1.0605	7.0144e-07	8.4172e-07
TMTMS2_MSA_reg	down	GOBP name	nucleic acid metabolic process	4942	1365	1584	522	1.1931	2.2348e-09	9.3543e-07
TMTMS2_MSA_reg	up	Motifs	ERK1,2 kinase substrate motif	4942	1308	2849	826	1.0954	3.9077e-07	1.3716e-06
TMTMS2_MSA_reg	down	GOBP name	cellular component organization	4942	1365	1851	597	1.1677	3.9252e-09	1.5873e-06
TMTMS2_MSA_reg	no	LFQ_IT_MSA_reg	NA	4942	4479	4448	4062	1.0076	1.061e-06	1.5915e-06
TMTMS2_MSA_reg	down	GOBP name	cellular component organization or biogenesis	4942	1365	1872	603	1.1662	3.8788e-09	1.5956e-06
TMTMS2_MSA_reg	no	Motifs	Calmodulin-dependent protein kinase I substrate motif	4942	4479	221	218	1.0884	4.8453e-07	1.6838e-06
TMTMS2_MSA_reg	up	GOBP name	positive regulation of RNA metabolic process	4942	1308	523	194	1.4015	4.6065e-09	1.8318e-06
TMTMS2_MSA_reg	down	Motifs	p70 Ribosomal S6 kinase substrate motif	4942	1365	140	65	1.681	6.6191e-07	2.2778e-06
TMTMS2_MSA_reg	up	GOBP name	regulation of transcription from RNA polymerase II promoter	4942	1308	637	228	1.3524	6.7792e-09	2.6088e-06
TMTMS2_MSA_reg	up	GOBP name	positive regulation of cellular biosynthetic process	4942	1308	571	208	1.3763	6.7741e-09	2.6496e-06
TMTMS2_MSA_reg	no	Motifs	ZIP kinase substrate motif	4942	4479	291	284	1.0768	9.1979e-07	3.1344e-06
TMTMS2_MSA_reg	down	GOBP name	cellular component organization at cellular level	4942	1365	1607	525	1.1828	8.7062e-09	3.2972e-06
TMTMS2_MSA_reg	down	GOBP name	cellular component organization or biogenesis at cellular level	4942	1365	1628	531	1.1809	8.8461e-09	3.2978e-06
TMTMS2_MSA_reg	no	SILAC_IT_MSA_reg	down	4942	4479	579	552	1.0519	3.3786e-06	3.6858e-06
TMTMS2_MSA_reg	up	GOBP name	positive regulation of biosynthetic process	4942	1308	577	209	1.3686	1.0484e-08	3.7333e-06
TMTMS2_MSA_reg	up	GOBP name	negative regulation of cellular metabolic process	4942	1308	673	238	1.3362	1.0192e-08	3.741e-06
TMTMS2_MSA_reg	up	GOBP name	regulation of DNA metabolic process	4942	1308	130	64	1.8601	1.0408e-08	3.7624e-06
TMTMS2_MSA_reg	down	Motifs	CLK1 kinase substrate motif	4942	1365	128	60	1.6971	1.1745e-06	3.9641e-06
TMTMS2_MSA_reg	up	GOBP name	RNA splicing	4942	1308	201	89	1.673	1.1568e-08	4.0588e-06
TMTMS2_MSA_reg	no	Motifs	Src kinase substrate motif	4942	4479	136	136	1.1034	1.273e-06	4.2554e-06
TMTMS2_MSA_reg	up	GOBP name	negative regulation of gene expression	4942	1308	476	177	1.405	1.8637e-08	6.4444e-06
TMTMS2_MSA_reg	down	Motifs	CDK4 kinase substrate motif	4942	1365	42	26	2.2413	2.5381e-06	8.4045e-06
TMTMS2_MSA_reg	up	GOBP name	response to stress	4942	1308	919	308	1.2663	2.9891e-08	1.0188e-05
TMTMS2_MSA_reg	up	GOBP name	negative regulation of macromolecule metabolic process	4942	1308	690	240	1.3142	4.4223e-08	1.4861e-05
TMTMS2_MSA_reg	down	Motifs	Aurora-A kinase substrate motif	4942	1365	162	70	1.5644	5.6461e-06	1.8521e-05
TMTMS2_MSA_reg	up	GOBP name	cation transport	4942	1308	102	6	0.22225	5.6072e-08	1.8581e-05
TMTMS2_MSA_reg	up	GOBP name	chromatin modification	4942	1308	299	119	1.5037	7.2745e-08	2.3776e-05
TMTMS2_MSA_reg	no	Motifs	AMP-activated protein kinase substrate motif	4942	4479	465	445	1.0559	8.0205e-06	2.6067e-05
TMTMS2_MSA_reg	down	GOBP name	microtubule cytoskeleton organization	4942	1365	150	71	1.7137	8.3799e-08	2.7018e-05
TMTMS2_MSA_reg	up	GOBP name	transport	4942	1308	1020	208	0.77047	1.0384e-07	3.2599e-05
TMTMS2_MSA_reg	up	GOBP name	negative regulation of metabolic process	4942	1308	720	247	1.2962	1.0332e-07	3.2868e-05
TMTMS2_MSA_reg	down	GOBP name	chromosome organization	4942	1365	458	174	1.3755	1.1043e-07	3.4217e-05
TMTMS2_MSA_reg	down	GOBP name	RNA metabolic process	4942	1365	1311	432	1.193	1.1462e-07	3.506e-05
TMTMS2_MSA_reg	no	Motifs	CDK kinase substrate motif	4942	4479	845	796	1.0394	1.2366e-05	3.982e-05
TMTMS2_MSA_reg	down	GOBP name	transcription, DNA-dependent	4942	1365	804	281	1.2654	1.3238e-07	3.9982e-05
TMTMS2_MSA_reg	up	GOBP name	positive regulation of macromolecule metabolic process	4942	1308	787	266	1.277	1.3695e-07	4.0845e-05
TMTMS2_MSA_reg	down	GOBP name	nuclear division	4942	1365	160	74	1.6745	1.4292e-07	4.1584e-05
TMTMS2_MSA_reg	down	GOBP name	mitosis	4942	1365	160	74	1.6745	1.4292e-07	4.2097e-05
TMTMS2_MSA_reg	up	GOBP name	cell cycle checkpoint	4942	1308	91	47	1.9514	1.4838e-07	4.2653e-05
TMTMS2_MSA_reg	up	GOBP name	transcription from RNA polymerase II promoter	4942	1308	211	89	1.5937	1.6623e-07	4.7216e-05
TMTMS2_MSA_reg	no	Motifs	GSK3, Erk1, Erk2 and CDK5 kinase motif	4942	4479	237	231	1.0754	1.5392e-05	4.9115e-05
TMTMS2_MSA_reg	up	Motifs	HMGCoA Reductase kinase substrate motif	4942	1308	173	70	1.5288	1.5956e-05	5.0456e-05
TMTMS2_MSA_reg	up	GOBP name	ion transport	4942	1308	134	12	0.33835	1.9234e-07	5.3988e-05
TMTMS2_MSA_reg	down	Motifs	Calmodulin-dependent protein kinase I substrate motif	4942	1365	221	88	1.4417	1.8381e-05	5.7606e-05
TMTMS2_MSA_reg	no	Motifs	Cdc2 kinase substrate motif	4942	4479	985	924	1.035	1.9195e-05	5.9623e-05
TMTMS2_MSA_reg	down	GOBP name	cytoskeleton organization	4942	1365	381	148	1.4064	2.178e-07	6.0424e-05
TMTMS2_MSA_reg	no	Motifs	CDK1,2,4,6 kinase substrate motif	4942	4479	984	923	1.035	2.0042e-05	6.1708e-05
TMTMS2_MSA_reg	up	GOBP name	positive regulation of transcription, DNA-dependent	4942	1308	479	173	1.3646	2.5556e-07	7.0085e-05
TMTMS2_MSA_reg	down	LFQ_IT_MSA_reg	up	4942	1365	33	20	2.1943	5.4221e-05	7.2295e-05
TMTMS2_MSA_reg	down	GOBP name	nucleobase-containing compound metabolic process	4942	1365	1677	535	1.155	2.7187e-07	7.371e-05
TMTMS2_MSA_reg	up	GOBP name	regulation of cell cycle arrest	4942	1308	143	65	1.7174	3.2678e-07	8.6629e-05
TMTMS2_MSA_reg	up	GOBP name	positive regulation of cellular metabolic process	4942	1308	777	261	1.2692	3.2618e-07	8.7443e-05
TMTMS2_MSA_reg	up	GOBP name	positive regulation of metabolic process	4942	1308	830	276	1.2564	3.8207e-07	9.9086e-05
TMTMS2_MSA_reg	up	GOBP name	positive regulation of gene expression	4942	1308	518	184	1.3421	3.8152e-07	0.00010003
TMTMS2_MSA_reg	down	Motifs	HMGCoA Reductase kinase substrate motif	4942	1365	173	71	1.4859	3.547e-05	0.00010826
TMTMS2_MSA_reg	down	GOBP name	protein-DNA complex subunit organization	4942	1365	70	39	2.0171	4.2508e-07	0.00010905
TMTMS2_MSA_reg	down	GOBP name	cell cycle phase	4942	1365	178	79	1.6069	4.3604e-07	0.00011067
TMTMS2_MSA_reg	down	Motifs	Calmodulin-dependent protein kinase II alpha substrate motif	4942	1365	328	121	1.3356	3.7297e-05	0.00011286
TMTMS2_MSA_reg	up	GOBP name	metal ion transport	4942	1308	87	5	0.21714	4.5725e-07	0.00011484
TMTMS2_MSA_reg	up	GOBP name	establishment of localization	4942	1308	1072	225	0.79302	5.8653e-07	0.00014577
TMTMS2_MSA_reg	down	GOBP name	organelle fission	4942	1365	168	75	1.6163	6.3782e-07	0.00015688
TMTMS2_MSA_reg	up	GOBP name	positive regulation of macromolecule biosynthetic process	4942	1308	535	188	1.3277	6.449e-07	0.00015701
TMTMS2_MSA_reg	down	GOBP name	RNA biosynthetic process	4942	1365	946	319	1.2209	8.0359e-07	0.00019366
TMTMS2_MSA_reg	down	Motifs	ERK1, ERK2, SAPK, CDK5 and GSK3 kinase substrate motif	4942	1365	22	15	2.4685	7.1097e-05	0.00021329
TMTMS2_MSA_reg	up	GOBP name	regulation of cell cycle process	4942	1308	246	98	1.5052	9.2705e-07	0.00022119
TMTMS2_MSA_reg	up	Motifs	CLK1 kinase substrate motif	4942	1308	128	53	1.5644	7.4635e-05	0.00022201
TMTMS2_MSA_reg	down	LFQ_MSA_reg	up	4942	1365	30	18	2.1723	0.00014994	0.0002249
TMTMS2_MSA_reg	up	GOBP name	DNA integrity checkpoint	4942	1308	49	29	2.2361	9.6533e-07	0.00022804
TMTMS2_MSA_reg	no	SILAC_MR_MSA_reg	down	4942	4479	367	350	1.0523	0.0001963	0.00023556
TMTMS2_MSA_reg	up	GOBP name	cell cycle process	4942	1308	509	179	1.3287	1.1275e-06	0.00026373
TMTMS2_MSA_reg	no	Motifs	p70 Ribosomal S6 kinase substrate motif	4942	4479	140	138	1.0876	9.3766e-05	0.00027657
TMTMS2_MSA_reg	no	SILAC_MSA_reg	down	4942	4479	321	307	1.0552	0.00023977	0.00028773
TMTMS2_MSA_reg	down	GOBP name	protein-DNA complex assembly	4942	1365	60	34	2.0516	1.3579e-06	0.00031455
TMTMS2_MSA_reg	up	GOBP name	cellular nitrogen compound biosynthetic process	4942	1308	95	7	0.2784	1.5117e-06	0.0003468
TMTMS2_MSA_reg	no	LFQM_MSA_reg	NA	4942	4479	4688	4265	1.0038	0.00029622	0.00035546
TMTMS2_MSA_reg	up	GOBP name	regulation of cell cycle	4942	1308	439	157	1.3512	1.7228e-06	0.00039148
TMTMS2_MSA_reg	down	GOBP name	nucleosome organization	4942	1365	68	37	1.97	1.7579e-06	0.00039567
TMTMS2_MSA_reg	no	GOBP name	response to DNA damage stimulus	4942	4479	375	313	0.92095	1.8253e-06	0.000407
TMTMS2_MSA_reg	down	GOBP name	cell cycle	4942	1365	397	149	1.3588	1.9293e-06	0.00042622
TMTMS2_MSA_reg	up	GOBP name	recombinational repair	4942	1308	43	26	2.2845	1.9938e-06	0.00042855
TMTMS2_MSA_reg	down	GOBP name	nucleosome assembly	4942	1365	51	30	2.1297	1.9722e-06	0.0004317
TMTMS2_MSA_reg	up	GOBP name	double-strand break repair via homologous recombination	4942	1308	43	26	2.2845	1.9938e-06	0.00043245
TMTMS2_MSA_reg	no	GOBP name	cell adhesion	4942	4479	182	180	1.0912	2.2458e-06	0.00047002
TMTMS2_MSA_reg	no	GOBP name	biological adhesion	4942	4479	182	180	1.0912	2.2458e-06	0.00047418
TMTMS2_MSA_reg	up	GOBP name	regulation of signaling	4942	1308	773	156	0.7625	2.2328e-06	0.00047565
TMTMS2_MSA_reg	down	GOBP name	cytokinesis	4942	1365	42	26	2.2413	2.5381e-06	0.00052658
TMTMS2_MSA_reg	up	GOBP name	negative regulation of transcription from RNA polymerase II promoter	4942	1308	289	110	1.4381	2.5904e-06	0.00053281
TMTMS2_MSA_reg	up	GOBP name	DNA damage checkpoint	4942	1308	46	27	2.2177	2.8062e-06	0.00057224
TMTMS2_MSA_reg	up	GOBP name	cell cycle	4942	1308	397	143	1.3609	3.1578e-06	0.00063848
TMTMS2_MSA_reg	no	SILAC_IT_MSA_reg	NA	4942	4479	4378	3988	1.0051	0.00067295	0.00067295
TMTMS2_MSA_reg	down	GOBP name	cellular macromolecule biosynthetic process	4942	1365	1069	351	1.1888	3.5238e-06	0.00070651
TMTMS2_MSA_reg	down	GOBP name	regulation of cellular metabolic process	4942	1365	1916	594	1.1224	3.596e-06	0.00071497
TMTMS2_MSA_reg	down	GOBP name	mitotic cell cycle	4942	1365	286	112	1.4178	3.8765e-06	0.00076437
TMTMS2_MSA_reg	up	Motifs	Calmodulin-dependent protein kinase I substrate motif	4942	1308	221	80	1.3677	0.00029042	0.00084947
TMTMS2_MSA_reg	down	GOBP name	cell division	4942	1365	223	91	1.4774	4.4937e-06	0.00087881
TMTMS2_MSA_reg	up	KEGG name	Cell cycle - yeast	4942	1308	47	28	2.2509	1.2324e-06	0.00087996
TMTMS2_MSA_reg	no	Motifs	ALK kinase substrate motif	4942	4479	105	104	1.0929	0.00032335	0.00093797
TMTMS2_MSA_reg	no	Motifs	Aurora-A kinase substrate motif	4942	4479	162	158	1.0761	0.00032691	0.00094054
TMTMS2_MSA_reg	down	GOBP name	positive regulation of immune system process	4942	1365	202	30	0.5377	4.9885e-06	0.00096766
TMTMS2_MSA_reg	no	TMTMS3_MSA_reg	up	4942	4479	619	541	0.96434	0.00094202	0.0010277
TMTMS2_MSA_reg	down	GOBP name	immune response	4942	1365	287	49	0.61814	5.8737e-06	0.0011302
TMTMS2_MSA_reg	down	GOBP name	regulation of metabolic process	4942	1365	2052	630	1.1116	6.4502e-06	0.0012312
TMTMS2_MSA_reg	up	GOBP name	response to radiation	4942	1308	166	69	1.5705	6.5496e-06	0.0012402
TMTMS2_MSA_reg	down	GOBP name	macromolecule biosynthetic process	4942	1365	1076	351	1.181	6.7265e-06	0.0012538
TMTMS2_MSA_reg	down	GOBP name	biological regulation	4942	1365	3086	914	1.0723	6.7086e-06	0.0012603
TMTMS2_MSA_reg	down	GOBP name	DNA metabolic process	4942	1365	415	152	1.3261	6.9505e-06	0.0012756
TMTMS2_MSA_reg	up	GOBP name	amine metabolic process	4942	1308	106	10	0.35644	6.9228e-06	0.0012804
TMTMS2_MSA_reg	up	Motifs	Calmodulin-dependent protein kinase II alpha substrate motif	4942	1308	328	111	1.2786	0.00045092	0.0012868
TMTMS2_MSA_reg	down	GOBP name	regulation of primary metabolic process	4942	1365	1847	572	1.1212	7.1378e-06	0.0013
TMTMS2_MSA_reg	down	GOBP name	immune system process	4942	1365	477	94	0.71348	7.2088e-06	0.001303
TMTMS2_MSA_reg	no	Motifs	JAK2 kinase substrate motif	4942	4479	77	77	1.1034	0.00048257	0.001366
TMTMS2_MSA_reg	up	GOBP name	RNA splicing, via transesterification reactions	4942	1308	137	59	1.6271	8.267e-06	0.001483
TMTMS2_MSA_reg	up	GOBP name	cellular homeostasis	4942	1308	148	18	0.45952	8.7563e-06	0.0015591
TMTMS2_MSA_reg	up	Motifs	SHP1 phosphatase substrate motif	4942	1308	53	25	1.7822	0.00057712	0.0016206
TMTMS2_MSA_reg	up	GOBP name	chemical homeostasis	4942	1308	183	25	0.51616	9.4145e-06	0.0016638
TMTMS2_MSA_reg	down	Motifs	Src kinase substrate motif	4942	1365	136	54	1.4376	0.00060883	0.0016827
TMTMS2_MSA_reg	no	Motifs	DNA dependent Protein kinase substrate motif	4942	4479	1507	1393	1.0199	0.00060421	0.0016832
TMTMS2_MSA_reg	down	Motifs	NIMA kinase substrate motif	4942	1365	46	23	1.8103	0.00065246	0.0017892
TMTMS2_MSA_reg	down	GOBP name	regulation of biological process	4942	1365	2992	887	1.0733	1.0273e-05	0.0018023
TMTMS2_MSA_reg	up	GOBP name	regulation of cell communication	4942	1308	593	117	0.74546	1.0854e-05	0.0018903
TMTMS2_MSA_reg	up	GOBP name	positive regulation of cellular process	4942	1308	1301	399	1.1588	1.1061e-05	0.0019124
TMTMS2_MSA_reg	down	GOBP name	cytokinesis after mitosis	4942	1365	16	13	2.9417	1.1177e-05	0.0019185
TMTMS2_MSA_reg	no	GOBP name	DNA repair	4942	4479	250	206	0.90918	1.1926e-05	0.0020324
TMTMS2_MSA_reg	up	GOBP name	regulation of histone modification	4942	1308	54	29	2.0291	1.2622e-05	0.0021207
TMTMS2_MSA_reg	up	GOBP name	regulation of signal transduction	4942	1308	684	139	0.76781	1.2543e-05	0.0021225
TMTMS2_MSA_reg	up	GOBP name	regulation of DNA repair	4942	1308	39	23	2.2282	1.3454e-05	0.0022291
TMTMS2_MSA_reg	down	GOBP name	oxidation-reduction process	4942	1365	119	14	0.42594	1.3558e-05	0.002231
TMTMS2_MSA_reg	up	GOBP name	covalent chromatin modification	4942	1308	160	66	1.5585	1.3421e-05	0.0022393
TMTMS2_MSA_reg	down	GOBP name	immune response-regulating signaling pathway	4942	1365	129	16	0.44906	1.3835e-05	0.0022609
TMTMS2_MSA_reg	down	GOBP name	microtubule-based process	4942	1365	226	90	1.4418	1.4948e-05	0.0023935
TMTMS2_MSA_reg	down	GOBP name	tRNA metabolic process	4942	1365	57	3	0.19055	1.4944e-05	0.0024091
TMTMS2_MSA_reg	down	GOBP name	chromatin assembly or disassembly	4942	1365	50	28	2.0275	1.4893e-05	0.0024173
TMTMS2_MSA_reg	no	Motifs	ATM kinase substrate motif	4942	4479	675	591	0.96606	0.0008951	0.0024355
TMTMS2_MSA_reg	no	Motifs	RAF1 kinase substrate motif	4942	4479	148	144	1.0736	0.00093041	0.0025121
TMTMS2_MSA_reg	down	GOBP name	defense response	4942	1365	319	58	0.65828	1.5846e-05	0.0025205
TMTMS2_MSA_reg	down	GOBP name	immune response-activating signal transduction	4942	1365	128	16	0.45256	1.6838e-05	0.0026257
TMTMS2_MSA_reg	down	GOBP name	regulation of macromolecule metabolic process	4942	1365	1774	548	1.1184	1.7115e-05	0.0026346
TMTMS2_MSA_reg	up	GOBP name	histone modification	4942	1308	158	65	1.5544	1.7015e-05	0.0026361
TMTMS2_MSA_reg	down	GOBP name	positive regulation of defense response	4942	1365	123	15	0.44153	1.6808e-05	0.0026384
TMTMS2_MSA_reg	down	GOBP name	activation of immune response	4942	1365	133	17	0.46277	1.6725e-05	0.0026426
TMTMS2_MSA_reg	no	Motifs	Pim1 kinase substrate sequence	4942	4479	179	173	1.0664	0.0010087	0.0027028
TMTMS2_MSA_reg	no	GOBP name	establishment of localization	4942	4479	1072	1004	1.0334	1.8057e-05	0.0027441
TMTMS2_MSA_reg	up	GOBP name	response to gamma radiation	4942	1308	21	15	2.6988	1.8017e-05	0.0027555
TMTMS2_MSA_reg	no	GOBP name	locomotion	4942	4479	317	306	1.0651	1.8417e-05	0.0027636
TMTMS2_MSA_reg	up	GOBP name	rRNA transcription	4942	1308	13	11	3.197	1.8333e-05	0.0027685
TMTMS2_MSA_reg	down	GOBP name	cellular nitrogen compound metabolic process	4942	1365	1761	544	1.1184	1.8579e-05	0.0027704
TMTMS2_MSA_reg	down	GOBP name	positive regulation of immune response	4942	1365	147	20	0.49259	1.8914e-05	0.002803
TMTMS2_MSA_reg	up	KEGG name	Bacterial invasion of epithelial cells	4942	1308	38	0	0	8.0159e-06	0.0028617
TMTMS2_MSA_reg	up	GOBP name	DNA-dependent DNA replication initiation	4942	1308	19	14	2.784	1.9921e-05	0.002934
TMTMS2_MSA_reg	up	GOBP name	positive regulation of viral transcription	4942	1308	35	21	2.267	2.2104e-05	0.0032157
TMTMS2_MSA_reg	down	GOBP name	regulation of biosynthetic process	4942	1365	1363	430	1.1422	2.1973e-05	0.0032163
TMTMS2_MSA_reg	no	GOBP name	nucleic acid metabolic process	4942	4479	1584	1398	0.97381	2.266e-05	0.0032766
TMTMS2_MSA_reg	up	GOBP name	negative regulation of DNA metabolic process	4942	1308	45	25	2.099	2.3046e-05	0.0033123
TMTMS2_MSA_reg	down	GOBP name	chromatin organization	4942	1365	347	128	1.3355	2.3336e-05	0.0033339
TMTMS2_MSA_reg	up	GOBP name	chromatin remodeling	4942	1308	97	44	1.7139	2.3929e-05	0.0033983
TMTMS2_MSA_reg	up	GOBP name	cellular ion homeostasis	4942	1308	111	12	0.40846	2.4189e-05	0.0034149
TMTMS2_MSA_reg	down	GOBP name	catabolic process	4942	1365	507	104	0.74267	2.4449e-05	0.0034314
TMTMS2_MSA_reg	down	GOBP name	regulation of cellular biosynthetic process	4942	1365	1358	428	1.1411	2.5505e-05	0.0035586
TMTMS2_MSA_reg	down	GOBP name	innate immune response	4942	1365	241	41	0.61594	2.7643e-05	0.0038345
TMTMS2_MSA_reg	down	GOBP name	nitrogen compound metabolic process	4942	1365	1778	547	1.1138	2.8974e-05	0.0039959
TMTMS2_MSA_reg	up	GOBP name	cellular cation homeostasis	4942	1308	70	5	0.26988	3.0033e-05	0.0041182
TMTMS2_MSA_reg	up	GOBP name	ion transmembrane transport	4942	1308	57	3	0.19886	3.1071e-05	0.0042362
TMTMS2_MSA_reg	up	GOBP name	heterocycle metabolic process	4942	1308	115	13	0.42711	3.151e-05	0.0042715
TMTMS2_MSA_reg	up	Motifs	CDK4 kinase substrate motif	4942	1308	42	20	1.7992	0.0016305	0.0043355
TMTMS2_MSA_reg	up	GOBP name	DNA strand elongation involved in DNA replication	4942	1308	24	16	2.5189	3.4886e-05	0.0047025
TMTMS2_MSA_reg	up	GOBP name	regulation of vesicle-mediated transport	4942	1308	109	12	0.41596	3.5888e-05	0.0047836
TMTMS2_MSA_reg	up	GOBP name	protein-DNA complex subunit organization	4942	1308	70	34	1.8352	3.5715e-05	0.0047872
TMTMS2_MSA_reg	up	GOBP name	cation homeostasis	4942	1308	75	6	0.30226	3.8498e-05	0.0051029
TMTMS2_MSA_reg	up	GOBP name	positive regulation of viral reproduction	4942	1308	62	31	1.8891	3.8743e-05	0.005107
TMTMS2_MSA_reg	down	Motifs	AMP-activated protein kinase 2 substrate motif	4942	1365	55	25	1.6457	0.0019526	0.005153
TMTMS2_MSA_reg	down	GOBP name	regulation of cellular process	4942	1365	2887	853	1.0697	3.9838e-05	0.0052225
TMTMS2_MSA_reg	up	GOBP name	vesicle-mediated transport	4942	1308	383	71	0.70041	4.1011e-05	0.0053469
TMTMS2_MSA_reg	no	GOBP name	DNA metabolic process	4942	4479	415	353	0.93853	4.1948e-05	0.0054393
TMTMS2_MSA_reg	up	GOBP name	RNA splicing, via transesterification reactions with bulged adenosine as nucleophile	4942	1308	132	55	1.5743	4.6265e-05	0.0059346
TMTMS2_MSA_reg	up	GOBP name	nuclear mRNA splicing, via spliceosome	4942	1308	132	55	1.5743	4.6265e-05	0.0059667
TMTMS2_MSA_reg	up	GOBP name	response to abiotic stimulus	4942	1308	307	110	1.3538	4.7474e-05	0.0060571
TMTMS2_MSA_reg	down	GOBP name	protein metabolic process	4942	1365	1156	272	0.85189	4.8518e-05	0.0061574
TMTMS2_MSA_reg	up	GOBP name	cellular chemical homeostasis	4942	1308	123	15	0.46077	4.9996e-05	0.0063115
TMTMS2_MSA_reg	up	GOBP name	intracellular receptor mediated signaling pathway	4942	1308	71	34	1.8093	5.0612e-05	0.0063556
TMTMS2_MSA_reg	down	GOBP name	regulation of nucleobase-containing compound metabolic process	4942	1365	1462	455	1.1268	5.1236e-05	0.0064003
TMTMS2_MSA_reg	down	GOBP name	regulation of RNA metabolic process	4942	1365	1232	389	1.1432	5.2423e-05	0.0065144
TMTMS2_MSA_reg	up	GOBP name	small molecule metabolic process	4942	1308	551	111	0.76114	5.4816e-05	0.0067764
TMTMS2_MSA_reg	up	GOBP name	regulation of mitotic cell cycle	4942	1308	176	69	1.4813	5.5845e-05	0.0068329
TMTMS2_MSA_reg	down	GOBP name	cellular ketone metabolic process	4942	1365	141	20	0.51355	5.5669e-05	0.0068464
TMTMS2_MSA_reg	no	GOBP name	transport	4942	4479	1020	954	1.032	5.6376e-05	0.0068627
TMTMS2_MSA_reg	up	GOBP name	cellular response to ionizing radiation	4942	1308	27	17	2.3789	5.7165e-05	0.0069233
TMTMS2_MSA_reg	up	GOBP name	ion homeostasis	4942	1308	117	14	0.4521	5.823e-05	0.0070167
TMTMS2_MSA_reg	up	GOBP name	mRNA metabolic process	4942	1308	365	127	1.3146	5.89e-05	0.0070617
TMTMS2_MSA_reg	no	GOBP name	cellular component organization	4942	4479	1851	1713	1.0211	5.9451e-05	0.0070922
TMTMS2_MSA_reg	down	GOBP name	regulation of macromolecule biosynthetic process	4942	1365	1321	414	1.1347	6.0587e-05	0.0071918
TMTMS2_MSA_reg	up	GOBP name	mitotic cell cycle	4942	1308	286	103	1.3607	6.3439e-05	0.0073833
TMTMS2_MSA_reg	up	GOBP name	non-recombinational repair	4942	1308	14	11	2.9687	6.3043e-05	0.0074096
TMTMS2_MSA_reg	up	GOBP name	negative regulation of signaling	4942	1308	300	53	0.6675	6.3422e-05	0.0074175
TMTMS2_MSA_reg	up	GOBP name	double-strand break repair via nonhomologous end joining	4942	1308	14	11	2.9687	6.3043e-05	0.0074463
TMTMS2_MSA_reg	down	GOBP name	amine metabolic process	4942	1365	106	13	0.44403	6.6955e-05	0.0077548
TMTMS2_MSA_reg	no	GOBP name	regulation of cellular component organization	4942	4479	668	630	1.0406	6.7774e-05	0.0078117
TMTMS2_MSA_reg	up	Motifs	Aurora-A kinase substrate motif	4942	1308	162	57	1.3294	0.003055	0.0080023
TMTMS2_MSA_reg	up	GOBP name	regulation of DNA recombination	4942	1308	25	16	2.4181	7.1447e-05	0.0081562
TMTMS2_MSA_reg	up	GOBP name	DNA strand elongation	4942	1308	25	16	2.4181	7.1447e-05	0.0081954
TMTMS2_MSA_reg	up	GOBP name	regulation of DNA replication	4942	1308	61	30	1.8582	7.3984e-05	0.0083658
TMTMS2_MSA_reg	up	GOBP name	transmembrane transport	4942	1308	141	19	0.50913	7.3701e-05	0.0083735
TMTMS2_MSA_reg	up	Motifs	Src kinase substrate motif	4942	1308	136	49	1.3613	0.0033119	0.008611
TMTMS2_MSA_reg	up	GOBP name	regulation of viral transcription	4942	1308	45	24	2.0151	7.722e-05	0.0086906
TMTMS2_MSA_reg	down	GOBP name	regulation of immune response	4942	1365	185	30	0.58711	7.8254e-05	0.0087656
TMTMS2_MSA_reg	down	GOBP name	positive regulation of innate immune response	4942	1365	115	15	0.47224	7.9447e-05	0.0088576
TMTMS2_MSA_reg	up	GOBP name	regulation of chromosome organization	4942	1308	81	37	1.7259	8.2174e-05	0.009035
TMTMS2_MSA_reg	down	GOBP name	innate immune response-activating signal transduction	4942	1365	105	13	0.44825	8.1533e-05	0.0090479
TMTMS2_MSA_reg	up	GOBP name	peptidyl-lysine modification	4942	1308	81	37	1.7259	8.2174e-05	0.0090768
TMTMS2_MSA_reg	down	GOBP name	small molecule metabolic process	4942	1365	551	118	0.77535	8.387e-05	0.0091792
TMTMS2_MSA_reg	up	GOBP name	positive regulation of reproductive process	4942	1308	56	28	1.8891	8.8102e-05	0.0095983
TMTMS2_MSA_reg	up	GOBP name	intra-S DNA damage checkpoint	4942	1308	7	7	3.7783	8.9908e-05	0.0097064
TMTMS2_MSA_reg	no	GOBP name	cellular component organization or biogenesis	4942	4479	1872	1731	1.0203	8.9718e-05	0.0097299
TMTMS2_MSA_reg	up	GOBP name	protein acetylation	4942	1308	70	33	1.7812	9.2613e-05	0.0099088
TMTMS2_MSA_reg	up	GOBP name	negative regulation of cellular process	4942	1308	1272	383	1.1376	9.254e-05	0.0099455
TMTMS2_MSA_reg	down	GOBP name	cellular catabolic process	4942	1365	445	92	0.74851	9.5813e-05	0.01007
TMTMS2_MSA_reg	up	GOBP name	cellular metal ion homeostasis	4942	1308	59	4	0.25616	9.4639e-05	0.01008
TMTMS2_MSA_reg	up	GOBP name	negative regulation of cell communication	4942	1308	301	54	0.67783	9.5576e-05	0.01009
TMTMS2_MSA_reg	up	GOBP name	positive regulation of transcription from RNA polymerase II promoter	4942	1308	332	116	1.3201	9.5542e-05	0.010131
TMTMS2_MSA_reg	no	GOBP name	cell-cell adhesion	4942	4479	93	93	1.1034	9.7164e-05	0.010168
TMTMS2_MSA_reg	down	GOBP name	regulation of cellular macromolecule biosynthetic process	4942	1365	1314	410	1.1297	9.8495e-05	0.010262
TMTMS2_MSA_reg	up	GOBP name	cellular process	4942	1308	3973	1093	1.0394	9.9267e-05	0.010297
TMTMS2_MSA_reg	down	KEGG name	Apoptosis	4942	1365	30	0	0	5.9406e-05	0.010604
TMTMS2_MSA_reg	up	GOBP name	negative regulation of response to stimulus	4942	1308	331	61	0.6963	0.00010432	0.010728
TMTMS2_MSA_reg	up	GOBP name	positive regulation of biological process	4942	1308	1405	419	1.1268	0.00010413	0.010755
TMTMS2_MSA_reg	no	GOBP name	cell junction organization	4942	4479	92	92	1.1034	0.00010742	0.011
TMTMS2_MSA_reg	down	GOBP name	regulation of gene expression	4942	1365	1403	435	1.1225	0.00010902	0.011116
TMTMS2_MSA_reg	down	GOBP name	oxoacid metabolic process	4942	1365	137	20	0.52854	0.00011154	0.011277
TMTMS2_MSA_reg	no	GOBP name	cellular component organization at cellular level	4942	4479	1607	1489	1.0224	0.00011206	0.011282
TMTMS2_MSA_reg	down	GOBP name	carboxylic acid metabolic process	4942	1365	137	20	0.52854	0.00011154	0.011325
TMTMS2_MSA_reg	up	GOBP name	negative regulation of signal transduction	4942	1308	295	53	0.67881	0.00011505	0.011534
TMTMS2_MSA_reg	down	GOBP name	activation of innate immune response	4942	1365	108	14	0.46933	0.00011844	0.011824
TMTMS2_MSA_reg	down	GOBP name	positive regulation of RNA metabolic process	4942	1365	523	178	1.2322	0.00011919	0.011849
TMTMS2_MSA_reg	up	GOBP name	transcription initiation, DNA-dependent	4942	1308	118	49	1.5689	0.00012219	0.012097
TMTMS2_MSA_reg	up	GOBP name	cellular amine metabolic process	4942	1308	92	10	0.41068	0.00012355	0.012181
TMTMS2_MSA_reg	up	KEGG name	Meiosis - yeast	4942	1308	39	22	2.1313	5.1209e-05	0.012188
TMTMS2_MSA_reg	up	GOBP name	negative regulation of biological process	4942	1308	1342	401	1.129	0.00012425	0.0122
TMTMS2_MSA_reg	down	GOBP name	positive regulation of biosynthetic process	4942	1365	577	194	1.2173	0.00012819	0.012535
TMTMS2_MSA_reg	up	KEGG name	DNA replication	4942	1308	23	15	2.4641	8.8477e-05	0.012635
TMTMS2_MSA_reg	down	GOBP name	regulation of nitrogen compound metabolic process	4942	1365	1490	459	1.1153	0.00012981	0.012641
TMTMS2_MSA_reg	down	GOBP name	cellular protein metabolic process	4942	1365	1077	255	0.85722	0.00013291	0.012839
TMTMS2_MSA_reg	down	GOBP name	positive regulation of nucleobase-containing compound metabolic process	4942	1365	554	187	1.2221	0.00013275	0.012875
TMTMS2_MSA_reg	up	GOBP name	regulation of DNA-dependent DNA replication	4942	1308	26	16	2.3251	0.00013695	0.01307
TMTMS2_MSA_reg	up	GOBP name	telomere organization	4942	1308	49	25	1.9277	0.00013625	0.013108
TMTMS2_MSA_reg	down	GOBP name	positive regulation of cellular biosynthetic process	4942	1365	571	192	1.2174	0.00013694	0.013121
TMTMS2_MSA_reg	up	KEGG name	Cell cycle	4942	1308	82	37	1.7048	0.00011059	0.01316
TMTMS2_MSA_reg	down	KEGG name	Neurotrophin signaling pathway	4942	1365	54	4	0.26819	0.0001662	0.013185
TMTMS2_MSA_reg	up	GOBP name	histone acetylation	4942	1308	60	29	1.8262	0.00013889	0.013202
TMTMS2_MSA_reg	down	GOBP name	cellular biosynthetic process	4942	1365	1330	413	1.1243	0.00014255	0.013497
TMTMS2_MSA_reg	down	GOBP name	cellular amine metabolic process	4942	1365	92	11	0.43289	0.0001476	0.013919
TMTMS2_MSA_reg	down	KEGG name	Shigellosis	4942	1365	35	1	0.10344	0.00015716	0.014026
TMTMS2_MSA_reg	down	GOBP name	chromatin remodeling	4942	1365	97	43	1.605	0.00015057	0.014144
TMTMS2_MSA_reg	up	GOBP name	regulation of double-strand break repair	4942	1308	17	12	2.667	0.00015318	0.014277
TMTMS2_MSA_reg	no	GOBP name	intracellular signal transduction	4942	4479	650	612	1.0389	0.00015274	0.014291
TMTMS2_MSA_reg	up	GOBP name	organelle organization	4942	1308	1218	366	1.1353	0.00015532	0.014419
TMTMS2_MSA_reg	up	GOBP name	nucleotide-excision repair	4942	1308	44	23	1.975	0.00015698	0.014517
TMTMS2_MSA_reg	up	Motifs	p70 Ribosomal S6 kinase substrate motif	4942	1308	140	49	1.3224	0.0056335	0.01454
TMTMS2_MSA_reg	up	KEGG name	Phosphatidylinositol signaling system	4942	1308	37	1	0.10212	0.00014703	0.014997
TMTMS2_MSA_reg	up	GOBP name	protein sumoylation	4942	1308	69	32	1.7522	0.00016674	0.01536
TMTMS2_MSA_reg	no	GOBP name	cellular component organization or biogenesis at cellular level	4942	4479	1628	1507	1.0214	0.00017004	0.015604
TMTMS2_MSA_reg	down	GOBP name	biosynthetic process	4942	1365	1340	415	1.1213	0.00017323	0.015836
TMTMS2_MSA_reg	down	GOBP name	organic acid metabolic process	4942	1365	139	21	0.54698	0.00017408	0.015852
TMTMS2_MSA_reg	up	GOBP name	nucleic acid phosphodiester bond hydrolysis	4942	1308	58	28	1.824	0.00018234	0.016542
TMTMS2_MSA_reg	up	GOBP name	somatic recombination of immunoglobulin gene segments	4942	1308	13	10	2.9064	0.0001881	0.016935
TMTMS2_MSA_reg	no	GOBP name	signal transduction	4942	4479	1201	1117	1.0262	0.00018774	0.016967
TMTMS2_MSA_reg	up	GOBP name	metal ion homeostasis	4942	1308	62	5	0.3047	0.00019311	0.017256
TMTMS2_MSA_reg	down	GOBP name	heterocycle metabolic process	4942	1365	115	16	0.50372	0.00019273	0.017287
TMTMS2_MSA_reg	up	GOBP name	regulation of reproductive process	4942	1308	87	38	1.6503	0.00019745	0.017578
TMTMS2_MSA_reg	no	GOBP name	regulation of localization	4942	4479	541	511	1.0422	0.00020267	0.017976
TMTMS2_MSA_reg	up	GOBP name	peptidyl-lysine acetylation	4942	1308	64	30	1.7711	0.00020715	0.01817
TMTMS2_MSA_reg	up	GOBP name	internal protein amino acid acetylation	4942	1308	64	30	1.7711	0.00020715	0.018237
TMTMS2_MSA_reg	down	GOBP name	cell cycle cytokinesis	4942	1365	19	13	2.4772	0.00020678	0.018272
TMTMS2_MSA_reg	down	GOBP name	chromatin modification	4942	1365	299	108	1.3077	0.00021072	0.018416
TMTMS2_MSA_reg	down	GOBP name	positive regulation of nitrogen compound metabolic process	4942	1365	559	187	1.2112	0.00021485	0.018709
TMTMS2_MSA_reg	down	GOBP name	regulation of innate immune response	4942	1365	133	20	0.54444	0.00021883	0.018986
TMTMS2_MSA_reg	up	GOBP name	negative regulation of cell cycle process	4942	1308	70	32	1.7272	0.00022672	0.019599
TMTMS2_MSA_reg	up	LFQ_MSA_reg	down	4942	1308	23	11	1.807	0.014949	0.019932
TMTMS3_MSA_reg	down	TMTMS2_MSA_reg	down	4119	685	923	501	3.2639	6.3761e-225	7.6513e-224
TMTMS3_MSA_reg	up	TMTMS2_MSA_reg	up	4119	713	693	440	3.6679	3.8506e-215	2.3104e-214
TMTMS3_MSA_reg	no	TMTMS2_MSA_reg	no	4119	3849	3281	3210	1.047	1.3256e-86	5.3025e-86
TMTMS3_MSA_reg	down	SILAC_MR_MSA_reg	down	4119	685	346	202	3.5106	5.2085e-78	6.2503e-77
TMTMS3_MSA_reg	up	Motifs	ATM kinase substrate motif	4119	713	401	224	3.2271	3.1378e-78	1.0072e-75
TMTMS3_MSA_reg	down	SILAC_IT_MSA_reg	down	4119	685	533	245	2.764	1.3897e-67	1.6676e-66
TMTMS3_MSA_reg	up	Motifs	DNA dependent Protein kinase substrate motif	4119	713	1076	379	2.0348	5.9495e-66	9.5489e-64
TMTMS3_MSA_reg	up	SILAC_MR_MSA_reg	up	4119	713	172	127	4.2656	3.7769e-63	2.2661e-62
TMTMS3_MSA_reg	down	SILAC_MSA_reg	down	4119	685	304	173	3.422	2.1264e-63	2.5517e-62
TMTMS3_MSA_reg	down	Motifs	WW domain binding motif	4119	685	2561	596	1.3994	2.2273e-55	1.7874e-53
TMTMS3_MSA_reg	down	Motifs	GSK-3, ERK1, ERK2, CDK5 substrate motif	4119	685	2561	596	1.3994	2.2273e-55	2.3832e-53
TMTMS3_MSA_reg	up	SILAC_IT_MSA_reg	up	4119	713	475	213	2.5905	1.2455e-51	7.473e-51
TMTMS3_MSA_reg	up	SILAC_MSA_reg	up	4119	713	147	106	4.1657	9.9638e-51	5.9783e-50
TMTMS3_MSA_reg	down	LFQM_MSA_reg	down	4119	685	110	87	4.7558	9.845e-49	1.1814e-47
TMTMS3_MSA_reg	down	Motifs	Cdc2 kinase substrate motif	4119	685	842	292	2.0853	4.4001e-49	2.8249e-47
TMTMS3_MSA_reg	down	Motifs	CDK1,2,4,6 kinase substrate motif	4119	685	840	291	2.0831	9.4365e-49	5.0486e-47
TMTMS3_MSA_reg	down	Motifs	Growth associated histone HI kinase substrate motif	4119	685	944	313	1.9938	1.4993e-48	6.8756e-47
TMTMS3_MSA_reg	up	LFQM_MSA_reg	up	4119	713	89	77	4.9981	1.9571e-47	1.1742e-46
TMTMS3_MSA_reg	down	Motifs	ERK1,2 kinase substrate motif	4119	685	2428	562	1.3918	4.2885e-45	1.7208e-43
TMTMS3_MSA_reg	no	SILAC_MR_MSA_reg	no	4119	3849	1611	1596	1.0602	1.5929e-39	6.3715e-39
TMTMS3_MSA_reg	no	SILAC_MSA_reg	no	4119	3849	1489	1477	1.0615	1.1254e-37	4.5015e-37
TMTMS3_MSA_reg	down	Motifs	GSK3 kinase substrate motif	4119	685	1032	308	1.7946	2.3766e-36	8.4765e-35
TMTMS3_MSA_reg	no	LFQM_MSA_reg	no	4119	3849	1775	1746	1.0527	3.4858e-33	1.3943e-32
TMTMS3_MSA_reg	down	Motifs	CDK kinase substrate motif	4119	685	748	242	1.9454	5.3825e-33	1.7278e-31
TMTMS3_MSA_reg	down	Motifs	MAPKAPK2 kinase substrate motif	4119	685	1101	313	1.7095	2.6537e-32	7.744e-31
TMTMS3_MSA_reg	no	LFQ_MSA_reg	no	4119	3849	1337	1325	1.0605	1.2679e-31	1.5214e-30
TMTMS3_MSA_reg	down	Motifs	CDK5 kinase substrate motif	4119	685	109	72	3.972	1.195e-31	3.1966e-30
TMTMS3_MSA_reg	up	Motifs	b-Adrenergic Receptor kinase substrate motif	4119	713	1314	360	1.5827	2.2014e-30	5.4358e-29
TMTMS3_MSA_reg	down	Motifs	Plk1 PBD domain binding motif	4119	685	896	267	1.7919	4.7739e-30	1.0216e-28
TMTMS3_MSA_reg	down	Motifs	MDC1 BRCT domain binding motif	4119	685	896	267	1.7919	4.7739e-30	1.0946e-28
TMTMS3_MSA_reg	no	SILAC_IT_MSA_reg	no	4119	3849	2262	2199	1.0403	6.3124e-28	2.525e-27
TMTMS3_MSA_reg	down	Motifs	G protein-coupled receptor kinase 1 substrate motif	4119	685	2348	517	1.324	2.636e-28	5.2885e-27
TMTMS3_MSA_reg	down	LFQ_MSA_reg	no	4119	685	1337	346	1.5561	2.3535e-27	1.4121e-26
TMTMS3_MSA_reg	up	Motifs	Casein kinase I substrate motif	4119	713	1156	321	1.6042	4.6936e-27	8.8627e-26
TMTMS3_MSA_reg	down	LFQ_IT_MSA_reg	no	4119	685	2479	532	1.2904	2.2233e-26	2.668e-25
TMTMS3_MSA_reg	down	SILAC_IT_MSA_reg	NA	4119	685	3233	629	1.1699	2.4717e-24	7.4152e-24
TMTMS3_MSA_reg	up	LFQ_IT_MSA_reg	no	4119	713	2479	542	1.2631	7.7806e-23	4.6684e-22
TMTMS3_MSA_reg	down	Motifs	DNA dependent Protein kinase substrate motif	4119	685	1076	286	1.5983	4.2773e-23	7.6279e-22
TMTMS3_MSA_reg	down	Motifs	b-Adrenergic Receptor kinase substrate motif	4119	685	1314	330	1.5101	7.5336e-23	1.2728e-21
TMTMS3_MSA_reg	up	Motifs	Growth associated histone HI kinase substrate motif	4119	713	944	266	1.6278	2.8229e-22	4.5307e-21
TMTMS3_MSA_reg	down	LFQM_MSA_reg	no	4119	685	1775	406	1.3754	4.6895e-21	1.4068e-20
TMTMS3_MSA_reg	up	SILAC_IT_MSA_reg	NA	4119	713	3233	646	1.1543	6.6693e-21	1.6006e-20
TMTMS3_MSA_reg	down	TMTMS2_MSA_reg	NA	4119	685	1567	369	1.416	1.2026e-20	3.6078e-20
TMTMS3_MSA_reg	down	Motifs	Casein kinase I substrate motif	4119	685	1156	295	1.5345	8.1335e-21	1.2433e-19
TMTMS3_MSA_reg	up	LFQ_MSA_reg	no	4119	713	1337	337	1.4561	4.3646e-20	1.7458e-19
TMTMS3_MSA_reg	down	LFQ_IT_MSA_reg	down	4119	685	31	28	5.4312	2.5513e-19	7.6539e-19
TMTMS3_MSA_reg	down	LFQ_IT_MSA_reg	NA	4119	685	3304	628	1.1429	2.3889e-19	9.5556e-19
TMTMS3_MSA_reg	up	Motifs	Casein kinase II substrate motif	4119	713	2983	609	1.1794	1.2431e-19	1.8138e-18
TMTMS3_MSA_reg	up	LFQM_MSA_reg	no	4119	713	1775	413	1.3442	7.7488e-19	1.8597e-18
TMTMS3_MSA_reg	up	TMTMS2_MSA_reg	NA	4119	713	1567	375	1.3825	1.3427e-18	3.2224e-18
TMTMS3_MSA_reg	up	SILAC_MSA_reg	no	4119	713	1489	361	1.4006	1.1088e-18	3.3264e-18
TMTMS3_MSA_reg	up	Motifs	Plk1 PBD domain binding motif	4119	713	896	248	1.599	2.8292e-19	3.7841e-18
TMTMS3_MSA_reg	up	Motifs	MDC1 BRCT domain binding motif	4119	713	896	248	1.599	2.8292e-19	3.9486e-18
TMTMS3_MSA_reg	up	TMTMS2_MSA_reg	down	4119	713	923	251	1.571	2.1369e-18	4.2739e-18
TMTMS3_MSA_reg	down	TMTMS2_MSA_reg	up	4119	685	693	196	1.7007	6.097e-18	1.0452e-17
TMTMS3_MSA_reg	no	Motifs	G protein-coupled receptor kinase 1 substrate motif	4119	3849	2348	2263	1.0314	1.3026e-18	1.6725e-17
TMTMS3_MSA_reg	up	Motifs	GSK3 kinase substrate motif	4119	713	1032	272	1.5226	4.1968e-18	5.1815e-17
TMTMS3_MSA_reg	up	SILAC_IT_MSA_reg	down	4119	713	533	165	1.7884	3.0394e-17	5.2103e-17
TMTMS3_MSA_reg	down	SILAC_IT_MSA_reg	no	4119	685	2262	474	1.26	2.7666e-17	5.5332e-17
TMTMS3_MSA_reg	up	SILAC_MR_MSA_reg	no	4119	713	1611	379	1.3591	2.2334e-17	6.7001e-17
TMTMS3_MSA_reg	up	Motifs	G protein-coupled receptor kinase 1 substrate motif	4119	713	2348	507	1.2474	6.7059e-18	7.9726e-17
TMTMS3_MSA_reg	down	LFQM_MSA_reg	NA	4119	685	3678	666	1.0888	4.2874e-17	8.5749e-17
TMTMS3_MSA_reg	down	Motifs	PKA kinase substrate motif	4119	685	2727	546	1.204	1.0031e-17	1.15e-16
TMTMS3_MSA_reg	up	Motifs	PKA kinase substrate motif	4119	713	2727	566	1.199	1.1116e-17	1.2304e-16
TMTMS3_MSA_reg	up	Motifs	14-3-3 domain binding motif	4119	713	1327	327	1.4236	1.7716e-17	1.8956e-16
TMTMS3_MSA_reg	up	Motifs	Calmodulin-dependent protein kinase II substrate motif	4119	713	1511	361	1.3802	1.9753e-17	2.0453e-16
TMTMS3_MSA_reg	up	SILAC_MR_MSA_reg	down	4119	713	346	120	2.0036	1.3481e-16	3.2355e-16
TMTMS3_MSA_reg	up	Motifs	PKC kinase substrate motif	4119	713	2584	541	1.2095	1.0059e-16	1.0091e-15
TMTMS3_MSA_reg	no	Motifs	PKC kinase substrate motif	4119	3849	2584	2479	1.0267	1.1818e-16	1.1495e-15
TMTMS3_MSA_reg	up	GOBP name	nucleic acid metabolic process	4119	713	1350	339	1.4507	6.1734e-20	1.3879e-15
TMTMS3_MSA_reg	down	Motifs	PKC kinase substrate motif	4119	685	2584	521	1.2124	1.9434e-16	1.8348e-15
TMTMS3_MSA_reg	no	LFQ_IT_MSA_reg	no	4119	3849	2479	2379	1.027	1.1068e-15	2.6564e-15
TMTMS3_MSA_reg	down	SILAC_MR_MSA_reg	no	4119	685	1611	359	1.34	3.6611e-15	7.3222e-15
TMTMS3_MSA_reg	down	Motifs	Casein kinase II substrate motif	4119	685	2983	577	1.1631	9.4378e-16	8.6558e-15
TMTMS3_MSA_reg	up	SILAC_IT_MSA_reg	no	4119	713	2262	483	1.2336	6.4013e-15	9.602e-15
TMTMS3_MSA_reg	down	LFQ_MSA_reg	down	4119	685	23	21	5.4903	5.972e-15	1.7916e-14
TMTMS3_MSA_reg	up	Motifs	MAPKAPK2 kinase substrate motif	4119	713	1101	277	1.4534	2.0653e-15	1.8416e-14
TMTMS3_MSA_reg	up	Motifs	CDK1,2,4,6 kinase substrate motif	4119	713	840	225	1.5474	2.3224e-15	2.0148e-14
TMTMS3_MSA_reg	up	Motifs	Cdc2 kinase substrate motif	4119	713	842	225	1.5437	3.1347e-15	2.648e-14
TMTMS3_MSA_reg	no	Motifs	Calmodulin-dependent protein kinase II substrate motif	4119	3849	1511	1468	1.0397	5.0239e-15	4.1351e-14
TMTMS3_MSA_reg	up	SILAC_MSA_reg	down	4119	713	304	105	1.9953	1.9476e-14	4.6742e-14
TMTMS3_MSA_reg	no	Motifs	PKA kinase substrate motif	4119	3849	2727	2608	1.0234	6.257e-15	5.0212e-14
TMTMS3_MSA_reg	up	GOBP name	nucleobase-containing compound metabolic process	4119	713	1425	347	1.4067	5.3286e-18	5.9899e-14
TMTMS3_MSA_reg	up	Motifs	MAPKAPK1 kinase substrate motif	4119	713	371	121	1.8841	1.8956e-14	1.4841e-13
TMTMS3_MSA_reg	up	LFQ_IT_MSA_reg	up	4119	713	28	23	4.7454	8.78e-14	1.756e-13
TMTMS3_MSA_reg	up	GOBP name	DNA metabolic process	4119	713	356	124	2.0122	2.5727e-17	1.9279e-13
TMTMS3_MSA_reg	up	LFQ_MSA_reg	up	4119	713	24	21	5.0549	9.1715e-14	2.2011e-13
TMTMS3_MSA_reg	no	Motifs	GSK3 kinase substrate motif	4119	3849	1032	1011	1.0484	3.5709e-14	2.7292e-13
TMTMS3_MSA_reg	down	Motifs	GSK3, Erk1, Erk2 and CDK5 kinase motif	4119	685	162	66	2.4498	5.7466e-14	4.2899e-13
TMTMS3_MSA_reg	down	SILAC_MSA_reg	no	4119	685	1489	331	1.3367	2.5383e-13	5.0766e-13
TMTMS3_MSA_reg	down	LFQ_MSA_reg	NA	4119	685	3865	678	1.0548	4.3561e-13	8.7122e-13
TMTMS3_MSA_reg	up	LFQM_MSA_reg	NA	4119	713	3678	685	1.0759	6.7182e-13	1.1517e-12
TMTMS3_MSA_reg	down	Motifs	Pyruvate dehydrogenase kinase substrate motif	4119	685	702	185	1.5847	1.7506e-13	1.2771e-12
TMTMS3_MSA_reg	down	Motifs	ATM kinase substrate motif	4119	685	401	122	1.8294	1.8461e-13	1.3169e-12
TMTMS3_MSA_reg	up	GOBP name	chromosome organization	4119	713	409	134	1.8927	3.6613e-16	2.0578e-12
TMTMS3_MSA_reg	up	GOBP name	cellular nitrogen compound metabolic process	4119	713	1484	351	1.3664	6.1936e-16	2.7849e-12
TMTMS3_MSA_reg	up	GOBP name	nitrogen compound metabolic process	4119	713	1499	353	1.3604	1.0165e-15	3.8088e-12
TMTMS3_MSA_reg	no	Motifs	Casein kinase II substrate motif	4119	3849	2983	2840	1.0188	8.0775e-13	5.6367e-12
TMTMS3_MSA_reg	no	Motifs	14-3-3 domain binding motif	4119	3849	1327	1289	1.0395	1.02e-12	6.9661e-12
TMTMS3_MSA_reg	down	Motifs	Akt kinase substrate motif	4119	685	316	101	1.9219	1.1067e-12	7.401e-12
TMTMS3_MSA_reg	down	Motifs	Calmodulin-dependent protein kinase II substrate motif	4119	685	1511	332	1.3212	1.397e-12	9.1515e-12
TMTMS3_MSA_reg	up	Motifs	Pyruvate dehydrogenase kinase substrate motif	4119	713	702	187	1.5389	2.4758e-12	1.5894e-11
TMTMS3_MSA_reg	up	LFQ_IT_MSA_reg	NA	4119	713	3304	633	1.1068	1.1262e-11	1.9307e-11
TMTMS3_MSA_reg	no	TMTMS2_MSA_reg	up	4119	3849	693	605	0.93426	2.1841e-11	3.2762e-11
TMTMS3_MSA_reg	up	Motifs	Akt kinase substrate motif	4119	713	316	102	1.8647	5.7237e-12	3.6026e-11
TMTMS3_MSA_reg	down	SILAC_MR_MSA_reg	NA	4119	685	3712	660	1.0691	2.1193e-11	3.6332e-11
TMTMS3_MSA_reg	up	Motifs	CDK5 kinase substrate motif	4119	713	109	49	2.597	6.9982e-12	4.32e-11
TMTMS3_MSA_reg	up	LFQM_MSA_reg	down	4119	713	110	48	2.5209	4.1861e-11	5.5814e-11
TMTMS3_MSA_reg	down	LFQM_MSA_reg	up	4119	685	89	41	2.7701	4.0432e-11	6.0649e-11
TMTMS3_MSA_reg	down	GOBP name	cell cycle process	4119	685	454	136	1.8013	2.1893e-14	7.0313e-11
TMTMS3_MSA_reg	down	SILAC_IT_MSA_reg	up	4119	685	475	130	1.6457	1.1084e-10	1.4778e-10
TMTMS3_MSA_reg	down	SILAC_MSA_reg	up	4119	685	147	56	2.2907	1.1359e-10	1.9473e-10
TMTMS3_MSA_reg	down	SILAC_MSA_reg	NA	4119	685	3781	666	1.0592	1.5248e-10	2.2871e-10
TMTMS3_MSA_reg	up	Motifs	CDK kinase substrate motif	4119	713	748	191	1.4751	8.5017e-11	5.1491e-10
TMTMS3_MSA_reg	up	LFQ_MSA_reg	NA	4119	713	3865	701	1.0478	3.5968e-10	6.166e-10
TMTMS3_MSA_reg	up	Motifs	Chk1 kinase substrate motif	4119	713	725	186	1.4821	1.0663e-10	6.3388e-10
TMTMS3_MSA_reg	up	GOBP name	response to DNA damage stimulus	4119	713	319	106	1.9196	2.5981e-13	6.4901e-10
TMTMS3_MSA_reg	up	Motifs	Calmodulin-dependent protein kinase IV substrate motif	4119	713	628	166	1.527	1.2115e-10	7.0707e-10
TMTMS3_MSA_reg	up	GOBP name	negative regulation of nucleobase-containing compound metabolic process	4119	713	436	133	1.7622	2.5688e-13	7.2188e-10
TMTMS3_MSA_reg	up	GOBP name	negative regulation of nitrogen compound metabolic process	4119	713	438	133	1.7542	3.7639e-13	8.4621e-10
TMTMS3_MSA_reg	up	Motifs	PKC epsilon kinase substrate motif	4119	713	427	123	1.6641	1.6338e-10	9.365e-10
TMTMS3_MSA_reg	down	Motifs	MAPKAPK1 kinase substrate motif	4119	685	371	107	1.7342	2.4616e-10	1.3863e-09
TMTMS3_MSA_reg	no	Motifs	Chk1 kinase substrate motif	4119	3849	725	711	1.0495	2.7409e-10	1.5169e-09
TMTMS3_MSA_reg	up	Motifs	WW domain binding motif	4119	713	2561	514	1.1595	2.8631e-10	1.5318e-09
TMTMS3_MSA_reg	up	Motifs	GSK-3, ERK1, ERK2, CDK5 substrate motif	4119	713	2561	514	1.1595	2.8631e-10	1.5577e-09
TMTMS3_MSA_reg	no	Motifs	MAPKAPK2 kinase substrate motif	4119	3849	1101	1069	1.039	4.1468e-10	2.1822e-09
TMTMS3_MSA_reg	no	Motifs	ERK1,2 kinase substrate motif	4119	3849	2428	2317	1.0212	4.2289e-10	2.1895e-09
TMTMS3_MSA_reg	up	GOBP name	regulation of nucleobase-containing compound metabolic process	4119	713	1241	294	1.3686	1.0913e-12	2.2304e-09
TMTMS3_MSA_reg	down	Motifs	14-3-3 domain binding motif	4119	685	1327	289	1.3096	4.9058e-10	2.4996e-09
TMTMS3_MSA_reg	up	GOBP name	cellular macromolecule metabolic process	4119	713	1963	423	1.2449	1.9287e-12	3.3354e-09
TMTMS3_MSA_reg	up	GOBP name	regulation of nitrogen compound metabolic process	4119	713	1262	297	1.3596	1.916e-12	3.5896e-09
TMTMS3_MSA_reg	down	SILAC_MR_MSA_reg	up	4119	685	172	59	2.0626	3.9087e-09	5.863e-09
TMTMS3_MSA_reg	up	GOBP name	negative regulation of cellular biosynthetic process	4119	713	452	132	1.6871	1.075e-11	1.7263e-08
TMTMS3_MSA_reg	up	GOBP name	negative regulation of macromolecule biosynthetic process	4119	713	439	129	1.6976	1.2022e-11	1.8019e-08
TMTMS3_MSA_reg	up	GOBP name	negative regulation of cellular macromolecule biosynthetic process	4119	713	435	128	1.6999	1.3204e-11	1.8553e-08
TMTMS3_MSA_reg	up	GOBP name	chromatin organization	4119	713	312	100	1.8516	1.506e-11	1.9916e-08
TMTMS3_MSA_reg	up	GOBP name	negative regulation of biosynthetic process	4119	713	455	132	1.676	1.7956e-11	2.2427e-08
TMTMS3_MSA_reg	up	SILAC_MSA_reg	NA	4119	713	3781	688	1.0512	2.103e-08	2.804e-08
TMTMS3_MSA_reg	up	Motifs	AMP-activated protein kinase substrate motif	4119	713	331	97	1.693	6.58e-09	3.3003e-08
TMTMS3_MSA_reg	up	GOBP name	macromolecule metabolic process	4119	713	2012	426	1.2232	3.8532e-11	4.5594e-08
TMTMS3_MSA_reg	up	GOBP name	DNA repair	4119	713	221	77	2.0128	4.8733e-11	5.4781e-08
TMTMS3_MSA_reg	up	GOBP name	negative regulation of transcription, DNA-dependent	4119	713	371	112	1.744	5.4367e-11	5.8204e-08
TMTMS3_MSA_reg	up	GOBP name	regulation of transcription from RNA polymerase II promoter	4119	713	533	147	1.5933	6.7386e-11	6.8862e-08
TMTMS3_MSA_reg	up	GOBP name	positive regulation of nitrogen compound metabolic process	4119	713	468	133	1.6418	7.1932e-11	7.0312e-08
TMTMS3_MSA_reg	up	GOBP name	negative regulation of RNA metabolic process	4119	713	396	117	1.7068	8.6662e-11	8.1181e-08
TMTMS3_MSA_reg	up	GOBP name	positive regulation of nucleobase-containing compound metabolic process	4119	713	465	132	1.6399	9.3413e-11	8.4004e-08
TMTMS3_MSA_reg	up	SILAC_MR_MSA_reg	NA	4119	713	3712	678	1.0552	6.4248e-08	8.5665e-08
TMTMS3_MSA_reg	no	Motifs	Calmodulin-dependent protein kinase IV substrate motif	4119	3849	628	615	1.048	1.8549e-08	9.1603e-08
TMTMS3_MSA_reg	down	GOBP name	organelle organization	4119	685	1065	244	1.3777	1.4067e-10	1.2163e-07
TMTMS3_MSA_reg	no	Motifs	WW domain binding motif	4119	3849	2561	2435	1.0175	3.1242e-08	1.4748e-07
TMTMS3_MSA_reg	up	Motifs	GSK3, Erk1, Erk2 and CDK5 kinase motif	4119	713	162	56	1.997	3.0638e-08	1.4901e-07
TMTMS3_MSA_reg	no	Motifs	GSK-3, ERK1, ERK2, CDK5 substrate motif	4119	3849	2561	2435	1.0175	3.1242e-08	1.4968e-07
TMTMS3_MSA_reg	up	GOBP name	regulation of cellular biosynthetic process	4119	713	1153	268	1.3428	2.3429e-10	1.8811e-07
TMTMS3_MSA_reg	up	GOBP name	regulation of macromolecule biosynthetic process	4119	713	1121	262	1.3502	2.2823e-10	1.9004e-07
TMTMS3_MSA_reg	up	GOBP name	negative regulation of gene expression	4119	713	407	118	1.6749	2.6215e-10	1.9646e-07
TMTMS3_MSA_reg	up	GOBP name	regulation of transcription, DNA-dependent	4119	713	981	235	1.3839	2.6014e-10	2.0167e-07
TMTMS3_MSA_reg	up	GOBP name	positive regulation of gene expression	4119	713	436	124	1.643	3.3424e-10	2.2101e-07
TMTMS3_MSA_reg	up	GOBP name	regulation of biosynthetic process	4119	713	1156	268	1.3393	3.1758e-10	2.2312e-07
TMTMS3_MSA_reg	up	GOBP name	regulation of cellular macromolecule biosynthetic process	4119	713	1114	260	1.3483	3.289e-10	2.2407e-07
TMTMS3_MSA_reg	up	GOBP name	positive regulation of cellular biosynthetic process	4119	713	482	134	1.6061	3.1031e-10	2.2505e-07
TMTMS3_MSA_reg	no	Motifs	Growth associated histone HI kinase substrate motif	4119	3849	944	915	1.0373	5.6655e-08	2.6357e-07
TMTMS3_MSA_reg	up	GOBP name	chromatin modification	4119	713	268	86	1.8538	4.2138e-10	2.7067e-07
TMTMS3_MSA_reg	up	GOBP name	RNA metabolic process	4119	713	1117	260	1.3447	4.4635e-10	2.7874e-07
TMTMS3_MSA_reg	up	GOBP name	positive regulation of transcription, DNA-dependent	4119	713	402	116	1.667	5.2006e-10	3.16e-07
TMTMS3_MSA_reg	up	GOBP name	positive regulation of RNA metabolic process	4119	713	439	124	1.6318	5.3775e-10	3.1815e-07
TMTMS3_MSA_reg	up	GOBP name	positive regulation of biosynthetic process	4119	713	487	134	1.5896	6.5648e-10	3.7844e-07
TMTMS3_MSA_reg	up	Motifs	Pim1 kinase substrate sequence	4119	713	126	46	2.1091	8.4386e-08	3.8697e-07
TMTMS3_MSA_reg	no	Motifs	Casein kinase I substrate motif	4119	3849	1156	1115	1.0322	1.1481e-07	5.1906e-07
TMTMS3_MSA_reg	up	GOBP name	regulation of RNA metabolic process	4119	713	1041	244	1.3541	1.028e-09	5.7777e-07
TMTMS3_MSA_reg	up	Motifs	Phosphorylase kinase substrate motif	4119	713	559	140	1.4468	1.7161e-07	7.6509e-07
TMTMS3_MSA_reg	down	Motifs	Plk1 kinase substrate motif	4119	685	50	24	2.8863	1.7539e-07	7.7122e-07
TMTMS3_MSA_reg	no	TMTMS2_MSA_reg	NA	4119	3849	1567	1500	1.0244	6.7563e-07	9.0083e-07
TMTMS3_MSA_reg	no	Motifs	Plk1 PBD domain binding motif	4119	3849	896	868	1.0367	2.1522e-07	9.2113e-07
TMTMS3_MSA_reg	no	Motifs	MDC1 BRCT domain binding motif	4119	3849	896	868	1.0367	2.1522e-07	9.3358e-07
TMTMS3_MSA_reg	no	Motifs	Phosphorylase kinase substrate motif	4119	3849	559	547	1.0472	2.2679e-07	9.5787e-07
TMTMS3_MSA_reg	up	Motifs	ERK1,2 kinase substrate motif	4119	713	2428	478	1.1373	2.3348e-07	9.7334e-07
TMTMS3_MSA_reg	no	Motifs	PAK2 kinase substrate motif	4119	3849	381	376	1.0561	2.8977e-07	1.1925e-06
TMTMS3_MSA_reg	up	GOBP name	transcription, DNA-dependent	4119	713	685	173	1.459	2.1901e-09	1.2009e-06
TMTMS3_MSA_reg	up	GOBP name	cell cycle process	4119	713	454	125	1.5906	2.5848e-09	1.3836e-06
TMTMS3_MSA_reg	no	Motifs	ATM kinase substrate motif	4119	3849	401	349	0.93138	3.4149e-07	1.3876e-06
TMTMS3_MSA_reg	up	Motifs	Plk1 kinase substrate motif	4119	713	50	24	2.773	3.7654e-07	1.5109e-06
TMTMS3_MSA_reg	up	GOBP name	primary metabolic process	4119	713	2170	444	1.182	3.5286e-09	1.8449e-06
TMTMS3_MSA_reg	up	GOBP name	regulation of primary metabolic process	4119	713	1581	341	1.246	3.9169e-09	1.9143e-06
TMTMS3_MSA_reg	up	GOBP name	cellular macromolecule biosynthetic process	4119	713	903	215	1.3755	3.8593e-09	1.9281e-06
TMTMS3_MSA_reg	down	GOBP name	nucleic acid metabolic process	4119	685	1350	289	1.2873	3.8458e-09	1.965e-06
TMTMS3_MSA_reg	up	GOBP name	cellular response to stress	4119	713	539	142	1.522	4.5444e-09	2.1738e-06
TMTMS3_MSA_reg	up	GOBP name	double-strand break repair	4119	713	74	34	2.6543	5.9901e-09	2.8056e-06
TMTMS3_MSA_reg	up	GOBP name	macromolecule biosynthetic process	4119	713	909	215	1.3664	7.1318e-09	3.2722e-06
TMTMS3_MSA_reg	up	GOBP name	regulation of DNA metabolic process	4119	713	114	45	2.2804	7.7675e-09	3.4926e-06
TMTMS3_MSA_reg	up	Motifs	ZIP kinase substrate motif	4119	713	217	65	1.7304	9.3007e-07	3.6858e-06
TMTMS3_MSA_reg	up	GOBP name	negative regulation of macromolecule metabolic process	4119	713	598	153	1.4781	9.0766e-09	4.0012e-06
TMTMS3_MSA_reg	no	Motifs	Pyruvate dehydrogenase kinase substrate motif	4119	3849	702	682	1.0397	1.03e-06	4.0322e-06
TMTMS3_MSA_reg	up	GOBP name	RNA biosynthetic process	4119	713	804	194	1.394	9.6911e-09	4.1109e-06
TMTMS3_MSA_reg	up	GOBP name	positive regulation of macromolecule biosynthetic process	4119	713	449	122	1.5697	9.6153e-09	4.1571e-06
TMTMS3_MSA_reg	down	Motifs	RAF1 kinase substrate motif	4119	685	84	32	2.2907	1.0886e-06	4.2103e-06
TMTMS3_MSA_reg	down	LFQ_MSA_reg	up	4119	685	24	14	3.5077	3.6357e-06	5.4535e-06
TMTMS3_MSA_reg	up	GOBP name	regulation of macromolecule metabolic process	4119	713	1518	327	1.2445	1.3514e-08	5.6264e-06
TMTMS3_MSA_reg	down	Motifs	Chk1 kinase substrate motif	4119	685	725	163	1.3519	1.5046e-06	5.7499e-06
TMTMS3_MSA_reg	up	GOBP name	regulation of gene expression	4119	713	1187	266	1.2946	1.6319e-08	6.6706e-06
TMTMS3_MSA_reg	up	GOBP name	regulation of cellular metabolic process	4119	713	1644	349	1.2264	1.7432e-08	6.9982e-06
TMTMS3_MSA_reg	up	GOBP name	negative regulation of cellular metabolic process	4119	713	584	149	1.4739	1.7989e-08	7.0951e-06
TMTMS3_MSA_reg	down	Motifs	Phosphorylase kinase substrate motif	4119	685	559	131	1.4092	2.0304e-06	7.6676e-06
TMTMS3_MSA_reg	down	GOBP name	cell cycle	4119	685	347	96	1.6636	2.2301e-08	8.3564e-06
TMTMS3_MSA_reg	down	GOBP name	nuclear division	4119	685	150	52	2.0846	2.2118e-08	8.4282e-06
TMTMS3_MSA_reg	down	GOBP name	mitosis	4119	685	150	52	2.0846	2.2118e-08	8.5735e-06
TMTMS3_MSA_reg	down	LFQ_IT_MSA_reg	up	4119	685	28	15	3.2213	6.6524e-06	9.9785e-06
TMTMS3_MSA_reg	down	GOBP name	cellular component organization or biogenesis at cellular level	4119	685	1408	295	1.2599	2.7869e-08	1.0271e-05
TMTMS3_MSA_reg	down	GOBP name	cellular component organization at cellular level	4119	685	1393	292	1.2605	3.3062e-08	1.1989e-05
TMTMS3_MSA_reg	down	GOBP name	mitotic cell cycle	4119	685	252	75	1.7896	3.394e-08	1.2112e-05
TMTMS3_MSA_reg	up	GOBP name	cellular metabolic process	4119	713	2207	445	1.1648	3.9033e-08	1.3712e-05
TMTMS3_MSA_reg	down	GOBP name	cell cycle phase	4119	685	165	55	2.0044	4.0007e-08	1.3838e-05
TMTMS3_MSA_reg	up	GOBP name	negative regulation of metabolic process	4119	713	621	155	1.4419	4.2413e-08	1.4447e-05
TMTMS3_MSA_reg	down	Motifs	PAK2 kinase substrate motif	4119	685	381	95	1.4993	3.9872e-06	1.4882e-05
TMTMS3_MSA_reg	up	GOBP name	regulation of metabolic process	4119	713	1753	366	1.2062	4.7863e-08	1.6061e-05
TMTMS3_MSA_reg	up	GOBP name	DNA integrity checkpoint	4119	713	46	24	3.0141	5.1313e-08	1.6965e-05
TMTMS3_MSA_reg	no	Motifs	CDK kinase substrate motif	4119	3849	748	724	1.0358	4.8334e-06	1.7833e-05
TMTMS3_MSA_reg	down	GOBP name	organelle fission	4119	685	158	53	2.0171	5.5818e-08	1.8187e-05
TMTMS3_MSA_reg	up	Motifs	BARD1 BRCT domain binding motif	4119	713	278	76	1.5793	5.0028e-06	1.8249e-05
TMTMS3_MSA_reg	down	Motifs	p70 Ribosomal S6 kinase substrate motif	4119	685	90	32	2.138	5.8021e-06	2.0927e-05
TMTMS3_MSA_reg	up	Motifs	PAK2 kinase substrate motif	4119	713	381	97	1.4708	7.0601e-06	2.5181e-05
TMTMS3_MSA_reg	down	Motifs	PKC epsilon kinase substrate motif	4119	685	427	103	1.4505	7.246e-06	2.556e-05
TMTMS3_MSA_reg	down	Motifs	CDK4 kinase substrate motif	4119	685	38	18	2.8483	7.4961e-06	2.6155e-05
TMTMS3_MSA_reg	down	GOBP name	DNA metabolic process	4119	685	356	96	1.6215	8.4873e-08	2.7259e-05
TMTMS3_MSA_reg	no	Motifs	b-Adrenergic Receptor kinase substrate motif	4119	3849	1314	1258	1.0245	8.3199e-06	2.8717e-05
TMTMS3_MSA_reg	up	Motifs	Calmodulin-dependent protein kinase I substrate motif	4119	713	195	57	1.6887	9.1851e-06	3.1366e-05
TMTMS3_MSA_reg	up	GOBP name	positive regulation of cellular metabolic process	4119	713	659	161	1.4114	1.0175e-07	3.1771e-05
TMTMS3_MSA_reg	down	GOBP name	cell division	4119	685	204	63	1.857	1.0059e-07	3.1851e-05
TMTMS3_MSA_reg	up	GOBP name	positive regulation of macromolecule metabolic process	4119	713	665	162	1.4073	1.1266e-07	3.4697e-05
TMTMS3_MSA_reg	no	TMTMS2_MSA_reg	down	4119	3849	923	836	0.96928	3.3767e-05	4.052e-05
TMTMS3_MSA_reg	no	Motifs	Akt kinase substrate motif	4119	3849	316	311	1.0532	1.2896e-05	4.3575e-05
TMTMS3_MSA_reg	up	Motifs	p70 Ribosomal S6 kinase substrate motif	4119	713	90	32	2.054	1.3339e-05	4.4602e-05
TMTMS3_MSA_reg	down	GOBP name	microtubule cytoskeleton organization	4119	685	137	47	2.0629	1.477e-07	4.4874e-05
TMTMS3_MSA_reg	down	Motifs	Calmodulin-dependent protein kinase IV substrate motif	4119	685	628	140	1.3405	1.3874e-05	4.5914e-05
TMTMS3_MSA_reg	down	GOBP name	nucleobase-containing compound metabolic process	4119	685	1425	294	1.2406	1.6026e-07	4.804e-05
TMTMS3_MSA_reg	no	Motifs	Calmodulin-dependent protein kinase II alpha substrate motif	4119	3849	260	257	1.0578	1.4775e-05	4.8395e-05
TMTMS3_MSA_reg	down	Motifs	BARD1 BRCT domain binding motif	4119	685	278	72	1.5574	1.5058e-05	4.8823e-05
TMTMS3_MSA_reg	up	GOBP name	regulation of chromosome organization	4119	713	65	29	2.5774	1.688e-07	4.9935e-05
TMTMS3_MSA_reg	up	GOBP name	metabolic process	4119	713	2331	462	1.145	2.0956e-07	6.1185e-05
TMTMS3_MSA_reg	up	GOBP name	DNA recombination	4119	713	95	37	2.25	2.4163e-07	6.9645e-05
TMTMS3_MSA_reg	up	GOBP name	positive regulation of metabolic process	4119	713	703	168	1.3806	2.448e-07	6.9666e-05
TMTMS3_MSA_reg	down	GOBP name	microtubule-based process	4119	685	200	61	1.834	2.5747e-07	7.2356e-05
TMTMS3_MSA_reg	down	Motifs	Pim1 kinase substrate sequence	4119	685	126	39	1.8612	2.3303e-05	7.4803e-05
TMTMS3_MSA_reg	down	GOBP name	chromosome organization	4119	685	409	105	1.5437	2.873e-07	7.8769e-05
TMTMS3_MSA_reg	up	GOBP name	DNA damage checkpoint	4119	713	43	22	2.9557	2.8686e-07	7.9619e-05
TMTMS3_MSA_reg	no	Motifs	BARD1 BRCT domain binding motif	4119	3849	278	274	1.0548	2.5456e-05	8.0906e-05
TMTMS3_MSA_reg	no	Motifs	MAPKAPK1 kinase substrate motif	4119	3849	371	363	1.0471	3.3234e-05	0.00010459
TMTMS3_MSA_reg	no	LFQ_IT_MSA_reg	NA	4119	3849	3304	3111	1.0076	9.6992e-05	0.00012932
TMTMS3_MSA_reg	no	Motifs	Cdc2 kinase substrate motif	4119	3849	842	810	1.0295	4.7542e-05	0.00014817
TMTMS3_MSA_reg	no	GOBP name	response to DNA damage stimulus	4119	3849	319	275	0.92254	5.6018e-07	0.00015173
TMTMS3_MSA_reg	no	Motifs	CDK1,2,4,6 kinase substrate motif	4119	3849	840	808	1.0294	5.1152e-05	0.00015788
TMTMS3_MSA_reg	up	GOBP name	cell cycle checkpoint	4119	713	87	34	2.2577	6.657e-07	0.00017817
TMTMS3_MSA_reg	up	Motifs	RAF1 kinase substrate motif	4119	713	84	29	1.9944	5.8849e-05	0.00017991
TMTMS3_MSA_reg	up	GOBP name	negative regulation of transcription from RNA polymerase II promoter	4119	713	252	73	1.6735	8.1524e-07	0.00021563
TMTMS3_MSA_reg	no	GOBP name	DNA repair	4119	3849	221	187	0.90551	1.0163e-06	0.00025965
TMTMS3_MSA_reg	up	GOBP name	DNA geometric change	4119	713	36	19	3.049	1.0067e-06	0.00026015
TMTMS3_MSA_reg	up	GOBP name	DNA duplex unwinding	4119	713	36	19	3.049	1.0067e-06	0.00026317
TMTMS3_MSA_reg	up	GOBP name	cell cycle	4119	713	347	93	1.5483	1.154e-06	0.00029151
TMTMS3_MSA_reg	up	GOBP name	chromatin remodeling	4119	713	89	34	2.2069	1.2139e-06	0.00030324
TMTMS3_MSA_reg	no	SILAC_IT_MSA_reg	up	4119	3849	475	460	1.0364	0.00025501	0.00030602
TMTMS3_MSA_reg	up	GOBP name	establishment of localization	4119	713	877	108	0.71142	1.4198e-06	0.00035076
TMTMS3_MSA_reg	up	GOBP name	organelle organization	4119	713	1065	233	1.2639	1.5198e-06	0.00037138
TMTMS3_MSA_reg	no	GOBP name	cell cycle checkpoint	4119	3849	87	68	0.83644	1.6371e-06	0.00039575
TMTMS3_MSA_reg	no	GOBP name	regulation of cell cycle arrest	4119	3849	121	98	0.86673	1.6998e-06	0.00040653
TMTMS3_MSA_reg	no	GOBP name	DNA metabolic process	4119	3849	356	310	0.93187	1.9119e-06	0.00045244
TMTMS3_MSA_reg	down	GOBP name	cellular component organization or biogenesis	4119	685	1614	320	1.1922	2.2016e-06	0.0005156
TMTMS3_MSA_reg	down	GOBP name	nitrogen compound metabolic process	4119	685	1499	300	1.2034	2.4403e-06	0.00056561
TMTMS3_MSA_reg	down	GOBP name	RNA metabolic process	4119	685	1117	233	1.2543	2.6147e-06	0.00059377
TMTMS3_MSA_reg	down	GOBP name	cellular component organization	4119	685	1599	317	1.1921	2.5883e-06	0.00059378
TMTMS3_MSA_reg	up	GOBP name	recombinational repair	4119	713	38	19	2.8885	2.8512e-06	0.00062234
TMTMS3_MSA_reg	up	GOBP name	transport	4119	713	829	102	0.7108	2.7907e-06	0.0006274
TMTMS3_MSA_reg	up	GOBP name	double-strand break repair via homologous recombination	4119	713	38	19	2.8885	2.8512e-06	0.00062844
TMTMS3_MSA_reg	down	GOBP name	cellular nitrogen compound metabolic process	4119	685	1484	297	1.2034	2.8483e-06	0.00063401
TMTMS3_MSA_reg	up	GOBP name	response to ionizing radiation	4119	713	55	24	2.5209	3.0475e-06	0.00065879
TMTMS3_MSA_reg	up	GOBP name	positive regulation of histone modification	4119	713	26	15	3.3329	3.291e-06	0.00070466
TMTMS3_MSA_reg	no	Motifs	AMP-activated protein kinase substrate motif	4119	3849	331	323	1.0443	0.00023605	0.00071482
TMTMS3_MSA_reg	up	GOBP name	regulation of cell cycle arrest	4119	713	121	41	1.9575	3.5744e-06	0.00075811
TMTMS3_MSA_reg	up	GOBP name	regulation of gene expression, epigenetic	4119	713	89	33	2.142	3.6321e-06	0.00076314
TMTMS3_MSA_reg	no	GOBP name	DNA integrity checkpoint	4119	3849	46	33	0.76771	3.7474e-06	0.00078009
TMTMS3_MSA_reg	up	Motifs	CLK1 kinase substrate motif	4119	713	87	28	1.8593	0.00027813	0.0008344
TMTMS3_MSA_reg	up	GOBP name	cellular biosynthetic process	4119	713	1106	238	1.2432	4.2448e-06	0.00087552
TMTMS3_MSA_reg	up	GOBP name	positive regulation of transcription from RNA polymerase II promoter	4119	713	277	76	1.585	4.3576e-06	0.00089061
TMTMS3_MSA_reg	up	GOBP name	DNA unwinding involved in replication	4119	713	7	7	5.777	4.5443e-06	0.00092041
TMTMS3_MSA_reg	up	GOBP name	somatic recombination of immunoglobulin gene segments	4119	713	11	9	4.7266	5.0537e-06	0.0010144
TMTMS3_MSA_reg	no	Motifs	PKC epsilon kinase substrate motif	4119	3849	427	414	1.0376	0.00035217	0.0010467
TMTMS3_MSA_reg	up	GOBP name	biosynthetic process	4119	713	1116	239	1.2372	5.8463e-06	0.0011632
TMTMS3_MSA_reg	up	GOBP name	regulation of histone modification	4119	713	43	20	2.687	6.2561e-06	0.0012338
TMTMS3_MSA_reg	up	GOBP name	DNA conformation change	4119	713	57	24	2.4324	6.3528e-06	0.0012419
TMTMS3_MSA_reg	no	GOBP name	regulation of cell cycle process	4119	3849	209	178	0.91142	6.5076e-06	0.0012612
TMTMS3_MSA_reg	up	GOBP name	somatic diversification of immune receptors via germline recombination within a single locus	4119	713	16	11	3.9717	6.7073e-06	0.0012779
TMTMS3_MSA_reg	up	GOBP name	somatic cell DNA recombination	4119	713	16	11	3.9717	6.7073e-06	0.0012888
TMTMS3_MSA_reg	up	GOBP name	protein-DNA complex subunit organization	4119	713	61	25	2.3676	7.2193e-06	0.0013639
TMTMS3_MSA_reg	up	GOBP name	regulation of DNA replication	4119	713	54	23	2.4606	7.8344e-06	0.0014678
TMTMS3_MSA_reg	up	GOBP name	one-carbon metabolic process	4119	713	77	29	2.1758	9.663e-06	0.0017954
TMTMS3_MSA_reg	up	GOBP name	cellular component organization at cellular level	4119	713	1393	288	1.1944	9.8064e-06	0.0018071
TMTMS3_MSA_reg	up	Motifs	HMGCoA Reductase kinase substrate motif	4119	713	109	32	1.696	0.00061713	0.0018174
TMTMS3_MSA_reg	down	GOBP name	cytoskeleton organization	4119	685	339	85	1.5077	1.0079e-05	0.0018422
TMTMS3_MSA_reg	no	GOBP name	DNA damage checkpoint	4119	3849	43	31	0.7715	1.0165e-05	0.001843
TMTMS3_MSA_reg	no	SILAC_IT_MSA_reg	down	4119	3849	533	512	1.028	0.001915	0.0020891
TMTMS3_MSA_reg	no	Motifs	ZIP kinase substrate motif	4119	3849	217	213	1.0504	0.00072164	0.0021059
TMTMS3_MSA_reg	up	GOBP name	mitotic cell cycle	4119	713	252	69	1.5818	1.2466e-05	0.0022243
TMTMS3_MSA_reg	up	GOBP name	cellular component organization or biogenesis at cellular level	4119	713	1408	290	1.1899	1.2451e-05	0.0022395
TMTMS3_MSA_reg	up	GOBP name	vesicle-mediated transport	4119	713	312	29	0.53696	1.3018e-05	0.0023045
TMTMS3_MSA_reg	down	GOBP name	alcohol metabolic process	4119	685	100	3	0.18039	1.3774e-05	0.0024193
TMTMS3_MSA_reg	down	GOBP name	small molecule metabolic process	4119	685	442	45	0.6122	1.6396e-05	0.0028575
TMTMS3_MSA_reg	up	GOBP name	somatic diversification of immunoglobulins	4119	713	12	9	4.3327	1.6751e-05	0.0028968
TMTMS3_MSA_reg	down	Motifs	AMP-activated protein kinase substrate motif	4119	685	331	74	1.3443	0.0010649	0.0030795
TMTMS3_MSA_reg	up	GOBP name	covalent chromatin modification	4119	713	146	45	1.7806	1.8499e-05	0.0031748
TMTMS3_MSA_reg	down	Motifs	ZIP kinase substrate motif	4119	685	217	52	1.4409	0.0011569	0.0033158
TMTMS3_MSA_reg	up	GOBP name	histone lysine methylation	4119	713	23	13	3.2653	2.0139e-05	0.0034301
TMTMS3_MSA_reg	up	GOBP name	macromolecule methylation	4119	713	57	23	2.3311	2.1921e-05	0.0037055
TMTMS3_MSA_reg	up	GOBP name	positive regulation of gene expression, epigenetic	4119	713	10	8	4.6216	2.4099e-05	0.0040433
TMTMS3_MSA_reg	up	GOBP name	DNA replication	4119	713	105	35	1.9257	2.5446e-05	0.0042377
TMTMS3_MSA_reg	up	GOBP name	monocyte differentiation	4119	713	6	6	5.777	2.6437e-05	0.0043702
TMTMS3_MSA_reg	no	GOBP name	cell cycle process	4119	3849	454	403	0.94993	2.6674e-05	0.0043773
TMTMS3_MSA_reg	up	GOBP name	positive regulation of cellular process	4119	713	1107	233	1.2159	2.7745e-05	0.00452
TMTMS3_MSA_reg	up	GOBP name	histone modification	4119	713	144	44	1.7652	2.8366e-05	0.0045879
TMTMS3_MSA_reg	up	KEGG name	Cell cycle	4119	713	76	29	2.2044	7.2503e-06	0.0051115
TMTMS3_MSA_reg	up	GOBP name	somatic diversification of immune receptors	4119	713	18	11	3.5304	3.3574e-05	0.0053916
TMTMS3_MSA_reg	up	GOBP name	histone methylation	4119	713	27	14	2.9955	3.4411e-05	0.0054867
TMTMS3_MSA_reg	down	GOBP name	regulation of cellular metabolic process	4119	685	1644	317	1.1595	3.5359e-05	0.0055981
TMTMS3_MSA_reg	up	GOBP name	DNA modification	4119	713	24	13	3.1292	3.6431e-05	0.0057275
TMTMS3_MSA_reg	no	Motifs	Aurora-A kinase substrate motif	4119	3849	120	119	1.0612	0.0022474	0.0063842
TMTMS3_MSA_reg	down	GOBP name	regulation of RNA metabolic process	4119	685	1041	212	1.2246	4.2329e-05	0.0066086
TMTMS3_MSA_reg	up	KEGG name	DNA replication	4119	713	20	12	3.4662	1.886e-05	0.0066481
TMTMS3_MSA_reg	down	GOBP name	regulation of nucleobase-containing compound metabolic process	4119	685	1241	247	1.1968	4.4046e-05	0.0068292
TMTMS3_MSA_reg	up	GOBP name	telomere maintenance	4119	713	41	18	2.5362	4.5375e-05	0.0069871
TMTMS3_MSA_reg	down	GOBP name	chromatin modification	4119	685	268	68	1.5257	4.8931e-05	0.0074834
TMTMS3_MSA_reg	down	GOBP name	regulation of nitrogen compound metabolic process	4119	685	1262	250	1.1912	5.4414e-05	0.0082658
TMTMS3_MSA_reg	up	TMTMS2_MSA_reg	no	4119	713	3281	550	0.96841	0.0076108	0.0083027
TMTMS3_MSA_reg	up	GOBP name	negative regulation of cell cycle process	4119	713	60	23	2.2145	5.522e-05	0.008332
TMTMS3_MSA_reg	no	LFQ_MSA_reg	NA	4119	3849	3865	3603	0.99761	0.006506	0.0086747
TMTMS3_MSA_reg	up	GOBP name	RNA splicing	4119	713	189	53	1.62	5.9093e-05	0.0088569
TMTMS3_MSA_reg	up	GOBP name	negative regulation of DNA replication	4119	713	25	13	3.004	6.2923e-05	0.0093685
TMTMS3_MSA_reg	down	GOBP name	regulation of biosynthetic process	4119	685	1156	231	1.2016	6.4012e-05	0.0094678
TMTMS3_MSA_reg	up	GOBP name	telomere organization	4119	713	42	18	2.4759	6.5873e-05	0.0096795
TMTMS3_MSA_reg	down	GOBP name	regulation of biological process	4119	685	2546	464	1.0959	7.021e-05	0.010118
TMTMS3_MSA_reg	down	GOBP name	RNA processing	4119	685	352	84	1.435	6.9317e-05	0.010119
TMTMS3_MSA_reg	down	GOBP name	regulation of primary metabolic process	4119	685	1581	304	1.1562	7.1158e-05	0.010125
TMTMS3_MSA_reg	down	GOBP name	macromolecule biosynthetic process	4119	685	909	187	1.237	7.1716e-05	0.01014
TMTMS3_MSA_reg	down	GOBP name	cellular macromolecule biosynthetic process	4119	685	903	186	1.2386	6.9958e-05	0.010147
TMTMS3_MSA_reg	up	GOBP name	regulation of cell cycle process	4119	713	209	57	1.5755	7.241e-05	0.010175
TMTMS3_MSA_reg	up	GOBP name	response to stress	4119	713	782	170	1.2559	7.1136e-05	0.010186
TMTMS3_MSA_reg	no	GOBP name	nucleic acid metabolic process	4119	3849	1350	1234	0.97819	7.3873e-05	0.010252
TMTMS3_MSA_reg	no	Motifs	GSK3, Erk1, Erk2 and CDK5 kinase motif	4119	3849	162	159	1.0503	0.0036457	0.010266
TMTMS3_MSA_reg	up	GOBP name	methylation	4119	713	61	23	2.1782	7.3574e-05	0.010274
TMTMS3_MSA_reg	down	GOBP name	regulation of cellular biosynthetic process	4119	685	1153	230	1.1995	7.4556e-05	0.010283
TMTMS3_MSA_reg	up	GOBP name	macromolecule modification	4119	713	767	167	1.2578	7.5879e-05	0.010402
TMTMS3_MSA_reg	no	GOBP name	regulation of reactive oxygen species metabolic process	4119	3849	24	16	0.71343	7.91e-05	0.010713
TMTMS3_MSA_reg	up	GOBP name	mRNA processing	4119	713	219	59	1.5564	7.864e-05	0.010715
TMTMS3_MSA_reg	down	GOBP name	cytokinesis after mitosis	4119	685	17	10	3.5371	8.4715e-05	0.011337
TMTMS3_MSA_reg	down	GOBP name	regulation of macromolecule biosynthetic process	4119	685	1121	224	1.2016	8.4564e-05	0.011384
TMTMS3_MSA_reg	down	Motifs	ERK1, ERK2, SAPK, CDK5 and GSK3 kinase substrate motif	4119	685	18	8	2.6725	0.0040829	0.011397
TMTMS3_MSA_reg	down	GOBP name	transcription, DNA-dependent	4119	685	685	146	1.2816	8.7987e-05	0.011705
TMTMS3_MSA_reg	down	GOBP name	chromatin remodeling	4119	685	89	29	1.9593	8.8558e-05	0.011712
TMTMS3_MSA_reg	down	GOBP name	regulation of transcription, DNA-dependent	4119	685	981	199	1.2198	9.408e-05	0.012297
TMTMS3_MSA_reg	up	GOBP name	nucleosome organization	4119	713	58	22	2.1913	9.3989e-05	0.012357
TMTMS3_MSA_reg	down	Motifs	elF2 alpha kinase substrate motif	4119	685	3	3	6.0131	0.0045826	0.012573
TMTMS3_MSA_reg	down	Motifs	CDC4 WD40 domain binding motif	4119	685	3	3	6.0131	0.0045826	0.012681
TMTMS3_MSA_reg	up	GOBP name	regulation of DNA repair	4119	713	36	16	2.5676	9.8702e-05	0.012827
TMTMS3_MSA_reg	down	TMTMS2_MSA_reg	no	4119	685	3281	531	0.97317	0.012949	0.012949
TMTMS3_MSA_reg	down	GOBP name	chromatin assembly or disassembly	4119	685	41	17	2.4933	0.00010115	0.013069
TMTMS3_MSA_reg	down	GOBP name	regulation of cellular process	4119	685	2455	448	1.0973	0.0001033	0.013195
TMTMS3_MSA_reg	down	GOBP name	regulation of macromolecule metabolic process	4119	685	1518	292	1.1567	0.00010311	0.013246
TMTMS3_MSA_reg	up	GOBP name	regulation of histone H3-K4 methylation	4119	713	14	9	3.7138	0.00010465	0.013292
TMTMS3_MSA_reg	down	GOBP name	regulation of cellular macromolecule biosynthetic process	4119	685	1114	222	1.1983	0.00010796	0.013635
TMTMS3_MSA_reg	up	GOBP name	cellular component organization	4119	713	1599	317	1.1453	0.00011061	0.013892
TMTMS3_MSA_reg	up	Motifs	ERK1, ERK2, SAPK, CDK5 and GSK3 kinase substrate motif	4119	713	18	8	2.5676	0.0051912	0.014122
TMTMS3_MSA_reg	down	GOBP name	heterocycle metabolic process	4119	685	86	3	0.20976	0.00011715	0.014632
TMTMS3_MSA_reg	up	GOBP name	DNA strand elongation involved in DNA replication	4119	713	20	11	3.1773	0.00012172	0.015036
TMTMS3_MSA_reg	up	GOBP name	transcription from RNA polymerase II promoter	4119	713	171	48	1.6216	0.00012114	0.015047
TMTMS3_MSA_reg	down	GOBP name	chromatin organization	4119	685	312	75	1.4455	0.00012644	0.015534
TMTMS3_MSA_reg	up	GOBP name	cellular component organization or biogenesis	4119	713	1614	319	1.1418	0.00013273	0.016217
TMTMS3_MSA_reg	down	Motifs	Calmodulin-dependent protein kinase I substrate motif	4119	685	195	44	1.3568	0.0063816	0.017214
TMTMS3_MSA_reg	down	GOBP name	osteoblast differentiation	4119	685	42	17	2.4339	0.0001421	0.017268
TMTMS3_MSA_reg	no	GOBP name	mitotic spindle organization	4119	3849	26	18	0.74087	0.00014721	0.017793
TMTMS3_MSA_reg	up	GOBP name	replicative senescence	4119	713	5	5	5.777	0.00015362	0.018082
TMTMS3_MSA_reg	up	GOBP name	histone H4-K20 methylation	4119	713	5	5	5.777	0.00015362	0.018177
TMTMS3_MSA_reg	up	GOBP name	somatic recombination of immunoglobulin genes involved in immune response	4119	713	7	6	4.9517	0.00015325	0.018229
TMTMS3_MSA_reg	up	GOBP name	somatic diversification of immunoglobulins involved in immune response	4119	713	7	6	4.9517	0.00015325	0.018326
TMTMS3_MSA_reg	up	GOBP name	isotype switching	4119	713	7	6	4.9517	0.00015325	0.018424
TMTMS3_MSA_reg	down	GOBP name	chromosome condensation	4119	685	15	9	3.6079	0.00015842	0.01855
TMTMS3_MSA_reg	up	GOBP name	regulation of response to DNA damage stimulus	4119	713	60	22	2.1182	0.00016295	0.018884
TMTMS3_MSA_reg	no	GOBP name	cellular response to stress	4119	3849	539	484	0.96095	0.00016217	0.018891
TMTMS3_MSA_reg	up	GOBP name	negative regulation of DNA metabolic process	4119	713	41	17	2.3953	0.00016541	0.019071
TMTMS3_MSA_reg	down	GOBP name	regulation of metabolic process	4119	685	1753	330	1.132	0.00017371	0.019925

## Sheet: DOX_shared
method	reg	fisher_method	fisher_reg	items_total	items_selection	items_category	items_intersection	enrichment	pvalue	qvalue
LFQ_MSA_reg	down	LFQ_IT_MSA_reg	down	1015	15	17	15	59.706	1.5783e-31	1.4205e-30
LFQ_MSA_reg	up	LFQ_IT_MSA_reg	up	1015	18	14	13	52.361	6.6156e-25	1.9847e-24
LFQ_MSA_reg	up	LFQM_MSA_reg	up	1015	18	35	18	29	2.5859e-29	2.3274e-28
LFQ_MSA_reg	down	LFQM_MSA_reg	down	1015	15	40	15	25.375	4.6682e-23	2.1007e-22
LFQ_MSA_reg	up	Motifs	ATM kinase substrate motif	1015	18	31	8	14.552	1.0071e-08	2.1451e-06
LFQ_MSA_reg	down	TMTMS3_MSA_reg	down	1015	15	69	14	13.729	1.6973e-16	1.5276e-15
LFQ_MSA_reg	up	SILAC_MR_MSA_reg	up	1015	18	63	13	11.636	3.8469e-13	1.1541e-12
LFQ_MSA_reg	up	SILAC_MSA_reg	up	1015	18	65	13	11.278	5.9711e-13	2.687e-12
LFQ_MSA_reg	up	TMTMS3_MSA_reg	up	1015	18	90	15	9.3981	3.4315e-14	1.5442e-13
LFQ_MSA_reg	up	TMTMS2_MSA_reg	up	1015	18	96	13	7.636	1.2429e-10	3.7288e-10
LFQ_MSA_reg	down	SILAC_MR_MSA_reg	down	1015	15	155	15	6.5484	3.1572e-13	1.4207e-12
LFQ_MSA_reg	down	TMTMS2_MSA_reg	down	1015	15	164	15	6.189	7.6591e-13	6.8932e-12
LFQ_MSA_reg	down	SILAC_MSA_reg	down	1015	15	158	14	5.9958	3.8093e-11	1.1428e-10
LFQ_MSA_reg	up	SILAC_IT_MSA_reg	up	1015	18	201	15	4.2081	8.0691e-09	2.4207e-08
LFQ_MSA_reg	down	SILAC_IT_MSA_reg	down	1015	15	259	15	3.9189	9.294e-10	8.3646e-09
LFQ_MSA_reg	no	SILAC_IT_MSA_reg	no	1015	1003	796	796	1.012	7.9955e-09	3.598e-08
LFQ_MSA_reg	no	LFQ_IT_MSA_reg	no	1015	1003	1002	1002	1.012	5.5595e-27	2.5018e-26
LFQ_MSA_reg	no	TMTMS2_MSA_reg	no	1015	1003	903	903	1.012	1.8889e-12	8.5001e-12
LFQ_MSA_reg	no	SILAC_MR_MSA_reg	no	1015	1003	925	925	1.012	1.1713e-13	1.0542e-12
LFQ_MSA_reg	no	SILAC_MSA_reg	no	1015	1003	922	922	1.012	1.7815e-13	1.6034e-12
LFQ_MSA_reg	no	LFQM_MSA_reg	no	1015	1003	990	990	1.012	2.2239e-21	6.6718e-21
LFQ_MSA_reg	no	TMTMS3_MSA_reg	no	1015	1003	959	958	1.0109	6.1068e-14	1.832e-13
LFQ_MSA_reg	no	TMTMS2_MSA_reg	down	1015	1003	164	158	0.97494	0.0054604	0.0070205
LFQ_MSA_reg	no	SILAC_MSA_reg	down	1015	1003	158	152	0.97354	0.0045386	0.0058353
LFQ_MSA_reg	no	SILAC_MR_MSA_reg	down	1015	1003	155	149	0.97279	0.0041237	0.0053018
LFQ_MSA_reg	no	TMTMS2_MSA_reg	up	1015	1003	96	90	0.94872	0.00032633	0.00058739
LFQ_MSA_reg	no	TMTMS3_MSA_reg	up	1015	1003	90	84	0.9445	0.00022791	0.00034187
LFQ_MSA_reg	no	TMTMS3_MSA_reg	down	1015	1003	69	63	0.92397	5.0228e-05	9.041e-05
LFQ_MSA_reg	no	SILAC_MSA_reg	up	1015	1003	65	59	0.91855	3.5498e-05	7.9871e-05
LFQ_MSA_reg	no	SILAC_MR_MSA_reg	up	1015	1003	63	57	0.91559	2.9572e-05	6.6538e-05
LFQ_MSA_reg	no	LFQM_MSA_reg	down	1015	1003	40	34	0.86017	1.9286e-06	2.4796e-06
LFQ_MSA_reg	no	Motifs	ATM kinase substrate motif	1015	1003	31	26	0.84874	1.2605e-05	0.0013425
LFQ_MSA_reg	no	LFQM_MSA_reg	up	1015	1003	35	29	0.83848	8.4104e-07	1.2616e-06
LFQ_MSA_reg	up	TMTMS3_MSA_reg	no	1015	18	959	13	0.7644	0.0018695	0.0024036
LFQ_MSA_reg	up	LFQ_IT_MSA_reg	no	1015	18	1002	12	0.67532	1.9574e-08	2.5166e-08
LFQ_MSA_reg	no	LFQ_IT_MSA_reg	down	1015	1003	17	11	0.6548	7.1546e-09	1.0732e-08
LFQ_MSA_reg	up	SILAC_IT_MSA_reg	no	1015	18	796	9	0.63756	0.0052052	0.011712
LFQ_MSA_reg	up	LFQM_MSA_reg	no	1015	18	990	11	0.62654	5.8115e-08	1.0461e-07
LFQ_MSA_reg	up	SILAC_MSA_reg	no	1015	18	922	10	0.61159	6.7608e-05	0.00012169
LFQ_MSA_reg	up	SILAC_MR_MSA_reg	no	1015	18	925	10	0.60961	5.3167e-05	9.57e-05
LFQ_MSA_reg	down	LFQ_IT_MSA_reg	no	1015	15	1002	9	0.60778	5.3897e-09	9.7015e-09
LFQ_MSA_reg	down	TMTMS2_MSA_reg	no	1015	15	903	8	0.59948	0.00044686	0.00067029
LFQ_MSA_reg	down	SILAC_IT_MSA_reg	no	1015	15	796	7	0.59506	0.0052358	0.0094245
LFQ_MSA_reg	down	SILAC_MSA_reg	no	1015	15	922	8	0.58713	0.00013812	0.00020719
LFQ_MSA_reg	down	SILAC_MR_MSA_reg	no	1015	15	925	8	0.58523	0.00011181	0.00016772
LFQ_MSA_reg	no	LFQ_IT_MSA_reg	up	1015	1003	14	8	0.57827	1.7677e-09	3.9772e-09
LFQ_MSA_reg	down	TMTMS3_MSA_reg	no	1015	15	959	8	0.56448	4.6377e-06	1.0435e-05
LFQ_MSA_reg	up	TMTMS2_MSA_reg	no	1015	18	903	9	0.56202	3.3097e-05	7.4468e-05
LFQ_MSA_reg	down	LFQM_MSA_reg	no	1015	15	990	7	0.47845	2.2724e-10	5.113e-10
LFQM_MSA_reg	up	LFQ_IT_MSA_reg	up	1015	35	14	14	29	1.7967e-22	5.3901e-22
LFQM_MSA_reg	up	LFQ_MSA_reg	up	1015	35	18	18	29	2.5859e-29	2.3274e-28
LFQM_MSA_reg	down	LFQ_IT_MSA_reg	down	1015	40	17	17	25.375	2.8037e-26	2.5234e-25
LFQM_MSA_reg	down	LFQ_MSA_reg	down	1015	40	15	15	25.375	4.6682e-23	2.1007e-22
LFQM_MSA_reg	up	Motifs	ATM kinase substrate motif	1015	35	31	11	10.29	7.7547e-10	1.6517e-07
LFQM_MSA_reg	down	TMTMS3_MSA_reg	down	1015	40	69	27	9.9293	7.8731e-25	7.0858e-24
LFQM_MSA_reg	up	SILAC_MR_MSA_reg	up	1015	35	63	21	9.6667	1.6049e-18	4.8148e-18
LFQM_MSA_reg	up	SILAC_MSA_reg	up	1015	35	65	21	9.3692	3.4257e-18	1.0277e-17
LFQM_MSA_reg	up	TMTMS3_MSA_reg	up	1015	35	90	26	8.3778	4.2355e-22	1.906e-21
LFQM_MSA_reg	up	TMTMS2_MSA_reg	up	1015	35	96	23	6.9479	6.7163e-17	2.0149e-16
LFQM_MSA_reg	down	TMTMS2_MSA_reg	down	1015	40	164	36	5.5701	4.8723e-26	4.3851e-25
LFQM_MSA_reg	down	SILAC_MR_MSA_reg	down	1015	40	155	32	5.2387	1.0546e-20	9.4915e-20
LFQM_MSA_reg	down	SILAC_MSA_reg	down	1015	40	158	31	4.9786	4.8294e-19	2.1732e-18
LFQM_MSA_reg	up	SILAC_IT_MSA_reg	up	1015	35	201	25	3.607	1.909e-11	5.727e-11
LFQM_MSA_reg	down	SILAC_IT_MSA_reg	down	1015	40	259	36	3.527	2.0969e-18	1.8872e-17
LFQM_MSA_reg	down	Motifs	CDK1,2,4,6 kinase substrate motif	1015	40	210	18	2.175	0.00025714	0.018257
LFQM_MSA_reg	down	Motifs	Cdc2 kinase substrate motif	1015	40	211	18	2.1647	0.00027344	0.014561
LFQM_MSA_reg	no	SILAC_IT_MSA_reg	no	1015	990	796	793	1.0214	1.113e-12	5.0085e-12
LFQM_MSA_reg	no	SILAC_MR_MSA_reg	no	1015	990	925	921	1.0208	7.4169e-20	3.3376e-19
LFQM_MSA_reg	no	SILAC_MSA_reg	no	1015	990	922	918	1.0208	1.5929e-19	1.4336e-18
LFQM_MSA_reg	no	TMTMS2_MSA_reg	no	1015	990	903	899	1.0207	1.1329e-17	5.098e-17
LFQM_MSA_reg	no	TMTMS3_MSA_reg	no	1015	990	959	951	1.0167	2.4318e-17	7.2955e-17
LFQM_MSA_reg	no	LFQ_IT_MSA_reg	no	1015	990	1002	990	1.013	2.8825e-23	1.2971e-22
LFQM_MSA_reg	no	LFQ_MSA_reg	no	1015	990	1003	990	1.012	2.2239e-21	6.6718e-21
LFQM_MSA_reg	no	SILAC_IT_MSA_reg	down	1015	990	259	246	0.97379	0.0026785	0.0060266
LFQM_MSA_reg	no	SILAC_IT_MSA_reg	up	1015	990	201	190	0.96914	0.0033959	0.0061126
LFQM_MSA_reg	no	SILAC_MSA_reg	down	1015	990	158	146	0.94739	9.348e-05	0.00012019
LFQM_MSA_reg	no	SILAC_MR_MSA_reg	down	1015	990	155	143	0.94588	7.7088e-05	9.9113e-05
LFQM_MSA_reg	no	TMTMS2_MSA_reg	down	1015	990	164	151	0.94398	2.4551e-05	5.5239e-05
LFQM_MSA_reg	no	TMTMS2_MSA_reg	up	1015	990	96	87	0.92914	0.00020258	0.00026046
LFQM_MSA_reg	no	TMTMS3_MSA_reg	up	1015	990	90	80	0.91134	1.7455e-05	3.1419e-05
LFQM_MSA_reg	no	TMTMS3_MSA_reg	down	1015	990	69	59	0.87667	1.4566e-06	3.2773e-06
LFQM_MSA_reg	down	LFQ_MSA_reg	no	1015	40	1003	34	0.86017	1.9286e-06	2.4796e-06
LFQM_MSA_reg	no	SILAC_MSA_reg	up	1015	990	65	54	0.85175	6.5491e-08	1.4735e-07
LFQM_MSA_reg	no	SILAC_MR_MSA_reg	up	1015	990	63	52	0.84624	4.6412e-08	1.0443e-07
LFQM_MSA_reg	up	LFQ_IT_MSA_reg	no	1015	35	1002	29	0.83932	1.5168e-06	1.9501e-06
LFQM_MSA_reg	up	LFQ_MSA_reg	no	1015	35	1003	29	0.83848	8.4104e-07	1.2616e-06
LFQM_MSA_reg	down	LFQ_IT_MSA_reg	no	1015	40	1002	33	0.8357	1.2141e-07	2.1854e-07
LFQM_MSA_reg	no	Motifs	ATM kinase substrate motif	1015	990	31	25	0.82682	5.3865e-05	0.0057367
LFQM_MSA_reg	down	TMTMS3_MSA_reg	no	1015	40	959	31	0.82026	0.00015105	0.00022657
LFQM_MSA_reg	up	TMTMS3_MSA_reg	no	1015	35	959	27	0.81648	0.00032327	0.00041563
LFQM_MSA_reg	up	SILAC_IT_MSA_reg	no	1015	35	796	22	0.80151	0.0145	0.018643
LFQM_MSA_reg	down	SILAC_IT_MSA_reg	no	1015	40	796	25	0.79695	0.0086128	0.012919
LFQM_MSA_reg	down	SILAC_MSA_reg	no	1015	40	922	28	0.77061	9.1062e-05	0.00013659
LFQM_MSA_reg	down	SILAC_MR_MSA_reg	no	1015	40	925	28	0.76811	6.5663e-05	9.8494e-05
LFQM_MSA_reg	down	TMTMS2_MSA_reg	no	1015	40	903	27	0.75872	0.00013135	0.00019703
LFQM_MSA_reg	up	SILAC_MSA_reg	no	1015	35	922	23	0.72343	2.0956e-05	3.772e-05
LFQM_MSA_reg	up	SILAC_MR_MSA_reg	no	1015	35	925	23	0.72108	1.4861e-05	2.6749e-05
LFQM_MSA_reg	up	TMTMS2_MSA_reg	no	1015	35	903	22	0.70653	2.7478e-05	4.9461e-05
LFQM_MSA_reg	no	LFQ_MSA_reg	up	1015	990	18	11	0.62654	5.8115e-08	1.0461e-07
LFQM_MSA_reg	no	LFQ_IT_MSA_reg	up	1015	990	14	8	0.58586	3.0511e-07	4.5767e-07
LFQM_MSA_reg	no	LFQ_IT_MSA_reg	down	1015	990	17	8	0.48247	1.436e-11	3.2311e-11
LFQM_MSA_reg	no	LFQ_MSA_reg	down	1015	990	15	7	0.47845	2.2724e-10	5.113e-10
LFQ_IT_MSA_reg	down	LFQ_MSA_reg	down	1015	17	15	15	59.706	1.5783e-31	1.4205e-30
LFQ_IT_MSA_reg	up	LFQ_MSA_reg	up	1015	14	18	13	52.361	6.6156e-25	1.9847e-24
LFQ_IT_MSA_reg	up	LFQM_MSA_reg	up	1015	14	35	14	29	1.7967e-22	5.3901e-22
LFQ_IT_MSA_reg	down	LFQM_MSA_reg	down	1015	17	40	17	25.375	2.8037e-26	2.5234e-25
LFQ_IT_MSA_reg	up	Motifs	ATM kinase substrate motif	1015	14	31	7	16.371	3.5329e-08	7.525e-06
LFQ_IT_MSA_reg	down	TMTMS3_MSA_reg	down	1015	17	69	14	12.114	6.8709e-15	6.1839e-14
LFQ_IT_MSA_reg	up	SILAC_MR_MSA_reg	up	1015	14	63	10	11.508	3.3662e-10	1.0099e-09
LFQ_IT_MSA_reg	up	SILAC_MSA_reg	up	1015	14	65	10	11.154	4.6754e-10	2.1039e-09
LFQ_IT_MSA_reg	up	TMTMS2_MSA_reg	up	1015	14	96	11	8.3073	8.8061e-10	2.6418e-09
LFQ_IT_MSA_reg	up	TMTMS3_MSA_reg	up	1015	14	90	10	8.0556	1.3427e-08	4.0281e-08
LFQ_IT_MSA_reg	down	TMTMS2_MSA_reg	down	1015	17	164	16	5.825	1.6526e-12	7.4369e-12
LFQ_IT_MSA_reg	down	SILAC_MR_MSA_reg	down	1015	17	155	15	5.778	3.1752e-11	1.4288e-10
LFQ_IT_MSA_reg	down	SILAC_MSA_reg	down	1015	17	158	14	5.2904	1.2651e-09	3.7954e-09
LFQ_IT_MSA_reg	up	SILAC_IT_MSA_reg	up	1015	14	201	11	3.9677	2.8455e-06	8.5364e-06
LFQ_IT_MSA_reg	down	SILAC_IT_MSA_reg	down	1015	17	259	16	3.6884	2.9174e-09	1.3128e-08
LFQ_IT_MSA_reg	no	SILAC_IT_MSA_reg	no	1015	1002	796	796	1.013	1.6501e-09	1.4851e-08
LFQ_IT_MSA_reg	no	TMTMS2_MSA_reg	no	1015	1002	903	903	1.013	1.8833e-13	1.6949e-12
LFQ_IT_MSA_reg	no	LFQM_MSA_reg	no	1015	1002	990	990	1.013	2.8825e-23	1.2971e-22
LFQ_IT_MSA_reg	no	LFQ_MSA_reg	no	1015	1002	1003	1002	1.012	5.5595e-27	2.5018e-26
LFQ_IT_MSA_reg	no	SILAC_MR_MSA_reg	no	1015	1002	925	924	1.0119	1.4043e-12	1.2639e-11
LFQ_IT_MSA_reg	no	SILAC_MSA_reg	no	1015	1002	922	921	1.0119	2.1289e-12	1.916e-11
LFQ_IT_MSA_reg	no	TMTMS3_MSA_reg	no	1015	1002	959	957	1.0109	3.7913e-13	1.7061e-12
LFQ_IT_MSA_reg	no	SILAC_MSA_reg	down	1015	1002	158	152	0.97451	0.0071514	0.0091947
LFQ_IT_MSA_reg	no	SILAC_MR_MSA_reg	down	1015	1002	155	149	0.97376	0.0065205	0.0083836
LFQ_IT_MSA_reg	no	TMTMS2_MSA_reg	down	1015	1002	164	157	0.96974	0.0015974	0.0020538
LFQ_IT_MSA_reg	no	TMTMS2_MSA_reg	up	1015	1002	96	90	0.94966	0.00055165	0.00082748
LFQ_IT_MSA_reg	no	TMTMS3_MSA_reg	up	1015	1002	90	84	0.94544	0.00038782	0.00058173
LFQ_IT_MSA_reg	no	TMTMS3_MSA_reg	down	1015	1002	69	63	0.92489	8.7421e-05	0.00015736
LFQ_IT_MSA_reg	no	SILAC_MSA_reg	up	1015	1002	65	59	0.91947	6.2047e-05	0.00013961
LFQ_IT_MSA_reg	no	SILAC_MR_MSA_reg	up	1015	1002	63	57	0.9165	5.1799e-05	0.00011655
LFQ_IT_MSA_reg	no	Motifs	ATM kinase substrate motif	1015	1002	31	26	0.84959	1.9953e-05	0.002125
LFQ_IT_MSA_reg	no	LFQM_MSA_reg	up	1015	1002	35	29	0.83932	1.5168e-06	1.9501e-06
LFQ_IT_MSA_reg	no	LFQM_MSA_reg	down	1015	1002	40	33	0.8357	1.2141e-07	2.1854e-07
LFQ_IT_MSA_reg	up	TMTMS3_MSA_reg	no	1015	14	959	9	0.6804	0.00053863	0.00069252
LFQ_IT_MSA_reg	no	LFQ_MSA_reg	up	1015	1002	18	12	0.67532	1.9574e-08	2.5166e-08
LFQ_IT_MSA_reg	down	LFQ_MSA_reg	no	1015	17	1003	11	0.6548	7.1546e-09	1.0732e-08
LFQ_IT_MSA_reg	down	SILAC_MSA_reg	no	1015	17	922	10	0.64757	0.0003487	0.00052304
LFQ_IT_MSA_reg	down	SILAC_MR_MSA_reg	no	1015	17	925	10	0.64547	0.00028412	0.00042619
LFQ_IT_MSA_reg	down	TMTMS3_MSA_reg	no	1015	17	959	10	0.62258	1.2675e-05	2.852e-05
LFQ_IT_MSA_reg	no	LFQ_MSA_reg	down	1015	1002	15	9	0.60778	5.3897e-09	9.7015e-09
LFQ_IT_MSA_reg	down	SILAC_IT_MSA_reg	no	1015	17	796	8	0.60006	0.0032962	0.0059332
LFQ_IT_MSA_reg	down	TMTMS2_MSA_reg	no	1015	17	903	9	0.59508	0.0001588	0.00028584
LFQ_IT_MSA_reg	up	LFQM_MSA_reg	no	1015	14	990	8	0.58586	3.0511e-07	4.5767e-07
LFQ_IT_MSA_reg	up	LFQ_MSA_reg	no	1015	14	1003	8	0.57827	1.7677e-09	3.9772e-09
LFQ_IT_MSA_reg	up	SILAC_MSA_reg	no	1015	14	922	7	0.55043	8.059e-05	0.00014506
LFQ_IT_MSA_reg	up	SILAC_MR_MSA_reg	no	1015	14	925	7	0.54865	6.5024e-05	0.00011704
LFQ_IT_MSA_reg	up	SILAC_IT_MSA_reg	no	1015	14	796	6	0.54648	0.003096	0.006966
LFQ_IT_MSA_reg	down	LFQM_MSA_reg	no	1015	17	990	8	0.48247	1.436e-11	3.2311e-11
LFQ_IT_MSA_reg	up	TMTMS2_MSA_reg	no	1015	14	903	6	0.48173	2.7271e-05	6.136e-05
SILAC_MSA_reg	up	SILAC_MR_MSA_reg	up	1015	65	63	57	14.128	2.8082e-77	8.4245e-77
SILAC_MSA_reg	up	LFQ_MSA_reg	up	1015	65	18	13	11.278	5.9711e-13	2.687e-12
SILAC_MSA_reg	up	LFQ_IT_MSA_reg	up	1015	65	14	10	11.154	4.6754e-10	2.1039e-09
SILAC_MSA_reg	up	LFQM_MSA_reg	up	1015	65	35	21	9.3692	3.4257e-18	1.0277e-17
SILAC_MSA_reg	up	Motifs	ATM kinase substrate motif	1015	65	31	13	6.5484	7.1329e-09	1.8991e-07
SILAC_MSA_reg	up	TMTMS2_MSA_reg	up	1015	65	96	40	6.5064	2.4409e-28	7.3226e-28
SILAC_MSA_reg	up	TMTMS3_MSA_reg	up	1015	65	90	37	6.4197	1.5716e-25	4.7148e-25
SILAC_MSA_reg	down	SILAC_MR_MSA_reg	down	1015	158	155	150	6.2168	3.5623e-162	3.2061e-161
SILAC_MSA_reg	down	LFQ_MSA_reg	down	1015	158	15	14	5.9958	3.8093e-11	1.1428e-10
SILAC_MSA_reg	down	LFQ_IT_MSA_reg	down	1015	158	17	14	5.2904	1.2651e-09	3.7954e-09
SILAC_MSA_reg	down	TMTMS3_MSA_reg	down	1015	158	69	56	5.2137	3.4851e-37	3.1366e-36
SILAC_MSA_reg	up	SILAC_IT_MSA_reg	up	1015	65	201	65	5.0498	1.3362e-50	4.0087e-50
SILAC_MSA_reg	down	LFQM_MSA_reg	down	1015	158	40	31	4.9786	4.8294e-19	2.1732e-18
SILAC_MSA_reg	down	SILAC_IT_MSA_reg	down	1015	158	259	158	3.9189	5.9875e-116	5.3888e-115
SILAC_MSA_reg	down	TMTMS2_MSA_reg	down	1015	158	164	91	3.5646	1.4831e-41	1.3348e-40
SILAC_MSA_reg	down	Motifs	GSK3, Erk1, Erk2 and CDK5 kinase motif	1015	158	27	12	2.8551	0.00022708	0.0026871
SILAC_MSA_reg	down	Motifs	CDK1,2,4,6 kinase substrate motif	1015	158	210	74	2.2637	2.5709e-16	1.8254e-14
SILAC_MSA_reg	down	Motifs	Cdc2 kinase substrate motif	1015	158	211	74	2.253	3.5464e-16	1.8885e-14
SILAC_MSA_reg	down	Motifs	CDK kinase substrate motif	1015	158	194	68	2.2517	1.3309e-14	5.6696e-13
SILAC_MSA_reg	up	Motifs	DNA dependent Protein kinase substrate motif	1015	65	170	24	2.2045	2.8306e-05	0.00040195
SILAC_MSA_reg	down	Motifs	Plk1 PBD domain binding motif	1015	158	80	22	1.7666	0.0018397	0.015071
SILAC_MSA_reg	down	Motifs	MDC1 BRCT domain binding motif	1015	158	80	22	1.7666	0.0018397	0.015674
SILAC_MSA_reg	up	TMTMS2_MSA_reg	down	1015	65	164	17	1.6187	0.012301	0.013838
SILAC_MSA_reg	down	Motifs	Growth associated histone HI kinase substrate motif	1015	158	187	47	1.6146	5.8372e-05	0.00073137
SILAC_MSA_reg	down	Motifs	Casein kinase I substrate motif	1015	158	201	47	1.5021	0.0003684	0.00413
SILAC_MSA_reg	down	Motifs	WW domain binding motif	1015	158	638	144	1.4499	2.6352e-18	2.8065e-16
SILAC_MSA_reg	down	Motifs	GSK-3, ERK1, ERK2, CDK5 substrate motif	1015	158	638	144	1.4499	2.6352e-18	5.613e-16
SILAC_MSA_reg	down	Motifs	MAPKAPK2 kinase substrate motif	1015	158	196	44	1.4421	0.0013757	0.01221
SILAC_MSA_reg	down	Motifs	ERK1,2 kinase substrate motif	1015	158	615	135	1.4102	1.4547e-13	5.1642e-12
SILAC_MSA_reg	down	Motifs	G protein-coupled receptor kinase 1 substrate motif	1015	158	500	96	1.2334	0.00048726	0.0051893
SILAC_MSA_reg	no	Motifs	Phosphorylase kinase substrate motif	1015	922	72	72	1.1009	0.00075682	0.0076763
SILAC_MSA_reg	no	Motifs	Calmodulin-dependent protein kinase IV substrate motif	1015	922	115	115	1.1009	7.8164e-06	0.00012807
SILAC_MSA_reg	no	SILAC_IT_MSA_reg	no	1015	922	796	796	1.1009	8.482e-71	3.8169e-70
SILAC_MSA_reg	no	Motifs	Chk1 kinase substrate motif	1015	922	125	124	1.0921	3.8035e-05	0.00050635
SILAC_MSA_reg	no	SILAC_MR_MSA_reg	no	1015	922	925	917	1.0913	1.2707e-107	5.718e-107
SILAC_MSA_reg	no	Motifs	GSK3 kinase substrate motif	1015	922	187	184	1.0832	4.478e-06	7.9485e-05
SILAC_MSA_reg	no	Motifs	14-3-3 domain binding motif	1015	922	270	265	1.0805	3.7081e-08	7.1803e-07
SILAC_MSA_reg	no	Motifs	Calmodulin-dependent protein kinase II substrate motif	1015	922	302	296	1.079	7.4091e-09	1.7535e-07
SILAC_MSA_reg	no	TMTMS2_MSA_reg	no	1015	922	903	865	1.0545	1.5467e-34	6.9602e-34
SILAC_MSA_reg	no	Motifs	PKC kinase substrate motif	1015	922	532	509	1.0533	8.683e-09	1.8495e-07
SILAC_MSA_reg	no	Motifs	PKA kinase substrate motif	1015	922	568	542	1.0505	7.0966e-09	2.1594e-07
SILAC_MSA_reg	no	TMTMS3_MSA_reg	no	1015	922	959	902	1.0354	7.3178e-27	3.293e-26
SILAC_MSA_reg	no	Motifs	Casein kinase II substrate motif	1015	922	678	635	1.031	9.0721e-06	0.00013803
SILAC_MSA_reg	no	LFQM_MSA_reg	no	1015	922	990	918	1.0208	1.5929e-19	1.4336e-18
SILAC_MSA_reg	no	LFQ_MSA_reg	no	1015	922	1003	922	1.012	1.7815e-13	1.6034e-12
SILAC_MSA_reg	no	LFQ_IT_MSA_reg	no	1015	922	1002	921	1.0119	2.1289e-12	1.916e-11
SILAC_MSA_reg	down	LFQ_IT_MSA_reg	no	1015	158	1002	152	0.97451	0.0071514	0.0091947
SILAC_MSA_reg	down	LFQ_MSA_reg	no	1015	158	1003	152	0.97354	0.0045386	0.0058353
SILAC_MSA_reg	down	LFQM_MSA_reg	no	1015	158	990	146	0.94739	9.348e-05	0.00012019
SILAC_MSA_reg	no	Motifs	Cdc2 kinase substrate motif	1015	922	211	180	0.93913	0.0011507	0.010656
SILAC_MSA_reg	no	Motifs	CDK1,2,4,6 kinase substrate motif	1015	922	210	179	0.93836	0.0010635	0.010297
SILAC_MSA_reg	no	SILAC_IT_MSA_reg	up	1015	922	201	171	0.93656	0.0010856	0.0013958
SILAC_MSA_reg	up	LFQ_IT_MSA_reg	no	1015	65	1002	59	0.91947	6.2047e-05	0.00013961
SILAC_MSA_reg	up	LFQ_MSA_reg	no	1015	65	1003	59	0.91855	3.5498e-05	7.9871e-05
SILAC_MSA_reg	down	TMTMS3_MSA_reg	no	1015	158	959	136	0.91102	5.9974e-06	8.9962e-06
SILAC_MSA_reg	no	TMTMS2_MSA_reg	up	1015	922	96	75	0.86005	3.7608e-05	4.8353e-05
SILAC_MSA_reg	no	TMTMS3_MSA_reg	up	1015	922	90	70	0.85623	4.6629e-05	5.9951e-05
SILAC_MSA_reg	up	LFQM_MSA_reg	no	1015	65	990	54	0.85175	6.5491e-08	1.4735e-07
SILAC_MSA_reg	no	TMTMS2_MSA_reg	down	1015	922	164	123	0.82565	1.0411e-11	2.3426e-11
SILAC_MSA_reg	down	TMTMS2_MSA_reg	no	1015	158	903	115	0.81812	1.8846e-10	3.3923e-10
SILAC_MSA_reg	up	TMTMS3_MSA_reg	no	1015	65	959	50	0.81415	4.5681e-07	8.2226e-07
SILAC_MSA_reg	no	SILAC_IT_MSA_reg	down	1015	922	259	191	0.81184	2.8555e-24	6.4249e-24
SILAC_MSA_reg	no	LFQM_MSA_reg	down	1015	922	40	28	0.77061	9.1062e-05	0.00013659
SILAC_MSA_reg	up	TMTMS2_MSA_reg	no	1015	65	903	42	0.7263	4.3791e-08	6.5687e-08
SILAC_MSA_reg	no	LFQM_MSA_reg	up	1015	922	35	23	0.72343	2.0956e-05	3.772e-05
SILAC_MSA_reg	no	TMTMS3_MSA_reg	down	1015	922	69	43	0.68605	9.5555e-12	2.15e-11
SILAC_MSA_reg	down	SILAC_IT_MSA_reg	no	1015	158	796	82	0.66177	2.1225e-16	3.8204e-16
SILAC_MSA_reg	up	SILAC_MR_MSA_reg	no	1015	65	925	39	0.65838	7.6825e-13	9.8775e-13
SILAC_MSA_reg	down	SILAC_MR_MSA_reg	no	1015	158	925	94	0.65282	9.333e-37	2.0999e-36
SILAC_MSA_reg	no	LFQ_IT_MSA_reg	down	1015	922	17	10	0.64757	0.0003487	0.00052304
SILAC_MSA_reg	up	SILAC_IT_MSA_reg	no	1015	65	796	33	0.64737	2.2101e-07	3.3152e-07
SILAC_MSA_reg	no	SILAC_MR_MSA_reg	down	1015	922	155	91	0.64632	5.5347e-36	9.9625e-36
SILAC_MSA_reg	no	SILAC_MR_MSA_reg	up	1015	922	63	36	0.62907	7.8118e-14	1.1718e-13
SILAC_MSA_reg	no	LFQ_MSA_reg	up	1015	922	18	10	0.61159	6.7608e-05	0.00012169
SILAC_MSA_reg	no	LFQ_MSA_reg	down	1015	922	15	8	0.58713	0.00013812	0.00020719
SILAC_MSA_reg	no	LFQ_IT_MSA_reg	up	1015	922	14	7	0.55043	8.059e-05	0.00014506
SILAC_MR_MSA_reg	up	SILAC_MSA_reg	up	1015	63	65	57	14.128	2.8082e-77	8.4245e-77
SILAC_MR_MSA_reg	up	LFQ_MSA_reg	up	1015	63	18	13	11.636	3.8469e-13	1.1541e-12
SILAC_MR_MSA_reg	up	LFQ_IT_MSA_reg	up	1015	63	14	10	11.508	3.3662e-10	1.0099e-09
SILAC_MR_MSA_reg	up	LFQM_MSA_reg	up	1015	63	35	21	9.6667	1.6049e-18	4.8148e-18
SILAC_MR_MSA_reg	up	TMTMS2_MSA_reg	up	1015	63	96	40	6.713	3.9746e-29	1.1924e-28
SILAC_MR_MSA_reg	up	TMTMS3_MSA_reg	up	1015	63	90	37	6.6235	3.2029e-26	1.4413e-25
SILAC_MR_MSA_reg	down	LFQ_MSA_reg	down	1015	155	15	15	6.5484	3.1572e-13	1.4207e-12
SILAC_MR_MSA_reg	up	Motifs	ATM kinase substrate motif	1015	63	31	12	6.2366	5.9198e-08	1.2609e-06
SILAC_MR_MSA_reg	down	SILAC_MSA_reg	down	1015	155	158	150	6.2168	3.5623e-162	3.2061e-161
SILAC_MR_MSA_reg	down	LFQ_IT_MSA_reg	down	1015	155	17	15	5.778	3.1752e-11	1.4288e-10
SILAC_MR_MSA_reg	down	TMTMS3_MSA_reg	down	1015	155	69	56	5.3146	9.7124e-38	8.7412e-37
SILAC_MR_MSA_reg	down	LFQM_MSA_reg	down	1015	155	40	32	5.2387	1.0546e-20	9.4915e-20
SILAC_MR_MSA_reg	up	SILAC_IT_MSA_reg	up	1015	63	201	63	5.0498	6.3988e-49	1.9196e-48
SILAC_MR_MSA_reg	down	SILAC_IT_MSA_reg	down	1015	155	259	154	3.8936	3.8763e-110	3.4887e-109
SILAC_MR_MSA_reg	down	TMTMS2_MSA_reg	down	1015	155	164	90	3.5936	2.141e-41	1.9269e-40
SILAC_MR_MSA_reg	down	Motifs	CDK5 kinase substrate motif	1015	155	11	6	3.5718	0.0024211	0.019835
SILAC_MR_MSA_reg	down	Motifs	GSK3, Erk1, Erk2 and CDK5 kinase motif	1015	155	27	12	2.9104	0.00018859	0.0022317
SILAC_MR_MSA_reg	down	Motifs	CDK1,2,4,6 kinase substrate motif	1015	155	210	73	2.2763	3.0379e-16	2.1569e-14
SILAC_MR_MSA_reg	down	Motifs	Cdc2 kinase substrate motif	1015	155	211	73	2.2656	4.1718e-16	2.2215e-14
SILAC_MR_MSA_reg	down	Motifs	CDK kinase substrate motif	1015	155	194	67	2.2616	1.7424e-14	7.4228e-13
SILAC_MR_MSA_reg	up	Motifs	DNA dependent Protein kinase substrate motif	1015	63	170	22	2.085	0.0001563	0.0019584
SILAC_MR_MSA_reg	down	Motifs	Plk1 PBD domain binding motif	1015	155	80	22	1.8008	0.0014425	0.013359
SILAC_MR_MSA_reg	down	Motifs	MDC1 BRCT domain binding motif	1015	155	80	22	1.8008	0.0014425	0.013966
SILAC_MR_MSA_reg	up	TMTMS2_MSA_reg	down	1015	63	164	18	1.7683	0.0043492	0.0048929
SILAC_MR_MSA_reg	down	Motifs	Growth associated histone HI kinase substrate motif	1015	155	187	46	1.6108	7.5378e-05	0.0010035
SILAC_MR_MSA_reg	down	Motifs	Casein kinase I substrate motif	1015	155	201	46	1.4986	0.00045014	0.0047939
SILAC_MR_MSA_reg	down	Motifs	DNA dependent Protein kinase substrate motif	1015	155	170	38	1.4638	0.0022013	0.018755
SILAC_MR_MSA_reg	down	Motifs	WW domain binding motif	1015	155	638	141	1.4472	1.0343e-17	1.1016e-15
SILAC_MR_MSA_reg	down	Motifs	GSK-3, ERK1, ERK2, CDK5 substrate motif	1015	155	638	141	1.4472	1.0343e-17	2.2031e-15
SILAC_MR_MSA_reg	down	Motifs	ERK1,2 kinase substrate motif	1015	155	615	132	1.4055	5.1195e-13	1.8174e-11
SILAC_MR_MSA_reg	up	Motifs	G protein-coupled receptor kinase 1 substrate motif	1015	63	500	42	1.3533	0.0017496	0.015528
SILAC_MR_MSA_reg	down	Motifs	G protein-coupled receptor kinase 1 substrate motif	1015	155	500	95	1.2442	0.00034636	0.0038829
SILAC_MR_MSA_reg	no	Motifs	Phosphorylase kinase substrate motif	1015	925	72	72	1.0973	0.00096536	0.0097916
SILAC_MR_MSA_reg	no	Motifs	PAK2 kinase substrate motif	1015	925	61	61	1.0973	0.0028887	0.019848
SILAC_MR_MSA_reg	no	Motifs	Calmodulin-dependent protein kinase IV substrate motif	1015	925	115	115	1.0973	1.1646e-05	0.00019082
SILAC_MR_MSA_reg	no	SILAC_IT_MSA_reg	no	1015	925	796	796	1.0973	3.1909e-68	1.4359e-67
SILAC_MR_MSA_reg	no	SILAC_MSA_reg	no	1015	925	922	917	1.0913	1.2707e-107	5.718e-107
SILAC_MR_MSA_reg	no	Motifs	Chk1 kinase substrate motif	1015	925	125	124	1.0885	5.6714e-05	0.00080534
SILAC_MR_MSA_reg	no	Motifs	GSK3 kinase substrate motif	1015	925	187	184	1.0797	7.8925e-06	0.00014009
SILAC_MR_MSA_reg	no	Motifs	14-3-3 domain binding motif	1015	925	270	265	1.077	8.6438e-08	1.6738e-06
SILAC_MR_MSA_reg	no	Motifs	Calmodulin-dependent protein kinase II substrate motif	1015	925	302	296	1.0755	1.9276e-08	4.5621e-07
SILAC_MR_MSA_reg	no	Motifs	PKC kinase substrate motif	1015	925	532	511	1.054	2.8882e-09	7.6899e-08
SILAC_MR_MSA_reg	no	Motifs	MAPKAPK2 kinase substrate motif	1015	925	196	188	1.0525	0.0026046	0.019813
SILAC_MR_MSA_reg	no	TMTMS2_MSA_reg	no	1015	925	903	866	1.0523	5.9684e-33	2.6858e-32
SILAC_MR_MSA_reg	no	Motifs	PKA kinase substrate motif	1015	925	568	544	1.0509	2.7824e-09	8.4664e-08
SILAC_MR_MSA_reg	no	TMTMS3_MSA_reg	no	1015	925	959	904	1.0344	4.9702e-26	1.4911e-25
SILAC_MR_MSA_reg	no	Motifs	Casein kinase II substrate motif	1015	925	678	635	1.0277	4.4785e-05	0.00068137
SILAC_MR_MSA_reg	no	LFQM_MSA_reg	no	1015	925	990	921	1.0208	7.4169e-20	3.3376e-19
SILAC_MR_MSA_reg	no	LFQ_MSA_reg	no	1015	925	1003	925	1.012	1.1713e-13	1.0542e-12
SILAC_MR_MSA_reg	no	LFQ_IT_MSA_reg	no	1015	925	1002	924	1.0119	1.4043e-12	1.2639e-11
SILAC_MR_MSA_reg	down	LFQ_IT_MSA_reg	no	1015	155	1002	149	0.97376	0.0065205	0.0083836
SILAC_MR_MSA_reg	down	LFQ_MSA_reg	no	1015	155	1003	149	0.97279	0.0041237	0.0053018
SILAC_MR_MSA_reg	down	LFQM_MSA_reg	no	1015	155	990	143	0.94588	7.7088e-05	9.9113e-05
SILAC_MR_MSA_reg	no	SILAC_IT_MSA_reg	up	1015	925	201	173	0.94444	0.0026942	0.003464
SILAC_MR_MSA_reg	up	LFQ_IT_MSA_reg	no	1015	63	1002	57	0.9165	5.1799e-05	0.00011655
SILAC_MR_MSA_reg	up	LFQ_MSA_reg	no	1015	63	1003	57	0.91559	2.9572e-05	6.6538e-05
SILAC_MR_MSA_reg	down	TMTMS3_MSA_reg	no	1015	155	959	133	0.90817	4.3041e-06	6.4561e-06
SILAC_MR_MSA_reg	no	TMTMS3_MSA_reg	up	1015	925	90	72	0.87784	0.00030055	0.00038643
SILAC_MR_MSA_reg	no	TMTMS2_MSA_reg	up	1015	925	96	76	0.86869	7.4762e-05	9.6122e-05
SILAC_MR_MSA_reg	up	LFQM_MSA_reg	no	1015	63	990	52	0.84624	4.6412e-08	1.0443e-07
SILAC_MR_MSA_reg	no	TMTMS2_MSA_reg	down	1015	925	164	124	0.82966	1.4435e-11	3.2479e-11
SILAC_MR_MSA_reg	up	TMTMS3_MSA_reg	no	1015	63	959	49	0.8232	1.9509e-06	3.5116e-06
SILAC_MR_MSA_reg	down	TMTMS2_MSA_reg	no	1015	155	903	113	0.81945	3.9883e-10	7.1789e-10
SILAC_MR_MSA_reg	no	SILAC_IT_MSA_reg	down	1015	925	259	192	0.81344	1.1459e-24	2.5782e-24
SILAC_MR_MSA_reg	no	LFQM_MSA_reg	down	1015	925	40	28	0.76811	6.5663e-05	9.8494e-05
SILAC_MR_MSA_reg	no	LFQM_MSA_reg	up	1015	925	35	23	0.72108	1.4861e-05	2.6749e-05
SILAC_MR_MSA_reg	up	TMTMS2_MSA_reg	no	1015	63	903	40	0.71367	2.2061e-08	3.3091e-08
SILAC_MR_MSA_reg	no	TMTMS3_MSA_reg	down	1015	925	69	44	0.69973	3.2631e-11	7.3421e-11
SILAC_MR_MSA_reg	no	SILAC_MSA_reg	up	1015	925	65	39	0.65838	7.6825e-13	9.8775e-13
SILAC_MR_MSA_reg	down	SILAC_IT_MSA_reg	no	1015	155	796	80	0.65813	2.3805e-16	4.2849e-16
SILAC_MR_MSA_reg	no	SILAC_MSA_reg	down	1015	925	158	94	0.65282	9.333e-37	2.0999e-36
SILAC_MR_MSA_reg	up	SILAC_IT_MSA_reg	no	1015	63	796	32	0.64768	3.5364e-07	5.3046e-07
SILAC_MR_MSA_reg	down	SILAC_MSA_reg	no	1015	155	922	91	0.64632	5.5347e-36	9.9625e-36
SILAC_MR_MSA_reg	no	LFQ_IT_MSA_reg	down	1015	925	17	10	0.64547	0.00028412	0.00042619
SILAC_MR_MSA_reg	up	SILAC_MSA_reg	no	1015	63	922	36	0.62907	7.8118e-14	1.1718e-13
SILAC_MR_MSA_reg	no	LFQ_MSA_reg	up	1015	925	18	10	0.60961	5.3167e-05	9.57e-05
SILAC_MR_MSA_reg	no	LFQ_MSA_reg	down	1015	925	15	8	0.58523	0.00011181	0.00016772
SILAC_MR_MSA_reg	no	LFQ_IT_MSA_reg	up	1015	925	14	7	0.54865	6.5024e-05	0.00011704
SILAC_IT_MSA_reg	up	SILAC_MR_MSA_reg	up	1015	201	63	63	5.0498	6.3988e-49	1.9196e-48
SILAC_IT_MSA_reg	up	SILAC_MSA_reg	up	1015	201	65	65	5.0498	1.3362e-50	4.0087e-50
SILAC_IT_MSA_reg	up	LFQ_MSA_reg	up	1015	201	18	15	4.2081	8.0691e-09	2.4207e-08
SILAC_IT_MSA_reg	up	LFQ_IT_MSA_reg	up	1015	201	14	11	3.9677	2.8455e-06	8.5364e-06
SILAC_IT_MSA_reg	down	SILAC_MSA_reg	down	1015	259	158	158	3.9189	5.9875e-116	5.3888e-115
SILAC_IT_MSA_reg	down	LFQ_MSA_reg	down	1015	259	15	15	3.9189	9.294e-10	8.3646e-09
SILAC_IT_MSA_reg	down	SILAC_MR_MSA_reg	down	1015	259	155	154	3.8936	3.8763e-110	3.4887e-109
SILAC_IT_MSA_reg	down	LFQ_IT_MSA_reg	down	1015	259	17	16	3.6884	2.9174e-09	1.3128e-08
SILAC_IT_MSA_reg	up	LFQM_MSA_reg	up	1015	201	35	25	3.607	1.909e-11	5.727e-11
SILAC_IT_MSA_reg	down	LFQM_MSA_reg	down	1015	259	40	36	3.527	2.0969e-18	1.8872e-17
SILAC_IT_MSA_reg	down	TMTMS3_MSA_reg	down	1015	259	69	61	3.4646	2.4354e-30	2.1919e-29
SILAC_IT_MSA_reg	up	TMTMS2_MSA_reg	up	1015	201	96	62	3.2613	1.985e-24	5.955e-24
SILAC_IT_MSA_reg	up	TMTMS3_MSA_reg	up	1015	201	90	56	3.1421	9.6927e-21	4.3617e-20
SILAC_IT_MSA_reg	up	Motifs	ATM kinase substrate motif	1015	201	31	18	2.9321	1.691e-06	3.0015e-05
SILAC_IT_MSA_reg	down	TMTMS2_MSA_reg	down	1015	259	164	115	2.748	1.0981e-40	9.8829e-40
SILAC_IT_MSA_reg	down	Motifs	GSK3, Erk1, Erk2 and CDK5 kinase motif	1015	259	27	17	2.4675	2.8535e-05	0.00037988
SILAC_IT_MSA_reg	up	Motifs	Akt kinase substrate motif	1015	201	69	28	2.0492	2.1338e-05	0.000303
SILAC_IT_MSA_reg	down	Motifs	CDK kinase substrate motif	1015	259	194	97	1.9595	9.4572e-17	3.3573e-15
SILAC_IT_MSA_reg	down	Motifs	Cdc2 kinase substrate motif	1015	259	211	105	1.9502	3.5372e-18	1.8836e-16
SILAC_IT_MSA_reg	down	Motifs	CDK1,2,4,6 kinase substrate motif	1015	259	210	104	1.9408	9.1417e-18	3.8944e-16
SILAC_IT_MSA_reg	up	Motifs	MAPKAPK1 kinase substrate motif	1015	201	76	28	1.8604	0.00015333	0.0012096
SILAC_IT_MSA_reg	up	Motifs	ZIP kinase substrate motif	1015	201	47	17	1.8265	0.0034648	0.015375
SILAC_IT_MSA_reg	down	Motifs	Plk1 PBD domain binding motif	1015	259	80	36	1.7635	4.0037e-05	0.00042639
SILAC_IT_MSA_reg	down	Motifs	MDC1 BRCT domain binding motif	1015	259	80	36	1.7635	4.0037e-05	0.00044884
SILAC_IT_MSA_reg	up	Motifs	PKC epsilon kinase substrate motif	1015	201	74	25	1.706	0.0013643	0.0072649
SILAC_IT_MSA_reg	down	Motifs	Growth associated histone HI kinase substrate motif	1015	259	187	78	1.6346	3.0806e-08	8.2021e-07
SILAC_IT_MSA_reg	up	Motifs	Pyruvate dehydrogenase kinase substrate motif	1015	201	100	32	1.6159	0.00087365	0.0050294
SILAC_IT_MSA_reg	up	Motifs	Plk1 PBD domain binding motif	1015	201	80	25	1.578	0.0040676	0.017328
SILAC_IT_MSA_reg	up	Motifs	MDC1 BRCT domain binding motif	1015	201	80	25	1.578	0.0040676	0.017682
SILAC_IT_MSA_reg	down	Motifs	Casein kinase I substrate motif	1015	259	201	73	1.4233	4.6999e-05	0.0004767
SILAC_IT_MSA_reg	up	Motifs	14-3-3 domain binding motif	1015	201	270	76	1.4214	3.2141e-05	0.00038034
SILAC_IT_MSA_reg	down	Motifs	WW domain binding motif	1015	259	638	230	1.4128	1.3158e-26	1.4013e-24
SILAC_IT_MSA_reg	down	Motifs	GSK-3, ERK1, ERK2, CDK5 substrate motif	1015	259	638	230	1.4128	1.3158e-26	2.8027e-24
SILAC_IT_MSA_reg	up	Motifs	DNA dependent Protein kinase substrate motif	1015	201	170	47	1.3961	0.001911	0.0094661
SILAC_IT_MSA_reg	up	Motifs	Calmodulin-dependent protein kinase II substrate motif	1015	201	302	83	1.3878	3.1603e-05	0.00039596
SILAC_IT_MSA_reg	down	Motifs	ERK1,2 kinase substrate motif	1015	259	615	217	1.3828	1.8874e-20	1.34e-18
SILAC_IT_MSA_reg	down	Motifs	MAPKAPK2 kinase substrate motif	1015	259	196	69	1.3796	0.00023086	0.0017562
SILAC_IT_MSA_reg	up	Motifs	GSK3 kinase substrate motif	1015	201	187	50	1.3502	0.0028439	0.013461
SILAC_IT_MSA_reg	down	Motifs	GSK3 kinase substrate motif	1015	259	187	64	1.3412	0.00089637	0.0050244
SILAC_IT_MSA_reg	up	Motifs	Casein kinase I substrate motif	1015	201	201	53	1.3315	0.0029305	0.013569
SILAC_IT_MSA_reg	up	Motifs	b-Adrenergic Receptor kinase substrate motif	1015	201	238	62	1.3155	0.0018257	0.0092587
SILAC_IT_MSA_reg	down	Motifs	DNA dependent Protein kinase substrate motif	1015	259	170	57	1.314	0.0026987	0.013064
SILAC_IT_MSA_reg	down	Motifs	b-Adrenergic Receptor kinase substrate motif	1015	259	238	77	1.2679	0.0016208	0.0084201
SILAC_IT_MSA_reg	down	Motifs	G protein-coupled receptor kinase 1 substrate motif	1015	259	500	161	1.2619	5.135e-07	9.9433e-06
SILAC_IT_MSA_reg	no	Motifs	AMP-activated protein kinase substrate motif	1015	796	49	47	1.2231	0.00048435	0.003224
SILAC_IT_MSA_reg	no	Motifs	Phosphorylase kinase substrate motif	1015	796	72	68	1.2043	9.9858e-05	0.00088624
SILAC_IT_MSA_reg	up	Motifs	PKC kinase substrate motif	1015	201	532	126	1.196	0.00030443	0.0021614
SILAC_IT_MSA_reg	no	Motifs	GSK3 kinase substrate motif	1015	796	187	171	1.166	1.4802e-07	3.1528e-06
SILAC_IT_MSA_reg	up	Motifs	PKA kinase substrate motif	1015	201	568	130	1.1558	0.0012943	0.0070689
SILAC_IT_MSA_reg	no	Motifs	Pyruvate dehydrogenase kinase substrate motif	1015	796	100	90	1.1476	0.00080652	0.0047719
SILAC_IT_MSA_reg	no	Motifs	Chk1 kinase substrate motif	1015	796	125	112	1.1425	0.00027914	0.0020502
SILAC_IT_MSA_reg	no	Motifs	Calmodulin-dependent protein kinase IV substrate motif	1015	796	115	103	1.1421	0.00051468	0.003322
SILAC_IT_MSA_reg	no	Motifs	BARD1 BRCT domain binding motif	1015	796	85	76	1.1401	0.0030991	0.014045
SILAC_IT_MSA_reg	no	Motifs	MAPKAPK2 kinase substrate motif	1015	796	196	175	1.1385	6.7101e-06	0.00010209
SILAC_IT_MSA_reg	up	Motifs	Casein kinase II substrate motif	1015	201	678	152	1.1321	0.00073496	0.0044728
SILAC_IT_MSA_reg	no	SILAC_MSA_reg	no	1015	796	922	796	1.1009	8.482e-71	3.8169e-70
SILAC_IT_MSA_reg	no	SILAC_MR_MSA_reg	no	1015	796	925	796	1.0973	3.1909e-68	1.4359e-67
SILAC_IT_MSA_reg	no	Motifs	Calmodulin-dependent protein kinase II substrate motif	1015	796	302	258	1.0893	0.00010074	0.00085831
SILAC_IT_MSA_reg	no	Motifs	PKA kinase substrate motif	1015	796	568	484	1.0866	1.606e-09	4.8869e-08
SILAC_IT_MSA_reg	no	Motifs	14-3-3 domain binding motif	1015	796	270	229	1.0815	0.00069776	0.0043713
SILAC_IT_MSA_reg	no	Motifs	PKC kinase substrate motif	1015	796	532	451	1.081	9.6206e-08	2.2769e-06
SILAC_IT_MSA_reg	no	TMTMS2_MSA_reg	no	1015	796	903	756	1.0675	1.0424e-25	4.691e-25
SILAC_IT_MSA_reg	no	Motifs	G protein-coupled receptor kinase 1 substrate motif	1015	796	500	413	1.0533	0.00037488	0.0025758
SILAC_IT_MSA_reg	no	Motifs	Casein kinase II substrate motif	1015	796	678	559	1.0513	4.9634e-06	8.1323e-05
SILAC_IT_MSA_reg	no	TMTMS3_MSA_reg	no	1015	796	959	783	1.0411	9.4299e-20	2.829e-19
SILAC_IT_MSA_reg	no	LFQM_MSA_reg	no	1015	796	990	793	1.0214	1.113e-12	5.0085e-12
SILAC_IT_MSA_reg	no	LFQ_IT_MSA_reg	no	1015	796	1002	796	1.013	1.6501e-09	1.4851e-08
SILAC_IT_MSA_reg	no	LFQ_MSA_reg	no	1015	796	1003	796	1.012	7.9955e-09	3.598e-08
SILAC_IT_MSA_reg	down	LFQM_MSA_reg	no	1015	259	990	246	0.97379	0.0026785	0.0060266
SILAC_IT_MSA_reg	up	LFQM_MSA_reg	no	1015	201	990	190	0.96914	0.0033959	0.0061126
SILAC_IT_MSA_reg	down	TMTMS3_MSA_reg	no	1015	259	959	236	0.96441	0.0036487	0.0046912
SILAC_IT_MSA_reg	up	TMTMS2_MSA_reg	no	1015	201	903	170	0.95067	0.0092701	0.011919
SILAC_IT_MSA_reg	up	TMTMS3_MSA_reg	no	1015	201	959	180	0.94782	0.00076808	0.0013825
SILAC_IT_MSA_reg	up	SILAC_MR_MSA_reg	no	1015	201	925	173	0.94444	0.0026942	0.003464
SILAC_IT_MSA_reg	up	SILAC_MSA_reg	no	1015	201	922	171	0.93656	0.0010856	0.0013958
SILAC_IT_MSA_reg	down	TMTMS2_MSA_reg	no	1015	259	903	206	0.89402	6.3779e-08	1.435e-07
SILAC_IT_MSA_reg	no	TMTMS2_MSA_reg	up	1015	796	96	65	0.86337	0.0034496	0.0051743
SILAC_IT_MSA_reg	no	TMTMS2_MSA_reg	down	1015	796	164	108	0.83972	1.7538e-05	3.1569e-05
SILAC_IT_MSA_reg	no	TMTMS3_MSA_reg	up	1015	796	90	59	0.83592	0.0012064	0.0018096
SILAC_IT_MSA_reg	up	Motifs	WW domain binding motif	1015	201	638	104	0.82316	9.7646e-05	0.00090429
SILAC_IT_MSA_reg	up	Motifs	GSK-3, ERK1, ERK2, CDK5 substrate motif	1015	201	638	104	0.82316	9.7646e-05	0.00094539
SILAC_IT_MSA_reg	up	Motifs	ERK1,2 kinase substrate motif	1015	201	615	100	0.8211	0.0001481	0.0012133
SILAC_IT_MSA_reg	down	SILAC_MR_MSA_reg	no	1015	259	925	192	0.81344	1.1459e-24	2.5782e-24
SILAC_IT_MSA_reg	down	SILAC_MSA_reg	no	1015	259	922	191	0.81184	2.8555e-24	6.4249e-24
SILAC_IT_MSA_reg	no	LFQM_MSA_reg	up	1015	796	35	22	0.80151	0.0145	0.018643
SILAC_IT_MSA_reg	no	LFQM_MSA_reg	down	1015	796	40	25	0.79695	0.0086128	0.012919
SILAC_IT_MSA_reg	no	TMTMS3_MSA_reg	down	1015	796	69	40	0.7392	3.8926e-05	8.7583e-05
SILAC_IT_MSA_reg	no	SILAC_MSA_reg	down	1015	796	158	82	0.66177	2.1225e-16	3.8204e-16
SILAC_IT_MSA_reg	no	SILAC_MR_MSA_reg	down	1015	796	155	80	0.65813	2.3805e-16	4.2849e-16
SILAC_IT_MSA_reg	no	SILAC_MR_MSA_reg	up	1015	796	63	32	0.64768	3.5364e-07	5.3046e-07
SILAC_IT_MSA_reg	no	SILAC_MSA_reg	up	1015	796	65	33	0.64737	2.2101e-07	3.3152e-07
SILAC_IT_MSA_reg	no	LFQ_MSA_reg	up	1015	796	18	9	0.63756	0.0052052	0.011712
SILAC_IT_MSA_reg	no	LFQ_IT_MSA_reg	down	1015	796	17	8	0.60006	0.0032962	0.0059332
SILAC_IT_MSA_reg	no	LFQ_MSA_reg	down	1015	796	15	7	0.59506	0.0052358	0.0094245
SILAC_IT_MSA_reg	no	LFQ_IT_MSA_reg	up	1015	796	14	6	0.54648	0.003096	0.006966
TMTMS2_MSA_reg	up	LFQ_IT_MSA_reg	up	1015	96	14	11	8.3073	8.8061e-10	2.6418e-09
TMTMS2_MSA_reg	up	LFQ_MSA_reg	up	1015	96	18	13	7.636	1.2429e-10	3.7288e-10
TMTMS2_MSA_reg	up	LFQM_MSA_reg	up	1015	96	35	23	6.9479	6.7163e-17	2.0149e-16
TMTMS2_MSA_reg	up	SILAC_MR_MSA_reg	up	1015	96	63	40	6.713	3.9746e-29	1.1924e-28
TMTMS2_MSA_reg	up	SILAC_MSA_reg	up	1015	96	65	40	6.5064	2.4409e-28	7.3226e-28
TMTMS2_MSA_reg	down	LFQ_MSA_reg	down	1015	164	15	15	6.189	7.6591e-13	6.8932e-12
TMTMS2_MSA_reg	up	TMTMS3_MSA_reg	up	1015	96	90	51	5.9913	9.7457e-35	4.3856e-34
TMTMS2_MSA_reg	down	LFQ_IT_MSA_reg	down	1015	164	17	16	5.825	1.6526e-12	7.4369e-12
TMTMS2_MSA_reg	down	LFQM_MSA_reg	down	1015	164	40	36	5.5701	4.8723e-26	4.3851e-25
TMTMS2_MSA_reg	up	Motifs	ATM kinase substrate motif	1015	96	31	15	5.1159	1.1685e-08	6.2221e-07
TMTMS2_MSA_reg	down	TMTMS3_MSA_reg	down	1015	164	69	57	5.1127	1.2015e-37	1.0813e-36
TMTMS2_MSA_reg	down	Motifs	CDK5 kinase substrate motif	1015	164	11	7	3.9385	0.00043172	0.0045978
TMTMS2_MSA_reg	down	SILAC_MR_MSA_reg	down	1015	164	155	90	3.5936	2.141e-41	1.9269e-40
TMTMS2_MSA_reg	down	SILAC_MSA_reg	down	1015	164	158	91	3.5646	1.4831e-41	1.3348e-40
TMTMS2_MSA_reg	up	SILAC_IT_MSA_reg	up	1015	96	201	62	3.2613	1.985e-24	5.955e-24
TMTMS2_MSA_reg	down	SILAC_IT_MSA_reg	down	1015	164	259	115	2.748	1.0981e-40	9.8829e-40
TMTMS2_MSA_reg	up	Motifs	BARD1 BRCT domain binding motif	1015	96	85	17	2.1146	0.00093913	0.0090925
TMTMS2_MSA_reg	down	Motifs	Cdc2 kinase substrate motif	1015	164	211	66	1.9359	1.9051e-10	4.058e-08
TMTMS2_MSA_reg	down	Motifs	CDK1,2,4,6 kinase substrate motif	1015	164	210	65	1.9157	4.8456e-10	5.1606e-08
TMTMS2_MSA_reg	up	Motifs	Casein kinase I substrate motif	1015	96	201	36	1.8937	1.0846e-05	0.00017771
TMTMS2_MSA_reg	down	Motifs	CDK kinase substrate motif	1015	164	194	59	1.8822	1.0338e-08	7.3398e-07
TMTMS2_MSA_reg	up	Motifs	DNA dependent Protein kinase substrate motif	1015	96	170	30	1.8658	0.00010083	0.0013423
TMTMS2_MSA_reg	down	SILAC_MR_MSA_reg	up	1015	164	63	18	1.7683	0.0043492	0.0048929
TMTMS2_MSA_reg	down	Motifs	Growth associated histone HI kinase substrate motif	1015	164	187	51	1.6879	6.618e-06	0.00012815
TMTMS2_MSA_reg	up	Motifs	GSK3 kinase substrate motif	1015	96	187	29	1.6397	0.001222	0.011317
TMTMS2_MSA_reg	down	SILAC_MSA_reg	up	1015	164	65	17	1.6187	0.012301	0.013838
TMTMS2_MSA_reg	down	TMTMS3_MSA_reg	up	1015	164	90	22	1.5129	0.010914	0.012278
TMTMS2_MSA_reg	down	Motifs	Casein kinase I substrate motif	1015	164	201	49	1.5088	0.00024543	0.0029043
TMTMS2_MSA_reg	down	Motifs	GSK3 kinase substrate motif	1015	164	187	43	1.4231	0.0020278	0.015997
TMTMS2_MSA_reg	down	Motifs	b-Adrenergic Receptor kinase substrate motif	1015	164	238	53	1.3782	0.0013134	0.011656
TMTMS2_MSA_reg	up	Motifs	G protein-coupled receptor kinase 1 substrate motif	1015	96	500	65	1.3745	5.8724e-05	0.00089345
TMTMS2_MSA_reg	down	Motifs	WW domain binding motif	1015	164	638	131	1.2708	1.6977e-07	6.0268e-06
TMTMS2_MSA_reg	down	Motifs	GSK-3, ERK1, ERK2, CDK5 substrate motif	1015	164	638	131	1.2708	1.6977e-07	7.2321e-06
TMTMS2_MSA_reg	down	Motifs	G protein-coupled receptor kinase 1 substrate motif	1015	164	500	102	1.2626	9.5921e-05	0.0013621
TMTMS2_MSA_reg	down	Motifs	ERK1,2 kinase substrate motif	1015	164	615	123	1.2378	1.0118e-05	0.00017959
TMTMS2_MSA_reg	no	Motifs	Pyruvate dehydrogenase kinase substrate motif	1015	903	100	98	1.1016	0.00041474	0.0046495
TMTMS2_MSA_reg	no	Motifs	Chk1 kinase substrate motif	1015	903	125	122	1.0971	0.00014573	0.0018259
TMTMS2_MSA_reg	no	Motifs	Calmodulin-dependent protein kinase IV substrate motif	1015	903	115	111	1.0849	0.0015978	0.013613
TMTMS2_MSA_reg	no	Motifs	Calmodulin-dependent protein kinase II substrate motif	1015	903	302	290	1.0794	3.0945e-07	9.416e-06
TMTMS2_MSA_reg	no	Motifs	14-3-3 domain binding motif	1015	903	270	259	1.0782	2.6047e-06	6.1644e-05
TMTMS2_MSA_reg	no	SILAC_IT_MSA_reg	no	1015	903	796	756	1.0675	1.0424e-25	4.691e-25
TMTMS2_MSA_reg	no	Motifs	MAPKAPK2 kinase substrate motif	1015	903	196	186	1.0667	0.00082355	0.0083532
TMTMS2_MSA_reg	no	Motifs	GSK3 kinase substrate motif	1015	903	187	177	1.0639	0.0016715	0.013693
TMTMS2_MSA_reg	no	SILAC_MSA_reg	no	1015	903	922	865	1.0545	1.5467e-34	6.9602e-34
TMTMS2_MSA_reg	no	SILAC_MR_MSA_reg	no	1015	903	925	866	1.0523	5.9684e-33	2.6858e-32
TMTMS2_MSA_reg	no	Motifs	PKC kinase substrate motif	1015	903	532	497	1.0501	8.9157e-07	2.3738e-05
TMTMS2_MSA_reg	no	Motifs	PKA kinase substrate motif	1015	903	568	527	1.0429	6.0994e-06	0.00012992
TMTMS2_MSA_reg	no	TMTMS3_MSA_reg	no	1015	903	959	885	1.0373	3.4707e-26	1.0412e-25
TMTMS2_MSA_reg	no	LFQM_MSA_reg	no	1015	903	990	899	1.0207	1.1329e-17	5.098e-17
TMTMS2_MSA_reg	no	LFQ_IT_MSA_reg	no	1015	903	1002	903	1.013	1.8833e-13	1.6949e-12
TMTMS2_MSA_reg	no	LFQ_MSA_reg	no	1015	903	1003	903	1.012	1.8889e-12	8.5001e-12
TMTMS2_MSA_reg	down	LFQ_MSA_reg	no	1015	164	1003	158	0.97494	0.0054604	0.0070205
TMTMS2_MSA_reg	down	LFQ_IT_MSA_reg	no	1015	164	1002	157	0.96974	0.0015974	0.0020538
TMTMS2_MSA_reg	no	SILAC_IT_MSA_reg	up	1015	903	201	170	0.95067	0.0092701	0.011919
TMTMS2_MSA_reg	up	LFQ_IT_MSA_reg	no	1015	96	1002	90	0.94966	0.00055165	0.00082748
TMTMS2_MSA_reg	up	LFQ_MSA_reg	no	1015	96	1003	90	0.94872	0.00032633	0.00058739
TMTMS2_MSA_reg	down	LFQM_MSA_reg	no	1015	164	990	151	0.94398	2.4551e-05	5.5239e-05
TMTMS2_MSA_reg	up	LFQM_MSA_reg	no	1015	96	990	87	0.92914	0.00020258	0.00026046
TMTMS2_MSA_reg	down	TMTMS3_MSA_reg	no	1015	164	959	142	0.91641	1.1319e-05	1.4553e-05
TMTMS2_MSA_reg	no	SILAC_IT_MSA_reg	down	1015	903	259	206	0.89402	6.3779e-08	1.435e-07
TMTMS2_MSA_reg	up	TMTMS3_MSA_reg	no	1015	96	959	79	0.87097	3.6246e-06	5.4369e-06
TMTMS2_MSA_reg	up	SILAC_MR_MSA_reg	no	1015	96	925	76	0.86869	7.4762e-05	9.6122e-05
TMTMS2_MSA_reg	up	SILAC_IT_MSA_reg	no	1015	96	796	65	0.86337	0.0034496	0.0051743
TMTMS2_MSA_reg	up	SILAC_MSA_reg	no	1015	96	922	75	0.86005	3.7608e-05	4.8353e-05
TMTMS2_MSA_reg	down	SILAC_IT_MSA_reg	no	1015	164	796	108	0.83972	1.7538e-05	3.1569e-05
TMTMS2_MSA_reg	down	SILAC_MR_MSA_reg	no	1015	164	925	124	0.82966	1.4435e-11	3.2479e-11
TMTMS2_MSA_reg	down	SILAC_MSA_reg	no	1015	164	922	123	0.82565	1.0411e-11	2.3426e-11
TMTMS2_MSA_reg	no	SILAC_MR_MSA_reg	down	1015	903	155	113	0.81945	3.9883e-10	7.1789e-10
TMTMS2_MSA_reg	no	SILAC_MSA_reg	down	1015	903	158	115	0.81812	1.8846e-10	3.3923e-10
TMTMS2_MSA_reg	no	TMTMS3_MSA_reg	up	1015	903	90	64	0.79931	5.3621e-07	9.6519e-07
TMTMS2_MSA_reg	no	LFQM_MSA_reg	down	1015	903	40	27	0.75872	0.00013135	0.00019703
TMTMS2_MSA_reg	no	SILAC_MSA_reg	up	1015	903	65	42	0.7263	4.3791e-08	6.5687e-08
TMTMS2_MSA_reg	no	SILAC_MR_MSA_reg	up	1015	903	63	40	0.71367	2.2061e-08	3.3091e-08
TMTMS2_MSA_reg	no	LFQM_MSA_reg	up	1015	903	35	22	0.70653	2.7478e-05	4.9461e-05
TMTMS2_MSA_reg	no	TMTMS3_MSA_reg	down	1015	903	69	43	0.70048	9.8178e-10	2.209e-09
TMTMS2_MSA_reg	no	LFQ_MSA_reg	down	1015	903	15	8	0.59948	0.00044686	0.00067029
TMTMS2_MSA_reg	no	LFQ_IT_MSA_reg	down	1015	903	17	9	0.59508	0.0001588	0.00028584
TMTMS2_MSA_reg	no	LFQ_MSA_reg	up	1015	903	18	9	0.56202	3.3097e-05	7.4468e-05
TMTMS2_MSA_reg	no	LFQ_IT_MSA_reg	up	1015	903	14	6	0.48173	2.7271e-05	6.136e-05
TMTMS3_MSA_reg	down	LFQ_MSA_reg	down	1015	69	15	14	13.729	1.6973e-16	1.5276e-15
TMTMS3_MSA_reg	down	LFQ_IT_MSA_reg	down	1015	69	17	14	12.114	6.8709e-15	6.1839e-14
TMTMS3_MSA_reg	up	KEGG name	Chagas disease (American trypanosomiasis)	1015	90	4	4	11.278	5.8122e-05	0.0067567
TMTMS3_MSA_reg	down	LFQM_MSA_reg	down	1015	69	40	27	9.9293	7.8731e-25	7.0858e-24
TMTMS3_MSA_reg	up	KEGG name	Leishmaniasis	1015	90	7	6	9.6667	2.6701e-06	0.0012416
TMTMS3_MSA_reg	up	KEGG name	Toxoplasmosis	1015	90	6	5	9.3981	2.7168e-05	0.0042111
TMTMS3_MSA_reg	up	LFQ_MSA_reg	up	1015	90	18	15	9.3981	3.4315e-14	1.5442e-13
TMTMS3_MSA_reg	up	KEGG name	Toll-like receptor signaling pathway	1015	90	8	6	8.4583	9.7905e-06	0.0022763
TMTMS3_MSA_reg	up	LFQM_MSA_reg	up	1015	90	35	26	8.3778	4.2355e-22	1.906e-21
TMTMS3_MSA_reg	up	LFQ_IT_MSA_reg	up	1015	90	14	10	8.0556	1.3427e-08	4.0281e-08
TMTMS3_MSA_reg	up	KEGG name	Osteoclast differentiation	1015	90	10	6	6.7667	6.1684e-05	0.0057366
TMTMS3_MSA_reg	up	SILAC_MR_MSA_reg	up	1015	90	63	37	6.6235	3.2029e-26	1.4413e-25
TMTMS3_MSA_reg	up	SILAC_MSA_reg	up	1015	90	65	37	6.4197	1.5716e-25	4.7148e-25
TMTMS3_MSA_reg	up	TMTMS2_MSA_reg	up	1015	90	96	51	5.9913	9.7457e-35	4.3856e-34
TMTMS3_MSA_reg	up	Motifs	ATM kinase substrate motif	1015	90	31	15	5.457	4.5433e-09	9.6773e-07
TMTMS3_MSA_reg	down	SILAC_MR_MSA_reg	down	1015	69	155	56	5.3146	9.7124e-38	8.7412e-37
TMTMS3_MSA_reg	down	SILAC_MSA_reg	down	1015	69	158	56	5.2137	3.4851e-37	3.1366e-36
TMTMS3_MSA_reg	down	TMTMS2_MSA_reg	down	1015	69	164	57	5.1127	1.2015e-37	1.0813e-36
TMTMS3_MSA_reg	down	SILAC_IT_MSA_reg	down	1015	69	259	61	3.4646	2.4354e-30	2.1919e-29
TMTMS3_MSA_reg	up	SILAC_IT_MSA_reg	up	1015	90	201	56	3.1421	9.6927e-21	4.3617e-20
TMTMS3_MSA_reg	up	Motifs	DNA dependent Protein kinase substrate motif	1015	90	170	33	2.1892	9.1675e-07	9.7634e-05
TMTMS3_MSA_reg	down	Motifs	CDK1,2,4,6 kinase substrate motif	1015	69	210	27	1.8913	0.00013861	0.0049207
TMTMS3_MSA_reg	down	Motifs	Cdc2 kinase substrate motif	1015	69	211	27	1.8823	0.00015066	0.0045843
TMTMS3_MSA_reg	down	Motifs	CDK kinase substrate motif	1015	69	194	24	1.8198	0.00065861	0.014028
TMTMS3_MSA_reg	up	Motifs	GSK3 kinase substrate motif	1015	90	187	28	1.6887	0.00091625	0.016263
TMTMS3_MSA_reg	down	Motifs	b-Adrenergic Receptor kinase substrate motif	1015	69	238	27	1.6688	0.0010944	0.017932
TMTMS3_MSA_reg	up	TMTMS2_MSA_reg	down	1015	90	164	22	1.5129	0.010914	0.012278
TMTMS3_MSA_reg	up	Motifs	G protein-coupled receptor kinase 1 substrate motif	1015	90	500	62	1.3984	4.0008e-05	0.0017043
TMTMS3_MSA_reg	down	Motifs	WW domain binding motif	1015	69	638	59	1.3603	1.2766e-05	0.00067981
TMTMS3_MSA_reg	down	Motifs	GSK-3, ERK1, ERK2, CDK5 substrate motif	1015	69	638	59	1.3603	1.2766e-05	0.00090641
TMTMS3_MSA_reg	down	Motifs	ERK1,2 kinase substrate motif	1015	69	615	54	1.2916	0.00064281	0.015213
TMTMS3_MSA_reg	no	SILAC_IT_MSA_reg	no	1015	959	796	783	1.0411	9.4299e-20	2.829e-19
TMTMS3_MSA_reg	no	TMTMS2_MSA_reg	no	1015	959	903	885	1.0373	3.4707e-26	1.0412e-25
TMTMS3_MSA_reg	no	SILAC_MSA_reg	no	1015	959	922	902	1.0354	7.3178e-27	3.293e-26
TMTMS3_MSA_reg	no	SILAC_MR_MSA_reg	no	1015	959	925	904	1.0344	4.9702e-26	1.4911e-25
TMTMS3_MSA_reg	no	Motifs	Calmodulin-dependent protein kinase II substrate motif	1015	959	302	295	1.0339	0.0011814	0.017974
TMTMS3_MSA_reg	no	Motifs	PKC kinase substrate motif	1015	959	532	515	1.0246	0.00032955	0.0087743
TMTMS3_MSA_reg	no	LFQM_MSA_reg	no	1015	959	990	951	1.0167	2.4318e-17	7.2955e-17
TMTMS3_MSA_reg	no	LFQ_MSA_reg	no	1015	959	1003	958	1.0109	6.1068e-14	1.832e-13
TMTMS3_MSA_reg	no	LFQ_IT_MSA_reg	no	1015	959	1002	957	1.0109	3.7913e-13	1.7061e-12
TMTMS3_MSA_reg	no	SILAC_IT_MSA_reg	down	1015	959	259	236	0.96441	0.0036487	0.0046912
TMTMS3_MSA_reg	no	SILAC_IT_MSA_reg	up	1015	959	201	180	0.94782	0.00076808	0.0013825
TMTMS3_MSA_reg	up	LFQ_IT_MSA_reg	no	1015	90	1002	84	0.94544	0.00038782	0.00058173
TMTMS3_MSA_reg	up	LFQ_MSA_reg	no	1015	90	1003	84	0.9445	0.00022791	0.00034187
TMTMS3_MSA_reg	down	LFQ_IT_MSA_reg	no	1015	69	1002	63	0.92489	8.7421e-05	0.00015736
TMTMS3_MSA_reg	down	LFQ_MSA_reg	no	1015	69	1003	63	0.92397	5.0228e-05	9.041e-05
TMTMS3_MSA_reg	no	TMTMS2_MSA_reg	down	1015	959	164	142	0.91641	1.1319e-05	1.4553e-05
TMTMS3_MSA_reg	up	LFQM_MSA_reg	no	1015	90	990	80	0.91134	1.7455e-05	3.1419e-05
TMTMS3_MSA_reg	no	SILAC_MSA_reg	down	1015	959	158	136	0.91102	5.9974e-06	8.9962e-06
TMTMS3_MSA_reg	no	SILAC_MR_MSA_reg	down	1015	959	155	133	0.90817	4.3041e-06	6.4561e-06
TMTMS3_MSA_reg	up	SILAC_MR_MSA_reg	no	1015	90	925	72	0.87784	0.00030055	0.00038643
TMTMS3_MSA_reg	down	LFQM_MSA_reg	no	1015	69	990	59	0.87667	1.4566e-06	3.2773e-06
TMTMS3_MSA_reg	no	TMTMS2_MSA_reg	up	1015	959	96	79	0.87097	3.6246e-06	5.4369e-06
TMTMS3_MSA_reg	up	SILAC_MSA_reg	no	1015	90	922	70	0.85623	4.6629e-05	5.9951e-05
TMTMS3_MSA_reg	up	SILAC_IT_MSA_reg	no	1015	90	796	59	0.83592	0.0012064	0.0018096
TMTMS3_MSA_reg	no	SILAC_MR_MSA_reg	up	1015	959	63	49	0.8232	1.9509e-06	3.5116e-06
TMTMS3_MSA_reg	no	LFQM_MSA_reg	down	1015	959	40	31	0.82026	0.00015105	0.00022657
TMTMS3_MSA_reg	no	Motifs	ATM kinase substrate motif	1015	959	31	24	0.8194	0.00084297	0.016323
TMTMS3_MSA_reg	no	LFQM_MSA_reg	up	1015	959	35	27	0.81648	0.00032327	0.00041563
TMTMS3_MSA_reg	no	SILAC_MSA_reg	up	1015	959	65	50	0.81415	4.5681e-07	8.2226e-07
TMTMS3_MSA_reg	up	TMTMS2_MSA_reg	no	1015	90	903	64	0.79931	5.3621e-07	9.6519e-07
TMTMS3_MSA_reg	no	LFQ_MSA_reg	up	1015	959	18	13	0.7644	0.0018695	0.0024036
TMTMS3_MSA_reg	down	SILAC_IT_MSA_reg	no	1015	69	796	40	0.7392	3.8926e-05	8.7583e-05
TMTMS3_MSA_reg	down	TMTMS2_MSA_reg	no	1015	69	903	43	0.70048	9.8178e-10	2.209e-09
TMTMS3_MSA_reg	down	SILAC_MR_MSA_reg	no	1015	69	925	44	0.69973	3.2631e-11	7.3421e-11
TMTMS3_MSA_reg	down	SILAC_MSA_reg	no	1015	69	922	43	0.68605	9.5555e-12	2.15e-11
TMTMS3_MSA_reg	no	LFQ_IT_MSA_reg	up	1015	959	14	9	0.6804	0.00053863	0.00069252
TMTMS3_MSA_reg	no	LFQ_IT_MSA_reg	down	1015	959	17	10	0.62258	1.2675e-05	2.852e-05
TMTMS3_MSA_reg	no	LFQ_MSA_reg	down	1015	959	15	8	0.56448	4.6377e-06	1.0435e-05

## Sheet: 4NQO_normal
method	reg	fisher_method	fisher_reg	items_total	items_selection	items_category	items_intersection	enrichment	pvalue	qvalue
LFQ_IT_MSA_reg	up	LFQ_MSA_reg	up	3175	26	37	22	72.609	1.5202e-42	1.8242e-41
LFQ_IT_MSA_reg	up	LFQM_MSA_reg	up	3175	26	79	19	29.37	1.9118e-26	2.2942e-25
LFQ_IT_MSA_reg	up	SILAC_MR_MSA_reg	up	3175	26	299	19	7.7598	6.4531e-15	7.7438e-14
LFQ_IT_MSA_reg	up	TMTMS3_MSA_reg	up	3175	26	154	15	11.894	4.6547e-14	5.5856e-13
LFQ_IT_MSA_reg	up	TMTMS2_MSA_reg	up	3175	26	242	17	8.5784	9.3229e-14	1.1187e-12
LFQ_IT_MSA_reg	up	SILAC_MSA_reg	up	3175	26	320	16	6.1058	1.5507e-10	1.8608e-09
LFQ_IT_MSA_reg	up	SILAC_IT_MSA_reg	up	3175	26	693	21	3.7005	2.0515e-10	2.4618e-09
LFQ_IT_MSA_reg	up	Motifs	ATM kinase substrate motif	3175	26	229	15	7.9988	1.7167e-11	4.9442e-09
LFQ_IT_MSA_reg	up	Motifs	DNA dependent Protein kinase substrate motif	3175	26	777	20	3.1433	2.1832e-08	3.1438e-06
LFQ_IT_MSA_reg	no	LFQM_MSA_reg	up	3175	3173	79	77	0.9753	0.00061146	0.0024459
LFQ_IT_MSA_reg	down	LFQ_MSA_reg	down	3175	12	6	5	220.49	1.7691e-12	1.0614e-11
LFQ_IT_MSA_reg	down	LFQM_MSA_reg	down	3175	12	5	3	158.75	4.1047e-07	2.4628e-06
LFQ_IT_MSA_reg	down	SILAC_MSA_reg	down	3175	12	430	8	4.9225	2.987e-05	0.00017922
LFQ_IT_MSA_reg	down	Motifs	Growth associated histone HI kinase substrate motif	3175	12	688	10	3.8457	8.8345e-06	0.00084811
LFQ_IT_MSA_reg	down	SILAC_MR_MSA_reg	down	3175	12	421	7	4.3992	0.00027119	0.0016272
LFQ_IT_MSA_reg	down	TMTMS2_MSA_reg	down	3175	12	301	6	5.2741	0.0003565	0.002139
LFQ_IT_MSA_reg	down	SILAC_IT_MSA_reg	down	3175	12	677	8	3.1265	0.000792	0.004752
LFQ_IT_MSA_reg	down	SILAC_MR_MSA_reg	no	3175	12	1485	11	1.9599	0.0014725	0.0058899
LFQ_IT_MSA_reg	down	Motifs	Calmodulin-dependent protein kinase II substrate motif	3175	12	1133	11	2.5688	8.9688e-05	0.0064575
LFQ_IT_MSA_reg	down	TMTMS3_MSA_reg	down	3175	12	141	4	7.5059	0.0012974	0.0077844
LFQ_IT_MSA_reg	down	SILAC_MSA_reg	no	3175	12	1312	10	2.0166	0.0032528	0.013011
LFQ_IT_MSA_reg	down	Motifs	14-3-3 domain binding motif	3175	12	1019	10	2.5965	0.00034455	0.014176
LFQ_IT_MSA_reg	down	Motifs	PKC epsilon kinase substrate motif	3175	12	296	6	5.3632	0.00032552	0.015625
LFQ_IT_MSA_reg	down	Motifs	MAPKAPK2 kinase substrate motif	3175	12	772	9	3.0845	0.00027573	0.015882
LFQ_MSA_reg	up	LFQM_MSA_reg	up	1553	37	41	31	31.736	3.2993e-50	3.9592e-49
LFQ_MSA_reg	up	LFQ_IT_MSA_reg	up	1553	37	23	22	40.148	1.7331e-38	1.5598e-37
LFQ_MSA_reg	up	TMTMS3_MSA_reg	up	1553	37	42	18	17.988	1.1839e-20	1.4207e-19
LFQ_MSA_reg	up	TMTMS2_MSA_reg	up	1553	37	72	20	11.659	1.1368e-18	1.3641e-17
LFQ_MSA_reg	up	SILAC_MR_MSA_reg	up	1553	37	145	22	6.3683	1.2695e-14	1.5234e-13
LFQ_MSA_reg	up	LFQM_MSA_reg	no	1553	37	1541	29	0.78989	2.1494e-11	6.4483e-11
LFQ_MSA_reg	up	Motifs	ATM kinase substrate motif	1553	37	60	15	10.493	4.8979e-13	1.1461e-10
LFQ_MSA_reg	up	SILAC_MSA_reg	up	1553	37	175	20	4.7969	1.0252e-10	1.2302e-09
LFQ_MSA_reg	up	LFQ_IT_MSA_reg	no	1553	37	1547	32	0.86822	3.4244e-08	6.1639e-08
LFQ_MSA_reg	up	SILAC_IT_MSA_reg	up	1553	37	392	26	2.7839	6.254e-09	7.5048e-08
LFQ_MSA_reg	up	Motifs	DNA dependent Protein kinase substrate motif	1553	37	290	21	3.0394	1.5608e-07	1.8262e-05
LFQ_MSA_reg	up	TMTMS3_MSA_reg	down	1553	37	45	7	6.5291	5.1553e-05	0.00012373
LFQ_MSA_reg	up	Motifs	MAPKAPK2 kinase substrate motif	1553	37	320	18	2.361	8.1396e-05	0.0063489
LFQ_MSA_reg	up	Motifs	Cdc2 kinase substrate motif	1553	37	276	15	2.2811	0.00061445	0.017973
LFQ_MSA_reg	up	Motifs	AMP-activated protein kinase substrate motif	1553	37	84	8	3.9974	0.00046648	0.018193
LFQ_MSA_reg	up	Motifs	G protein-coupled receptor kinase 1 substrate motif	1553	37	842	30	1.4955	0.00040698	0.019047
LFQ_MSA_reg	up	Motifs	CDK1,2,4,6 kinase substrate motif	1553	37	275	15	2.2894	0.00059124	0.019764
LFQ_MSA_reg	no	LFQM_MSA_reg	no	1553	1545	1541	1541	1.0052	6.0062e-19	3.6037e-18
LFQ_MSA_reg	no	LFQM_MSA_reg	up	1553	1545	41	33	0.80905	1.1593e-13	4.6374e-13
LFQ_MSA_reg	no	LFQ_IT_MSA_reg	no	1553	1545	1547	1544	1.0032	4.4835e-12	2.0176e-11
LFQ_MSA_reg	no	LFQ_IT_MSA_reg	up	1553	1545	23	17	0.74296	1.4327e-10	3.2236e-10
LFQ_MSA_reg	no	TMTMS3_MSA_reg	no	1553	1545	1349	1348	1.0044	4.3032e-06	2.5819e-05
LFQ_MSA_reg	no	SILAC_MR_MSA_reg	up	1553	1545	145	139	0.96358	1.3971e-05	8.3826e-05
LFQ_MSA_reg	no	TMTMS3_MSA_reg	up	1553	1545	42	38	0.90945	2.938e-05	8.8141e-05
LFQ_MSA_reg	no	SILAC_MSA_reg	up	1553	1545	175	169	0.97071	4.2113e-05	0.00025268
LFQ_MSA_reg	no	TMTMS2_MSA_reg	up	1553	1545	72	68	0.94933	0.00024921	0.00099684
LFQ_MSA_reg	no	TMTMS2_MSA_reg	no	1553	1545	1376	1373	1.003	0.00071893	0.0021568
LFQ_MSA_reg	no	Motifs	ATM kinase substrate motif	1553	1545	60	56	0.93817	0.000122	0.0071371
LFQ_MSA_reg	no	SILAC_MR_MSA_reg	no	1553	1545	1004	1003	1.0042	0.0034964	0.010489
LFQ_MSA_reg	no	SILAC_IT_MSA_reg	up	1553	1545	392	386	0.98979	0.0039622	0.015849
LFQ_MSA_reg	down	LFQ_IT_MSA_reg	down	1553	6	9	5	143.8	1.0081e-11	3.0244e-11
LFQ_MSA_reg	down	LFQM_MSA_reg	down	1553	6	3	3	258.83	3.21e-08	7.704e-08
LFQ_MSA_reg	down	TMTMS3_MSA_reg	down	1553	6	45	4	23.007	8.7732e-06	3.5093e-05
LFQ_MSA_reg	down	TMTMS2_MSA_reg	down	1553	6	109	5	11.873	8.7422e-06	5.2453e-05
LFQ_MSA_reg	down	SILAC_MSA_reg	down	1553	6	295	6	5.2644	4.5069e-05	0.00018028
LFQ_MSA_reg	down	SILAC_MR_MSA_reg	down	1553	6	263	5	4.9208	0.00067466	0.0026986
LFQ_MSA_reg	down	SILAC_IT_MSA_reg	down	1553	6	435	6	3.5701	0.00047105	0.0028263
LFQ_MSA_reg	down	LFQM_MSA_reg	up	1553	6	41	2	12.626	0.009217	0.018434
LFQ_MSA_reg	down	TMTMS3_MSA_reg	up	1553	6	42	2	12.325	0.0096522	0.019304
LFQM_MSA_reg	up	LFQ_MSA_reg	up	2183	80	37	31	22.862	9.1032e-42	1.0924e-40
LFQM_MSA_reg	up	TMTMS2_MSA_reg	up	2183	80	132	40	8.2689	6.4527e-30	7.7432e-29
LFQM_MSA_reg	up	TMTMS3_MSA_reg	up	2183	80	83	33	10.849	1.1159e-28	1.3391e-27
LFQM_MSA_reg	up	SILAC_MR_MSA_reg	up	2183	80	216	46	5.8112	1.4488e-27	1.7386e-26
LFQM_MSA_reg	up	Motifs	ATM kinase substrate motif	2183	80	119	36	8.255	1.4743e-26	3.848e-24
LFQM_MSA_reg	up	LFQ_IT_MSA_reg	up	2183	80	26	19	19.941	2.9673e-23	3.5608e-22
LFQM_MSA_reg	up	SILAC_MSA_reg	up	2183	80	246	41	4.5479	1.1419e-19	1.3703e-18
LFQM_MSA_reg	up	Motifs	DNA dependent Protein kinase substrate motif	2183	80	455	51	3.0586	2.0405e-17	2.6629e-15
LFQM_MSA_reg	up	SILAC_IT_MSA_reg	up	2183	80	535	52	2.6522	5.157e-15	6.1884e-14
LFQM_MSA_reg	up	TMTMS3_MSA_reg	down	2183	80	71	13	4.9963	7.3134e-07	4.388e-06
LFQM_MSA_reg	up	LFQ_MSA_reg	NA	2183	80	1238	65	1.4327	1.5892e-06	4.7675e-06
LFQM_MSA_reg	up	Motifs	G protein-coupled receptor kinase 1 substrate motif	2183	80	1183	64	1.4762	6.4233e-07	5.5883e-05
LFQM_MSA_reg	up	SILAC_MSA_reg	down	2183	80	363	26	1.9545	0.00018039	0.00054118
LFQM_MSA_reg	up	TMTMS2_MSA_reg	down	2183	80	184	16	2.3728	0.00049853	0.0011965
LFQM_MSA_reg	up	Motifs	PKC epsilon kinase substrate motif	2183	80	187	18	2.6266	6.0677e-05	0.0026394
LFQM_MSA_reg	up	Motifs	Casein kinase II substrate motif	2183	80	1508	70	1.2667	5.947e-05	0.0031043
LFQM_MSA_reg	up	Motifs	Cdc2 kinase substrate motif	2183	80	394	28	1.9392	0.00010814	0.0035279
LFQM_MSA_reg	up	TMTMS3_MSA_reg	NA	2183	80	835	43	1.4052	0.0015263	0.0036632
LFQM_MSA_reg	up	Motifs	CDK1,2,4,6 kinase substrate motif	2183	80	393	28	1.9441	0.00010346	0.0038575
LFQM_MSA_reg	up	SILAC_MR_MSA_reg	down	2183	80	332	22	1.8082	0.0016546	0.0049639
LFQM_MSA_reg	up	Motifs	Calmodulin-dependent protein kinase IV substrate motif	2183	80	271	21	2.1145	0.00030103	0.0056121
LFQM_MSA_reg	up	Motifs	MAPKAPK1 kinase substrate motif	2183	80	214	18	2.2952	0.00032545	0.0056628
LFQM_MSA_reg	up	Motifs	Plk1 PBD domain binding motif	2183	80	193	17	2.4036	0.00028502	0.0057224
LFQM_MSA_reg	up	Motifs	GSK3 kinase substrate motif	2183	80	459	30	1.7835	0.0002565	0.0060861
LFQM_MSA_reg	up	Motifs	MDC1 BRCT domain binding motif	2183	80	193	17	2.4036	0.00028502	0.0061992
LFQM_MSA_reg	up	Motifs	Akt kinase substrate motif	2183	80	190	17	2.4415	0.00023766	0.006203
LFQM_MSA_reg	up	Motifs	Calmodulin-dependent protein kinase I substrate motif	2183	80	89	11	3.3726	0.00022466	0.0065151
LFQM_MSA_reg	up	Motifs	MAPKAPK2 kinase substrate motif	2183	80	471	30	1.7381	0.00040032	0.0065302
LFQM_MSA_reg	up	SILAC_IT_MSA_reg	down	2183	80	548	31	1.5436	0.0021941	0.0065822
LFQM_MSA_reg	up	LFQ_IT_MSA_reg	no	2183	80	2164	76	0.95834	0.0038075	0.0091379
LFQM_MSA_reg	up	SILAC_MSA_reg	no	2183	80	1099	51	1.2663	0.0045768	0.0091536
LFQM_MSA_reg	up	Motifs	Phosphorylase kinase substrate motif	2183	80	193	16	2.2622	0.00082425	0.011952
LFQM_MSA_reg	up	Motifs	b-Adrenergic Receptor kinase substrate motif	2183	80	613	35	1.558	0.00088158	0.01211
LFQM_MSA_reg	up	Motifs	CDK5 kinase substrate motif	2183	80	34	6	4.8154	0.0010217	0.012121
LFQM_MSA_reg	no	LFQ_MSA_reg	no	2183	2164	1537	1536	1.0081	3.4507e-09	2.0704e-08
LFQM_MSA_reg	no	SILAC_MR_MSA_reg	up	2183	2164	216	204	0.95274	1.6778e-08	1.0067e-07
LFQM_MSA_reg	no	TMTMS2_MSA_reg	up	2183	2164	132	122	0.93236	2.5806e-08	1.5484e-07
LFQM_MSA_reg	no	TMTMS2_MSA_reg	no	2183	2164	1858	1852	1.0055	1.5319e-07	6.1276e-07
LFQM_MSA_reg	no	SILAC_MSA_reg	up	2183	2164	246	235	0.96367	9.1842e-07	5.5105e-06
LFQM_MSA_reg	no	SILAC_MR_MSA_reg	no	2183	2164	1222	1221	1.008	3.779e-06	1.5116e-05
LFQM_MSA_reg	no	LFQ_MSA_reg	up	2183	2164	37	32	0.87246	1.0012e-05	2.4029e-05
LFQM_MSA_reg	no	LFQ_IT_MSA_reg	no	2183	2164	2164	2149	1.0018	1.4349e-05	5.7395e-05
LFQM_MSA_reg	no	SILAC_MSA_reg	no	2183	2164	1099	1098	1.0079	3.0251e-05	0.000121
LFQM_MSA_reg	no	LFQ_IT_MSA_reg	up	2183	2164	26	22	0.85358	5.271e-05	0.00015813
LFQM_MSA_reg	no	Motifs	ATM kinase substrate motif	2183	2164	119	111	0.94096	2.6345e-06	0.0001719
LFQM_MSA_reg	no	TMTMS3_MSA_reg	no	2183	2164	1793	1785	1.0043	8.556e-05	0.00025668
LFQM_MSA_reg	no	SILAC_IT_MSA_reg	up	2183	2164	535	523	0.98615	0.00031179	0.0018707
LFQM_MSA_reg	no	Motifs	ERK1,2 kinase substrate motif	2183	2164	1313	1309	1.0057	0.00049162	0.0075478
LFQM_MSA_reg	no	SILAC_IT_MSA_reg	NA	2183	2164	797	796	1.0075	0.0018876	0.0075502
LFQM_MSA_reg	no	SILAC_IT_MSA_reg	no	2183	2164	1394	1388	1.0044	0.0032012	0.0076829
LFQM_MSA_reg	no	SILAC_IT_MSA_reg	down	2183	2164	548	548	1.0088	0.0040118	0.0080236
LFQM_MSA_reg	no	TMTMS3_MSA_reg	up	2183	2164	83	79	0.96016	0.0043298	0.0086596
LFQM_MSA_reg	no	SILAC_MSA_reg	NA	2183	2164	1448	1441	1.0039	0.0058849	0.010088
LFQM_MSA_reg	no	SILAC_MR_MSA_reg	NA	2183	2164	1349	1343	1.0043	0.0054344	0.010869
LFQM_MSA_reg	no	Motifs	WW domain binding motif	2183	2164	1378	1373	1.0051	0.00096042	0.011937
LFQM_MSA_reg	no	Motifs	GSK-3, ERK1, ERK2, CDK5 substrate motif	2183	2164	1378	1373	1.0051	0.00096042	0.012534
LFQM_MSA_reg	down	LFQ_MSA_reg	down	2183	5	6	3	218.3	1.1519e-07	4.6077e-07
LFQM_MSA_reg	down	LFQ_IT_MSA_reg	down	2183	5	12	3	109.15	1.2601e-06	7.5608e-06
LFQM_MSA_reg	down	TMTMS3_MSA_reg	down	2183	5	71	4	24.597	4.99e-06	1.996e-05
LFQM_MSA_reg	down	TMTMS2_MSA_reg	down	2183	5	184	4	9.4913	0.00022466	0.00067398
LFQM_MSA_reg	down	SILAC_MR_MSA_reg	down	2183	5	332	4	5.2602	0.0022376	0.0053701
LFQM_MSA_reg	down	SILAC_MSA_reg	down	2183	5	363	4	4.811	0.0031491	0.0075579
SILAC_IT_MSA_reg	up	SILAC_MSA_reg	up	3183	899	415	415	3.5406	2.855e-266	1.713e-265
SILAC_IT_MSA_reg	up	SILAC_MR_MSA_reg	up	3183	899	396	375	3.3528	7.5515e-204	4.5309e-203
SILAC_IT_MSA_reg	up	Motifs	Calmodulin-dependent protein kinase II substrate motif	3183	899	1212	537	1.5687	2.2404e-55	1.0306e-53
SILAC_IT_MSA_reg	up	Motifs	14-3-3 domain binding motif	3183	899	1076	490	1.6124	1.1867e-52	4.679e-51
SILAC_IT_MSA_reg	up	Motifs	PKC kinase substrate motif	3183	899	1921	721	1.3289	6.4119e-50	1.9663e-48
SILAC_IT_MSA_reg	up	TMTMS2_MSA_reg	up	3183	899	248	174	2.4841	1.4618e-46	8.7706e-46
SILAC_IT_MSA_reg	up	Motifs	PKA kinase substrate motif	3183	899	2035	741	1.2892	1.1521e-45	2.8908e-44
SILAC_IT_MSA_reg	up	Motifs	Calmodulin-dependent protein kinase IV substrate motif	3183	899	485	267	1.9492	3.5298e-42	6.9588e-41
SILAC_IT_MSA_reg	up	LFQM_MSA_reg	no	3183	899	1814	678	1.3233	1.6492e-41	9.8951e-41
SILAC_IT_MSA_reg	up	Motifs	Chk1 kinase substrate motif	3183	899	555	291	1.8564	7.9714e-41	1.4667e-39
SILAC_IT_MSA_reg	up	SILAC_MSA_reg	no	3183	899	1516	589	1.3756	1.9142e-37	5.7425e-37
SILAC_IT_MSA_reg	up	LFQ_MSA_reg	no	3183	899	1395	555	1.4086	1.35e-37	8.0999e-37
SILAC_IT_MSA_reg	up	SILAC_MR_MSA_reg	no	3183	899	1727	645	1.3223	9.9616e-37	2.3908e-36
SILAC_IT_MSA_reg	up	TMTMS3_MSA_reg	up	3183	899	160	118	2.6112	1.3193e-34	7.916e-34
SILAC_IT_MSA_reg	up	Motifs	Casein kinase II substrate motif	3183	899	2254	772	1.2127	7.4425e-35	1.2083e-33
SILAC_IT_MSA_reg	up	LFQ_IT_MSA_reg	no	3183	899	2405	804	1.1836	5.7245e-34	2.2898e-33
SILAC_IT_MSA_reg	up	Motifs	ATM kinase substrate motif	3183	899	233	148	2.249	1.3757e-31	2.1093e-30
SILAC_IT_MSA_reg	up	Motifs	MAPKAPK2 kinase substrate motif	3183	899	826	353	1.5131	4.0734e-26	5.1103e-25
SILAC_IT_MSA_reg	up	Motifs	GSK3 kinase substrate motif	3183	899	755	329	1.5429	8.4417e-26	1.013e-24
SILAC_IT_MSA_reg	up	Motifs	Phosphorylase kinase substrate motif	3183	899	398	204	1.8148	1.3159e-25	1.5133e-24
SILAC_IT_MSA_reg	up	Motifs	Akt kinase substrate motif	3183	899	278	157	1.9995	2.6511e-25	2.9268e-24
SILAC_IT_MSA_reg	up	Motifs	DNA dependent Protein kinase substrate motif	3183	899	715	314	1.5549	4.2775e-25	4.5407e-24
SILAC_IT_MSA_reg	up	Motifs	MAPKAPK1 kinase substrate motif	3183	899	320	173	1.9141	5.8718e-25	6.0023e-24
SILAC_IT_MSA_reg	up	Motifs	G protein-coupled receptor kinase 1 substrate motif	3183	899	1766	624	1.251	4.4488e-24	4.3852e-23
SILAC_IT_MSA_reg	up	Motifs	PKC epsilon kinase substrate motif	3183	899	319	170	1.8868	1.4346e-23	1.3653e-22
SILAC_IT_MSA_reg	up	TMTMS3_MSA_reg	no	3183	899	2475	795	1.1373	8.3379e-22	2.0011e-21
SILAC_IT_MSA_reg	up	Motifs	Pyruvate dehydrogenase kinase substrate motif	3183	899	480	224	1.6523	3.7518e-21	3.4517e-20
SILAC_IT_MSA_reg	up	Motifs	Calmodulin-dependent protein kinase II alpha substrate motif	3183	899	199	116	2.0639	3.4159e-20	2.9462e-19
SILAC_IT_MSA_reg	up	Motifs	AMP-activated protein kinase substrate motif	3183	899	246	134	1.9286	1.2532e-19	1.0173e-18
SILAC_IT_MSA_reg	up	Motifs	b-Adrenergic Receptor kinase substrate motif	3183	899	874	346	1.4017	3.4686e-18	2.6593e-17
SILAC_IT_MSA_reg	up	Motifs	Plk1 PBD domain binding motif	3183	899	593	255	1.5225	3.7719e-18	2.7396e-17
SILAC_IT_MSA_reg	up	Motifs	MDC1 BRCT domain binding motif	3183	899	593	255	1.5225	3.7719e-18	2.8136e-17
SILAC_IT_MSA_reg	up	Motifs	PAK2 kinase substrate motif	3183	899	276	142	1.8216	8.4182e-18	5.9575e-17
SILAC_IT_MSA_reg	up	LFQM_MSA_reg	up	3183	899	73	53	2.5706	1.9744e-15	5.9231e-15
SILAC_IT_MSA_reg	up	Motifs	Calmodulin-dependent protein kinase I substrate motif	3183	899	147	85	2.0473	1.0577e-14	6.7891e-14
SILAC_IT_MSA_reg	up	TMTMS2_MSA_reg	no	3183	899	2630	810	1.0905	1.2735e-13	3.0565e-13
SILAC_IT_MSA_reg	up	Motifs	ZIP kinase substrate motif	3183	899	188	100	1.8833	6.6854e-14	4.0112e-13
SILAC_IT_MSA_reg	up	TMTMS3_MSA_reg	NA	3183	899	1732	576	1.1775	1.4479e-12	2.4821e-12
SILAC_IT_MSA_reg	up	Motifs	Casein kinase I substrate motif	3183	899	772	295	1.3529	1.2814e-12	6.6731e-12
SILAC_IT_MSA_reg	up	Motifs	p70 Ribosomal S6 kinase substrate motif	3183	899	85	54	2.2493	5.6256e-12	2.7726e-11
SILAC_IT_MSA_reg	up	TMTMS2_MSA_reg	NA	3183	899	1277	442	1.2255	2.1523e-11	3.6896e-11
SILAC_IT_MSA_reg	up	LFQ_MSA_reg	up	3183	899	36	28	2.7538	7.0802e-10	2.1241e-09
SILAC_IT_MSA_reg	up	LFQ_IT_MSA_reg	NA	3183	899	1936	614	1.1229	1.0758e-08	2.5819e-08
SILAC_IT_MSA_reg	up	LFQ_IT_MSA_reg	up	3183	899	26	21	2.8597	3.2145e-08	6.4289e-08
SILAC_IT_MSA_reg	up	Motifs	Pim1 kinase substrate sequence	3183	899	79	44	1.972	1.426e-07	6.0549e-07
SILAC_IT_MSA_reg	up	Motifs	HMGCoA Reductase kinase substrate motif	3183	899	95	50	1.8635	2.1674e-07	8.9285e-07
SILAC_IT_MSA_reg	up	Motifs	Growth associated histone HI kinase substrate motif	3183	899	732	255	1.2334	1.801e-06	7.0011e-06
SILAC_IT_MSA_reg	up	Motifs	BARD1 BRCT domain binding motif	3183	899	208	88	1.4979	2.4093e-06	9.109e-06
SILAC_IT_MSA_reg	up	Motifs	Doublecortin kinase-1 kinase substrate motif	3183	899	28	19	2.4026	1.1783e-05	4.279e-05
SILAC_IT_MSA_reg	up	TMTMS2_MSA_reg	down	3183	899	331	123	1.3157	4.847e-05	6.4627e-05
SILAC_IT_MSA_reg	up	LFQ_MSA_reg	NA	3183	899	2760	812	1.0417	2.8401e-05	6.8161e-05
SILAC_IT_MSA_reg	up	Motifs	Aurora-A kinase substrate motif	3183	899	84	41	1.7282	2.5672e-05	8.7476e-05
SILAC_IT_MSA_reg	up	LFQM_MSA_reg	NA	3183	899	2491	740	1.0518	7.8222e-05	0.0001341
SILAC_IT_MSA_reg	up	GOBP name	regulation of apoptosis	3183	899	307	128	1.4762	3.4364e-08	0.00034943
SILAC_IT_MSA_reg	up	Motifs	CLK1 kinase substrate motif	3183	899	92	42	1.6164	0.00013042	0.00040903
SILAC_IT_MSA_reg	up	Motifs	Src kinase substrate motif	3183	899	34	20	2.0827	0.00012916	0.00040976
SILAC_IT_MSA_reg	up	GOBP name	regulation of catalytic activity	3183	899	450	174	1.369	6.7861e-08	0.00046003
SILAC_IT_MSA_reg	up	KEGG name	Focal adhesion	3183	899	51	31	2.1521	7.8839e-07	0.00051797
SILAC_IT_MSA_reg	up	GOBP name	regulation of programmed cell death	3183	899	309	129	1.4781	2.7646e-08	0.00056223
SILAC_IT_MSA_reg	up	TMTMS3_MSA_reg	down	3183	899	144	58	1.4261	0.00044951	0.00059935
SILAC_IT_MSA_reg	up	KEGG name	Leukocyte transendothelial migration	3183	899	24	18	2.6555	2.1943e-06	0.00072084
SILAC_IT_MSA_reg	up	GOBP name	regulation of cell death	3183	899	323	131	1.436	1.5782e-07	0.00080241
SILAC_IT_MSA_reg	up	Motifs	DMPK1,2 kinase substrate motif	3183	899	11	9	2.8969	0.00031642	0.00090971
SILAC_IT_MSA_reg	up	GOBP name	cellular response to stimulus	3183	899	1081	363	1.1889	3.9491e-07	0.0011473
SILAC_IT_MSA_reg	up	GOBP name	regulation of molecular function	3183	899	544	201	1.3082	3.0837e-07	0.0012543
SILAC_IT_MSA_reg	up	GOBP name	positive regulation of biological process	3183	899	949	324	1.2088	3.8929e-07	0.0013195
SILAC_IT_MSA_reg	up	Motifs	PKG kinase substrate motif	3183	899	27	16	2.0981	0.00052927	0.0014755
SILAC_IT_MSA_reg	up	Motifs	GSK3, Erk1, Erk2 and CDK5 kinase motif	3183	899	112	47	1.4858	0.0005226	0.001487
SILAC_IT_MSA_reg	up	Motifs	PKA, PKG kinase substrate motif	3183	899	27	16	2.0981	0.00052927	0.0014906
SILAC_IT_MSA_reg	up	SILAC_MR_MSA_reg	down	3183	899	512	170	1.1756	0.0011197	0.001493
SILAC_IT_MSA_reg	up	KEGG name	Regulation of actin cytoskeleton	3183	899	60	33	1.9473	7.0957e-06	0.0015539
SILAC_IT_MSA_reg	up	GOBP name	positive regulation of cellular process	3183	899	886	304	1.2148	6.3042e-07	0.0016026
SILAC_IT_MSA_reg	up	SILAC_MSA_reg	down	3183	899	525	173	1.1667	0.0014286	0.0019048
SILAC_IT_MSA_reg	up	GOBP name	signal transduction	3183	899	822	284	1.2233	8.6777e-07	0.0019609
SILAC_IT_MSA_reg	up	GOBP name	response to stimulus	3183	899	1252	408	1.1538	2.3319e-06	0.0047423
SILAC_IT_MSA_reg	up	Motifs	JAK2 kinase substrate motif	3183	899	15	10	2.3604	0.001806	0.0047928
SILAC_IT_MSA_reg	up	Motifs	RAF1 kinase substrate motif	3183	899	57	26	1.615	0.0020629	0.0053212
SILAC_IT_MSA_reg	up	KEGG name	ErbB signaling pathway	3183	899	35	21	2.1244	6.0091e-05	0.0098699
SILAC_IT_MSA_reg	up	Motifs	AMP-activated protein kinase 2 substrate motif	3183	899	35	17	1.7197	0.0051783	0.012648
SILAC_IT_MSA_reg	up	Motifs	ALK kinase substrate motif	3183	899	27	14	1.8359	0.0053749	0.013013
SILAC_IT_MSA_reg	up	GOBP name	regulation of response to stimulus	3183	899	575	203	1.25	9.3305e-06	0.014596
SILAC_IT_MSA_reg	up	Motifs	CDK4 kinase substrate motif	3183	899	28	14	1.7703	0.0077354	0.017644
SILAC_IT_MSA_reg	up	GOBP name	regulation of cellular process	3183	899	1926	593	1.0901	1.2345e-05	0.017933
SILAC_IT_MSA_reg	up	GOBP name	regulation of biological process	3183	899	1996	612	1.0856	1.3321e-05	0.018061
SILAC_IT_MSA_reg	up	GOBP name	cellular response to vascular endothelial growth factor stimulus	3183	899	42	25	2.1075	1.4944e-05	0.018994
SILAC_IT_MSA_reg	no	SILAC_MR_MSA_reg	NA	3183	2754	2294	2171	1.0938	9.3237e-92	3.7295e-91
SILAC_IT_MSA_reg	no	SILAC_MSA_reg	NA	3183	2754	2448	2292	1.0821	6.2649e-86	2.506e-85
SILAC_IT_MSA_reg	no	LFQ_IT_MSA_reg	NA	3183	2754	1936	1799	1.074	6.0462e-39	3.6277e-38
SILAC_IT_MSA_reg	no	LFQM_MSA_reg	NA	3183	2754	2491	2263	1.05	2.0078e-36	8.0311e-36
SILAC_IT_MSA_reg	no	TMTMS3_MSA_reg	NA	3183	2754	1732	1597	1.0657	4.0664e-25	1.2199e-24
SILAC_IT_MSA_reg	no	SILAC_MSA_reg	no	3183	2754	1516	1408	1.0734	8.2274e-25	1.6455e-24
SILAC_IT_MSA_reg	no	LFQ_MSA_reg	NA	3183	2754	2760	2462	1.031	1.2018e-24	4.8071e-24
SILAC_IT_MSA_reg	no	TMTMS2_MSA_reg	NA	3183	2754	1277	1191	1.0779	1.3896e-21	5.5585e-21
SILAC_IT_MSA_reg	no	Motifs	b-Adrenergic Receptor kinase substrate motif	3183	2754	874	820	1.0844	1.3233e-15	8.6961e-15
SILAC_IT_MSA_reg	no	SILAC_MR_MSA_reg	no	3183	2754	1727	1568	1.0494	6.3066e-15	1.2613e-14
SILAC_IT_MSA_reg	no	Motifs	Plk1 PBD domain binding motif	3183	2754	593	563	1.0973	1.7029e-13	9.7919e-13
SILAC_IT_MSA_reg	no	Motifs	MDC1 BRCT domain binding motif	3183	2754	593	563	1.0973	1.7029e-13	1e-12
SILAC_IT_MSA_reg	no	Motifs	GSK3 kinase substrate motif	3183	2754	755	708	1.0838	4.2197e-13	2.3768e-12
SILAC_IT_MSA_reg	no	Motifs	Casein kinase II substrate motif	3183	2754	2254	2014	1.0327	6.6416e-13	3.6662e-12
SILAC_IT_MSA_reg	no	Motifs	G protein-coupled receptor kinase 1 substrate motif	3183	2754	1766	1595	1.0439	1.1096e-12	5.8892e-12
SILAC_IT_MSA_reg	no	Motifs	Growth associated histone HI kinase substrate motif	3183	2754	732	685	1.0816	4.7222e-12	2.3697e-11
SILAC_IT_MSA_reg	no	Motifs	Casein kinase I substrate motif	3183	2754	772	718	1.0749	6.0012e-11	2.9059e-10
SILAC_IT_MSA_reg	no	Motifs	MAPKAPK2 kinase substrate motif	3183	2754	826	766	1.0718	6.3963e-11	3.0437e-10
SILAC_IT_MSA_reg	no	SILAC_MSA_reg	up	3183	2754	415	316	0.88006	2.5687e-10	4.4035e-10
SILAC_IT_MSA_reg	no	SILAC_MR_MSA_reg	up	3183	2754	396	303	0.88434	2.4392e-09	4.1815e-09
SILAC_IT_MSA_reg	no	TMTMS2_MSA_reg	no	3183	2754	2630	2315	1.0173	8.3092e-08	1.2464e-07
SILAC_IT_MSA_reg	no	Motifs	PKA kinase substrate motif	3183	2754	2035	1810	1.028	4.393e-08	1.9877e-07
SILAC_IT_MSA_reg	no	Motifs	PKC kinase substrate motif	3183	2754	1921	1711	1.0294	7.6707e-08	3.4147e-07
SILAC_IT_MSA_reg	no	SILAC_MSA_reg	down	3183	2754	525	419	0.92242	7.7514e-07	1.1627e-06
SILAC_IT_MSA_reg	no	Motifs	WW domain binding motif	3183	2754	2022	1792	1.0243	1.4875e-06	5.8648e-06
SILAC_IT_MSA_reg	no	Motifs	GSK-3, ERK1, ERK2, CDK5 substrate motif	3183	2754	2022	1792	1.0243	1.4875e-06	5.9498e-06
SILAC_IT_MSA_reg	no	TMTMS3_MSA_reg	no	3183	2754	2475	2177	1.0166	4.4127e-06	6.619e-06
SILAC_IT_MSA_reg	no	Motifs	ERK1,2 kinase substrate motif	3183	2754	1940	1721	1.0253	1.8676e-06	7.1592e-06
SILAC_IT_MSA_reg	no	Motifs	Phosphorylase kinase substrate motif	3183	2754	398	371	1.0774	3.1127e-06	1.1609e-05
SILAC_IT_MSA_reg	no	SILAC_MR_MSA_reg	down	3183	2754	512	413	0.93229	1.3121e-05	1.9681e-05
SILAC_IT_MSA_reg	no	Motifs	Calmodulin-dependent protein kinase II substrate motif	3183	2754	1212	1086	1.0356	1.2159e-05	4.3583e-05
SILAC_IT_MSA_reg	no	Motifs	Pyruvate dehydrogenase kinase substrate motif	3183	2754	480	442	1.0643	1.5584e-05	5.5145e-05
SILAC_IT_MSA_reg	no	Motifs	Chk1 kinase substrate motif	3183	2754	555	506	1.0537	6.9534e-05	0.00022847
SILAC_IT_MSA_reg	no	LFQ_MSA_reg	no	3183	2754	1395	1239	1.0265	0.00014526	0.00024902
SILAC_IT_MSA_reg	no	Motifs	14-3-3 domain binding motif	3183	2754	1076	962	1.0333	0.00011565	0.00037552
SILAC_IT_MSA_reg	no	Motifs	BARD1 BRCT domain binding motif	3183	2754	208	196	1.0891	0.00011934	0.00038299
SILAC_IT_MSA_reg	no	Motifs	CDK kinase substrate motif	3183	2754	577	524	1.0496	0.00014687	0.00045546
SILAC_IT_MSA_reg	no	Motifs	Cdc2 kinase substrate motif	3183	2754	642	581	1.046	0.00016638	0.00051023
SILAC_IT_MSA_reg	no	Motifs	CDK1,2,4,6 kinase substrate motif	3183	2754	640	579	1.0456	0.00018626	0.00055877
SILAC_IT_MSA_reg	no	Motifs	Calmodulin-dependent protein kinase IV substrate motif	3183	2754	485	442	1.0533	0.00021974	0.00065212
SILAC_IT_MSA_reg	no	Motifs	Akt kinase substrate motif	3183	2754	278	258	1.0726	0.00024027	0.00070546
SILAC_IT_MSA_reg	no	Motifs	PAK2 kinase substrate motif	3183	2754	276	256	1.072	0.00028019	0.00081402
SILAC_IT_MSA_reg	no	LFQM_MSA_reg	no	3183	2754	1814	1594	1.0156	0.0015747	0.002362
SILAC_IT_MSA_reg	no	Motifs	MAPKAPK1 kinase substrate motif	3183	2754	320	293	1.0583	0.0010922	0.0029847
SILAC_IT_MSA_reg	no	Motifs	DNA dependent Protein kinase substrate motif	3183	2754	715	639	1.0329	0.0018558	0.0048782
SILAC_IT_MSA_reg	no	Motifs	PKC epsilon kinase substrate motif	3183	2754	319	291	1.0543	0.0019801	0.0051558
SILAC_IT_MSA_reg	no	Motifs	Calmodulin-dependent protein kinase II alpha substrate motif	3183	2754	199	184	1.0687	0.0026874	0.006743
SILAC_IT_MSA_reg	no	TMTMS2_MSA_reg	down	3183	2754	331	299	1.044	0.0063945	0.0069758
SILAC_IT_MSA_reg	no	Motifs	ZIP kinase substrate motif	3183	2754	188	174	1.0697	0.0030623	0.0076144
SILAC_IT_MSA_reg	no	Motifs	AMP-activated protein kinase substrate motif	3183	2754	246	225	1.0571	0.0041165	0.010144
SILAC_IT_MSA_reg	no	Motifs	Aurora-A kinase substrate motif	3183	2754	84	80	1.1007	0.005555	0.013332
SILAC_IT_MSA_reg	down	SILAC_MSA_reg	down	3183	843	525	525	3.7758	0	0
SILAC_IT_MSA_reg	down	SILAC_MR_MSA_reg	down	3183	843	512	480	3.5398	9.0157e-288	1.0819e-286
SILAC_IT_MSA_reg	down	Motifs	WW domain binding motif	3183	843	2022	777	1.4509	4.3309e-106	5.9766e-104
SILAC_IT_MSA_reg	down	Motifs	GSK-3, ERK1, ERK2, CDK5 substrate motif	3183	843	2022	777	1.4509	4.3309e-106	1.1953e-103
SILAC_IT_MSA_reg	down	Motifs	ERK1,2 kinase substrate motif	3183	843	1940	751	1.4617	2.5621e-96	2.3572e-94
SILAC_IT_MSA_reg	down	TMTMS2_MSA_reg	down	3183	843	331	231	2.6351	5.6261e-69	6.7513e-68
SILAC_IT_MSA_reg	down	LFQ_MSA_reg	no	3183	843	1395	580	1.5699	1.1553e-65	1.3864e-64
SILAC_IT_MSA_reg	down	Motifs	Cdc2 kinase substrate motif	3183	843	642	346	2.0349	2.1029e-63	1.451e-61
SILAC_IT_MSA_reg	down	Motifs	CDK1,2,4,6 kinase substrate motif	3183	843	640	345	2.0354	3.3219e-63	1.8337e-61
SILAC_IT_MSA_reg	down	LFQM_MSA_reg	no	3183	843	1814	666	1.3863	2.2073e-54	2.6488e-53
SILAC_IT_MSA_reg	down	Motifs	Growth associated histone HI kinase substrate motif	3183	843	732	358	1.8466	1.8535e-51	6.3945e-50
SILAC_IT_MSA_reg	down	TMTMS3_MSA_reg	down	3183	843	144	120	3.1465	1.5402e-48	1.8483e-47
SILAC_IT_MSA_reg	down	Motifs	CDK kinase substrate motif	3183	843	577	300	1.9632	1.6824e-48	4.6434e-47
SILAC_IT_MSA_reg	down	LFQ_IT_MSA_reg	no	3183	843	2405	779	1.223	3.1486e-47	3.7784e-46
SILAC_IT_MSA_reg	down	Motifs	G protein-coupled receptor kinase 1 substrate motif	3183	843	1766	638	1.3641	3.6325e-45	8.3548e-44
SILAC_IT_MSA_reg	down	Motifs	MAPKAPK2 kinase substrate motif	3183	843	826	372	1.7005	2.1351e-42	4.533e-41
SILAC_IT_MSA_reg	down	SILAC_MR_MSA_reg	no	3183	843	1727	616	1.3468	6.0954e-39	1.8286e-38
SILAC_IT_MSA_reg	down	Motifs	DNA dependent Protein kinase substrate motif	3183	843	715	326	1.7216	4.4281e-37	7.6385e-36
SILAC_IT_MSA_reg	down	SILAC_MSA_reg	no	3183	843	1516	547	1.3624	3.4651e-32	8.3162e-32
SILAC_IT_MSA_reg	down	Motifs	GSK3 kinase substrate motif	3183	843	755	325	1.6253	1.4141e-30	2.0542e-29
SILAC_IT_MSA_reg	down	Motifs	Plk1 PBD domain binding motif	3183	843	593	270	1.7192	2.5692e-29	3.3767e-28
SILAC_IT_MSA_reg	down	Motifs	MDC1 BRCT domain binding motif	3183	843	593	270	1.7192	2.5692e-29	3.5455e-28
SILAC_IT_MSA_reg	down	TMTMS3_MSA_reg	no	3183	843	2475	760	1.1594	4.4102e-27	1.7641e-26
SILAC_IT_MSA_reg	down	Motifs	CDK5 kinase substrate motif	3183	843	61	51	3.1568	5.8073e-21	5.1704e-20
SILAC_IT_MSA_reg	down	Motifs	GSK3, Erk1, Erk2 and CDK5 kinase motif	3183	843	112	75	2.5284	6.3491e-20	5.3102e-19
SILAC_IT_MSA_reg	down	Motifs	PKC kinase substrate motif	3183	843	1921	612	1.2029	2.6341e-18	2.0772e-17
SILAC_IT_MSA_reg	down	Motifs	PKA kinase substrate motif	3183	843	2035	638	1.1838	1.058e-17	7.3002e-17
SILAC_IT_MSA_reg	down	TMTMS2_MSA_reg	no	3183	843	2630	771	1.1069	3.1641e-17	9.4922e-17
SILAC_IT_MSA_reg	down	Motifs	Casein kinase I substrate motif	3183	843	772	294	1.4379	9.8134e-17	6.6061e-16
SILAC_IT_MSA_reg	down	TMTMS3_MSA_reg	NA	3183	843	1732	552	1.2034	1.1059e-14	2.2117e-14
SILAC_IT_MSA_reg	down	Motifs	b-Adrenergic Receptor kinase substrate motif	3183	843	874	317	1.3695	1.4352e-14	9.0023e-14
SILAC_IT_MSA_reg	down	Motifs	Calmodulin-dependent protein kinase II substrate motif	3183	843	1212	411	1.2804	4.6694e-14	2.8639e-13
SILAC_IT_MSA_reg	down	TMTMS2_MSA_reg	NA	3183	843	1277	422	1.2478	2.47e-12	4.9401e-12
SILAC_IT_MSA_reg	down	Motifs	Casein kinase II substrate motif	3183	843	2254	674	1.1291	1.0388e-12	5.622e-12
SILAC_IT_MSA_reg	down	Motifs	14-3-3 domain binding motif	3183	843	1076	367	1.2878	1.69e-12	8.6377e-12
SILAC_IT_MSA_reg	down	LFQ_IT_MSA_reg	NA	3183	843	1936	591	1.1526	2.0646e-11	6.1939e-11
SILAC_IT_MSA_reg	down	Motifs	MAPKAPK1 kinase substrate motif	3183	843	320	132	1.5575	5.139e-10	2.404e-09
SILAC_IT_MSA_reg	down	Motifs	Akt kinase substrate motif	3183	843	278	114	1.5483	1.2918e-08	5.9421e-08
SILAC_IT_MSA_reg	down	Motifs	CDK4 kinase substrate motif	3183	843	28	21	2.8319	9.1113e-08	3.9916e-07
SILAC_IT_MSA_reg	down	Motifs	Chk1 kinase substrate motif	3183	843	555	196	1.3334	1.0559e-07	4.5538e-07
SILAC_IT_MSA_reg	down	LFQM_MSA_reg	NA	3183	843	2491	709	1.0747	2.3812e-07	5.7148e-07
SILAC_IT_MSA_reg	down	Motifs	PKC epsilon kinase substrate motif	3183	843	319	123	1.4559	2.0629e-07	8.6268e-07
SILAC_IT_MSA_reg	down	Motifs	RAF1 kinase substrate motif	3183	843	57	33	2.186	3.3131e-07	1.3447e-06
SILAC_IT_MSA_reg	down	LFQM_MSA_reg	up	3183	843	73	37	1.9138	4.7533e-06	9.5066e-06
SILAC_IT_MSA_reg	down	Motifs	AMP-activated protein kinase substrate motif	3183	843	246	94	1.4428	8.4958e-06	3.1264e-05
SILAC_IT_MSA_reg	down	Motifs	Phosphorylase kinase substrate motif	3183	843	398	139	1.3187	1.6569e-05	5.7887e-05
SILAC_IT_MSA_reg	down	Motifs	PAK2 kinase substrate motif	3183	843	276	102	1.3954	1.7844e-05	6.1563e-05
SILAC_IT_MSA_reg	down	TMTMS2_MSA_reg	up	3183	843	248	91	1.3855	6.3952e-05	7.6742e-05
SILAC_IT_MSA_reg	down	Motifs	ZIP kinase substrate motif	3183	843	188	73	1.4661	4.3822e-05	0.0001475
SILAC_IT_MSA_reg	down	Motifs	Calmodulin-dependent protein kinase IV substrate motif	3183	843	485	162	1.2612	4.9279e-05	0.00016387
SILAC_IT_MSA_reg	down	LFQ_MSA_reg	up	3183	843	36	20	2.0977	0.00014158	0.00028315
SILAC_IT_MSA_reg	down	LFQ_MSA_reg	NA	3183	843	2760	757	1.0356	0.00035306	0.00047074
SILAC_IT_MSA_reg	down	LFQ_MSA_reg	down	3183	843	6	6	3.7758	0.0003406	0.00051091
SILAC_IT_MSA_reg	down	Motifs	ERK1, ERK2, SAPK, CDK5 and GSK3 kinase substrate motif	3183	843	15	11	2.7689	0.00017311	0.00052505
SILAC_IT_MSA_reg	down	TMTMS3_MSA_reg	up	3183	843	160	59	1.3923	0.00085032	0.0010204
SILAC_IT_MSA_reg	down	SILAC_MSA_reg	up	3183	843	415	131	1.1919	0.002123	0.0025476
SILAC_IT_MSA_reg	down	LFQ_IT_MSA_reg	down	3183	843	11	8	2.746	0.0015597	0.0026737
SILAC_IT_MSA_reg	down	Motifs	Pyruvate dehydrogenase kinase substrate motif	3183	843	480	152	1.1957	0.00098081	0.002707
SILAC_IT_MSA_reg	down	Motifs	BARD1 BRCT domain binding motif	3183	843	208	73	1.3252	0.001093	0.0029575
SILAC_IT_MSA_reg	down	Motifs	ATM kinase substrate motif	3183	843	233	80	1.2964	0.0013095	0.0035089
SILAC_IT_MSA_reg	down	SILAC_MR_MSA_reg	up	3183	843	396	123	1.1728	0.0043912	0.0052694
SILAC_IT_MSA_reg	down	Motifs	p70 Ribosomal S6 kinase substrate motif	3183	843	85	34	1.5103	0.0020712	0.005293
SILAC_IT_MSA_reg	down	GOBP name	cytoskeleton organization	3183	843	285	108	1.4308	2.9164e-06	0.0053918
SILAC_IT_MSA_reg	down	Motifs	HMGCoA Reductase kinase substrate motif	3183	843	95	37	1.4706	0.002305	0.0058366
SILAC_IT_MSA_reg	down	LFQM_MSA_reg	down	3183	843	4	4	3.7758	0.0048943	0.0065257
SILAC_IT_MSA_reg	down	GOBP name	organelle organization	3183	843	874	279	1.2053	4.5992e-06	0.0077946
SILAC_IT_MSA_reg	down	Motifs	PP2B substrate motif	3183	843	6	5	3.1465	0.0057065	0.013347
SILAC_IT_MSA_reg	down	Motifs	PKR kinase substrate motif	3183	843	6	5	3.1465	0.0057065	0.013462
SILAC_IT_MSA_reg	down	Motifs	Calmodulin-dependent protein kinase I substrate motif	3183	843	147	51	1.31	0.0056753	0.013503
SILAC_IT_MSA_reg	down	Motifs	AMP-activated protein kinase 2 substrate motif	3183	843	35	16	1.7261	0.0066839	0.015502
SILAC_IT_MSA_reg	down	Motifs	CLK1 kinase substrate motif	3183	843	92	34	1.3954	0.007237	0.016645
SILAC_MR_MSA_reg	up	SILAC_MSA_reg	up	2069	401	413	341	4.2601	1.9343e-248	1.1606e-247
SILAC_MR_MSA_reg	up	SILAC_IT_MSA_reg	up	2069	401	735	374	2.6254	5.4006e-165	3.2403e-164
SILAC_MR_MSA_reg	up	TMTMS2_MSA_reg	up	2069	401	149	123	4.2593	9.6397e-69	1.1568e-67
SILAC_MR_MSA_reg	up	TMTMS3_MSA_reg	up	2069	401	109	96	4.5442	3.9212e-58	4.7055e-57
SILAC_MR_MSA_reg	up	Motifs	ATM kinase substrate motif	2069	401	132	82	3.2052	2.7506e-29	1.671e-27
SILAC_MR_MSA_reg	up	LFQM_MSA_reg	up	2069	401	61	47	3.9754	4.9535e-23	5.9442e-22
SILAC_MR_MSA_reg	up	Motifs	Calmodulin-dependent protein kinase IV substrate motif	2069	401	294	119	2.0884	3.7666e-20	1.017e-18
SILAC_MR_MSA_reg	up	Motifs	14-3-3 domain binding motif	2069	401	676	208	1.5876	2.7981e-19	6.1812e-18
SILAC_MR_MSA_reg	up	Motifs	Calmodulin-dependent protein kinase II substrate motif	2069	401	748	223	1.5382	3.5775e-19	7.2445e-18
SILAC_MR_MSA_reg	up	Motifs	Chk1 kinase substrate motif	2069	401	326	124	1.9625	2.5706e-18	4.805e-17
SILAC_MR_MSA_reg	up	SILAC_MSA_reg	no	2069	401	1516	231	0.78619	1.0968e-14	2.6323e-14
SILAC_MR_MSA_reg	up	Motifs	PKA kinase substrate motif	2069	401	1295	315	1.255	1.5071e-14	2.4415e-13
SILAC_MR_MSA_reg	up	Motifs	PKC kinase substrate motif	2069	401	1225	300	1.2636	1.9046e-13	2.7225e-12
SILAC_MR_MSA_reg	up	Motifs	DNA dependent Protein kinase substrate motif	2069	401	414	135	1.6825	1.8845e-13	2.862e-12
SILAC_MR_MSA_reg	up	LFQ_MSA_reg	NA	2069	401	1518	346	1.176	3.4078e-12	1.3631e-11
SILAC_MR_MSA_reg	up	LFQM_MSA_reg	NA	2069	401	1243	296	1.2287	6.6719e-11	1.6013e-10
SILAC_MR_MSA_reg	up	Motifs	Phosphorylase kinase substrate motif	2069	401	219	82	1.9319	1.6596e-11	1.8331e-10
SILAC_MR_MSA_reg	up	Motifs	Casein kinase II substrate motif	2069	401	1391	323	1.1981	2.4834e-11	2.6238e-10
SILAC_MR_MSA_reg	up	Motifs	PKC epsilon kinase substrate motif	2069	401	197	75	1.9643	5.7026e-11	5.5429e-10
SILAC_MR_MSA_reg	up	LFQ_MSA_reg	up	2069	401	33	23	3.5961	2.8907e-10	8.6722e-10
SILAC_MR_MSA_reg	up	LFQ_IT_MSA_reg	NA	2069	401	824	211	1.3212	2.5586e-09	1.5351e-08
SILAC_MR_MSA_reg	up	Motifs	Calmodulin-dependent protein kinase II alpha substrate motif	2069	401	118	50	2.1863	1.954e-09	1.6958e-08
SILAC_MR_MSA_reg	up	TMTMS3_MSA_reg	NA	2069	401	728	190	1.3466	6.5998e-09	1.9799e-08
SILAC_MR_MSA_reg	up	LFQ_IT_MSA_reg	up	2069	401	22	16	3.7524	6.6473e-08	1.9942e-07
SILAC_MR_MSA_reg	up	SILAC_IT_MSA_reg	no	2069	401	1446	239	0.8528	2.7898e-07	6.6956e-07
SILAC_MR_MSA_reg	up	Motifs	ERK1,2 kinase substrate motif	2069	401	1276	203	0.82085	1.5324e-07	1.0952e-06
SILAC_MR_MSA_reg	up	Motifs	AMP-activated protein kinase substrate motif	2069	401	133	50	1.9397	1.967e-07	1.3277e-06
SILAC_MR_MSA_reg	up	SILAC_MSA_reg	NA	2069	401	519	137	1.362	1.5083e-06	2.0111e-06
SILAC_MR_MSA_reg	up	Motifs	GSK3 kinase substrate motif	2069	401	438	122	1.4371	3.2615e-07	2.142e-06
SILAC_MR_MSA_reg	up	Motifs	G protein-coupled receptor kinase 1 substrate motif	2069	401	1124	260	1.1935	6.0067e-07	3.8411e-06
SILAC_MR_MSA_reg	up	Motifs	WW domain binding motif	2069	401	1332	217	0.84057	6.5713e-07	3.992e-06
SILAC_MR_MSA_reg	up	Motifs	GSK-3, ERK1, ERK2, CDK5 substrate motif	2069	401	1332	217	0.84057	6.5713e-07	4.0944e-06
SILAC_MR_MSA_reg	up	Motifs	MAPKAPK2 kinase substrate motif	2069	401	490	132	1.3899	7.433e-07	4.3005e-06
SILAC_MR_MSA_reg	up	Motifs	Akt kinase substrate motif	2069	401	181	61	1.7389	7.2582e-07	4.3018e-06
SILAC_MR_MSA_reg	up	TMTMS2_MSA_reg	NA	2069	401	505	133	1.3589	2.6301e-06	6.3122e-06
SILAC_MR_MSA_reg	up	Motifs	MAPKAPK1 kinase substrate motif	2069	401	205	66	1.6611	1.5427e-06	8.5201e-06
SILAC_MR_MSA_reg	up	Motifs	PAK2 kinase substrate motif	2069	401	151	52	1.7768	2.4366e-06	1.2872e-05
SILAC_MR_MSA_reg	up	Motifs	b-Adrenergic Receptor kinase substrate motif	2069	401	482	126	1.3488	8.012e-06	3.8175e-05
SILAC_MR_MSA_reg	up	Motifs	Calmodulin-dependent protein kinase I substrate motif	2069	401	88	34	1.9935	9.2599e-06	4.3272e-05
SILAC_MR_MSA_reg	up	Motifs	Plk1 PBD domain binding motif	2069	401	338	94	1.4349	1.0788e-05	4.5991e-05
SILAC_MR_MSA_reg	up	Motifs	MDC1 BRCT domain binding motif	2069	401	338	94	1.4349	1.0788e-05	4.6812e-05
SILAC_MR_MSA_reg	up	Motifs	ZIP kinase substrate motif	2069	401	111	40	1.8593	1.0761e-05	4.7543e-05
SILAC_MR_MSA_reg	up	Motifs	Pim1 kinase substrate sequence	2069	401	45	21	2.4078	1.8706e-05	7.7042e-05
SILAC_MR_MSA_reg	up	SILAC_IT_MSA_reg	down	2069	401	725	112	0.79707	0.00016668	0.00022224
SILAC_MR_MSA_reg	up	Motifs	Casein kinase I substrate motif	2069	401	444	111	1.2899	0.00021833	0.00079186
SILAC_MR_MSA_reg	up	Motifs	Pyruvate dehydrogenase kinase substrate motif	2069	401	233	65	1.4394	0.00023001	0.00082195
SILAC_MR_MSA_reg	up	SILAC_IT_MSA_reg	NA	2069	401	62	22	1.8308	0.0011397	0.0013676
SILAC_MR_MSA_reg	up	TMTMS2_MSA_reg	no	2069	401	1786	329	0.95045	0.001576	0.0027017
SILAC_MR_MSA_reg	up	Motifs	HMGCoA Reductase kinase substrate motif	2069	401	46	18	2.019	0.00090141	0.0030423
SILAC_MR_MSA_reg	up	TMTMS3_MSA_reg	down	2069	401	96	29	1.5586	0.0031006	0.0041342
SILAC_MR_MSA_reg	up	SILAC_MSA_reg	down	2069	401	526	85	0.83378	0.0047848	0.0052198
SILAC_MR_MSA_reg	up	Motifs	p70 Ribosomal S6 kinase substrate motif	2069	401	49	17	1.7901	0.0047186	0.0147
SILAC_MR_MSA_reg	up	TMTMS3_MSA_reg	no	2069	401	1739	326	0.96724	0.014824	0.016171
SILAC_MR_MSA_reg	up	LFQ_MSA_reg	down	2069	401	6	4	3.4397	0.013642	0.01637
SILAC_MR_MSA_reg	up	LFQ_MSA_reg	no	2069	401	1171	241	1.0619	0.012962	0.017282
SILAC_MR_MSA_reg	up	Motifs	Aurora-A kinase substrate motif	2069	401	50	17	1.7543	0.0057903	0.017588
SILAC_MR_MSA_reg	up	TMTMS2_MSA_reg	down	2069	401	208	50	1.2403	0.014934	0.019912
SILAC_MR_MSA_reg	no	SILAC_MSA_reg	no	2069	1752	1516	1507	1.1739	2.0408e-197	8.1632e-197
SILAC_MR_MSA_reg	no	SILAC_IT_MSA_reg	no	2069	1752	1446	1410	1.1515	3.6872e-127	1.4749e-126
SILAC_MR_MSA_reg	no	TMTMS2_MSA_reg	no	2069	1752	1786	1591	1.052	2.7561e-35	1.1024e-34
SILAC_MR_MSA_reg	no	TMTMS3_MSA_reg	no	2069	1752	1739	1537	1.0438	7.7292e-23	3.0917e-22
SILAC_MR_MSA_reg	no	SILAC_MSA_reg	up	2069	1752	413	285	0.81493	2.1009e-20	6.3026e-20
SILAC_MR_MSA_reg	no	LFQ_MSA_reg	no	2069	1752	1171	1056	1.065	1.3326e-15	1.5991e-14
SILAC_MR_MSA_reg	no	SILAC_MSA_reg	down	2069	1752	526	390	0.8756	5.396e-14	1.0792e-13
SILAC_MR_MSA_reg	no	LFQM_MSA_reg	no	2069	1752	1430	1267	1.0463	3.0092e-13	1.8055e-12
SILAC_MR_MSA_reg	no	Motifs	PKC kinase substrate motif	2069	1752	1225	1092	1.0527	7.2598e-12	9.8007e-11
SILAC_MR_MSA_reg	no	Motifs	Growth associated histone HI kinase substrate motif	2069	1752	485	454	1.1055	1.0164e-11	1.3e-10
SILAC_MR_MSA_reg	no	Motifs	PKA kinase substrate motif	2069	1752	1295	1150	1.0487	1.3866e-11	1.6045e-10
SILAC_MR_MSA_reg	no	Motifs	Casein kinase II substrate motif	2069	1752	1391	1227	1.0417	1.7813e-10	1.6648e-09
SILAC_MR_MSA_reg	no	SILAC_IT_MSA_reg	down	2069	1752	725	572	0.93172	4.6153e-08	1.3846e-07
SILAC_MR_MSA_reg	no	LFQ_IT_MSA_reg	no	2069	1752	1763	1526	1.0222	3.5515e-08	1.4206e-07
SILAC_MR_MSA_reg	no	Motifs	b-Adrenergic Receptor kinase substrate motif	2069	1752	482	444	1.0878	1.9431e-08	1.4755e-07
SILAC_MR_MSA_reg	no	Motifs	G protein-coupled receptor kinase 1 substrate motif	2069	1752	1124	996	1.0465	2.1795e-08	1.6049e-07
SILAC_MR_MSA_reg	no	Motifs	GSK3 kinase substrate motif	2069	1752	438	403	1.0866	1.6477e-07	1.144e-06
SILAC_MR_MSA_reg	no	TMTMS2_MSA_reg	up	2069	1752	149	106	0.84013	5.2433e-06	1.0487e-05
SILAC_MR_MSA_reg	no	Motifs	CDK kinase substrate motif	2069	1752	381	350	1.0848	2.0786e-06	1.1224e-05
SILAC_MR_MSA_reg	no	Motifs	Akt kinase substrate motif	2069	1752	181	172	1.1222	4.163e-06	2.1524e-05
SILAC_MR_MSA_reg	no	Motifs	Plk1 PBD domain binding motif	2069	1752	338	311	1.0866	5.8158e-06	2.8841e-05
SILAC_MR_MSA_reg	no	Motifs	MDC1 BRCT domain binding motif	2069	1752	338	311	1.0866	5.8158e-06	2.9442e-05
SILAC_MR_MSA_reg	no	Motifs	Calmodulin-dependent protein kinase II substrate motif	2069	1752	748	666	1.0515	7.1044e-06	3.4528e-05
SILAC_MR_MSA_reg	no	Motifs	MAPKAPK2 kinase substrate motif	2069	1752	490	443	1.0677	9.5124e-06	4.3613e-05
SILAC_MR_MSA_reg	no	Motifs	Casein kinase I substrate motif	2069	1752	444	402	1.0692	1.8897e-05	7.6534e-05
SILAC_MR_MSA_reg	no	SILAC_IT_MSA_reg	up	2069	1752	735	593	0.95278	5.2707e-05	7.906e-05
SILAC_MR_MSA_reg	no	Motifs	MAPKAPK1 kinase substrate motif	2069	1752	205	192	1.106	2.2068e-05	8.649e-05
SILAC_MR_MSA_reg	no	Motifs	Cdc2 kinase substrate motif	2069	1752	427	387	1.0703	2.1807e-05	8.687e-05
SILAC_MR_MSA_reg	no	Motifs	CDK1,2,4,6 kinase substrate motif	2069	1752	426	386	1.0701	2.3772e-05	9.1691e-05
SILAC_MR_MSA_reg	no	TMTMS3_MSA_reg	up	2069	1752	109	77	0.83424	5.8066e-05	0.00011613
SILAC_MR_MSA_reg	no	LFQ_IT_MSA_reg	NA	2069	1752	824	726	1.0405	8.9725e-05	0.00017945
SILAC_MR_MSA_reg	no	Motifs	Pyruvate dehydrogenase kinase substrate motif	2069	1752	233	216	1.0948	4.8406e-05	0.00018379
SILAC_MR_MSA_reg	no	Motifs	Phosphorylase kinase substrate motif	2069	1752	219	203	1.0947	8.4139e-05	0.00031455
SILAC_MR_MSA_reg	no	Motifs	14-3-3 domain binding motif	2069	1752	676	598	1.0447	0.00017407	0.0006409
SILAC_MR_MSA_reg	no	LFQM_MSA_reg	NA	2069	1752	1243	1078	1.0242	0.00034493	0.00068986
SILAC_MR_MSA_reg	no	TMTMS3_MSA_reg	down	2069	1752	96	70	0.8611	0.00095961	0.0014394
SILAC_MR_MSA_reg	no	Motifs	ERK1,2 kinase substrate motif	2069	1752	1276	1105	1.0227	0.00046953	0.0016536
SILAC_MR_MSA_reg	no	Motifs	BARD1 BRCT domain binding motif	2069	1752	135	126	1.1022	0.00089742	0.0030714
SILAC_MR_MSA_reg	no	LFQM_MSA_reg	up	2069	1752	61	44	0.85182	0.0046108	0.0069162
SILAC_MR_MSA_reg	no	TMTMS3_MSA_reg	NA	2069	1752	728	632	1.0252	0.0070465	0.0084558
SILAC_MR_MSA_reg	no	SILAC_MSA_reg	NA	2069	1752	519	453	1.0308	0.0091057	0.0091057
SILAC_MR_MSA_reg	no	Motifs	WW domain binding motif	2069	1752	1332	1146	1.016	0.0036563	0.01169
SILAC_MR_MSA_reg	no	Motifs	GSK-3, ERK1, ERK2, CDK5 substrate motif	2069	1752	1332	1146	1.016	0.0036563	0.011846
SILAC_MR_MSA_reg	no	Motifs	Chk1 kinase substrate motif	2069	1752	326	289	1.0469	0.0060332	0.0181
SILAC_MR_MSA_reg	no	LFQ_MSA_reg	NA	2069	1752	1518	1298	1.0098	0.012211	0.018316
SILAC_MR_MSA_reg	down	SILAC_MSA_reg	down	2069	522	526	437	3.293	1.6144e-262	1.9372e-261
SILAC_MR_MSA_reg	down	SILAC_IT_MSA_reg	down	2069	522	725	477	2.6078	1.9534e-221	2.344e-220
SILAC_MR_MSA_reg	down	Motifs	WW domain binding motif	2069	522	1332	488	1.4521	1.7921e-69	2.1774e-67
SILAC_MR_MSA_reg	down	Motifs	GSK-3, ERK1, ERK2, CDK5 substrate motif	2069	522	1332	488	1.4521	1.7921e-69	4.3549e-67
SILAC_MR_MSA_reg	down	Motifs	ERK1,2 kinase substrate motif	2069	522	1276	467	1.4506	1.0114e-58	8.1925e-57
SILAC_MR_MSA_reg	down	TMTMS2_MSA_reg	down	2069	522	208	153	2.9155	9.8976e-55	5.9385e-54
SILAC_MR_MSA_reg	down	TMTMS3_MSA_reg	down	2069	522	96	87	3.592	4.022e-44	2.4132e-43
SILAC_MR_MSA_reg	down	Motifs	CDK1,2,4,6 kinase substrate motif	2069	522	426	192	1.7864	2.3481e-24	1.1412e-22
SILAC_MR_MSA_reg	down	Motifs	Cdc2 kinase substrate motif	2069	522	427	192	1.7822	3.4097e-24	1.3809e-22
SILAC_MR_MSA_reg	down	Motifs	Growth associated histone HI kinase substrate motif	2069	522	485	208	1.6999	3.3247e-23	1.1541e-21
SILAC_MR_MSA_reg	down	Motifs	DNA dependent Protein kinase substrate motif	2069	522	414	180	1.7233	2.616e-20	7.946e-19
SILAC_MR_MSA_reg	down	Motifs	G protein-coupled receptor kinase 1 substrate motif	2069	522	1124	370	1.3047	2.5766e-19	6.261e-18
SILAC_MR_MSA_reg	down	Motifs	CDK kinase substrate motif	2069	522	381	164	1.7061	1.0498e-17	1.8222e-16
SILAC_MR_MSA_reg	down	LFQ_MSA_reg	no	2069	522	1171	371	1.2558	2.082e-15	1.2492e-14
SILAC_MR_MSA_reg	down	LFQ_IT_MSA_reg	NA	2069	522	824	277	1.3324	4.9247e-13	5.9097e-12
SILAC_MR_MSA_reg	down	LFQM_MSA_reg	NA	2069	522	1243	379	1.2085	2.428e-12	9.7121e-12
SILAC_MR_MSA_reg	down	LFQM_MSA_reg	no	2069	522	1430	419	1.1614	2.1338e-11	6.4014e-11
SILAC_MR_MSA_reg	down	Motifs	MAPKAPK2 kinase substrate motif	2069	522	490	181	1.4641	1.1434e-11	1.3892e-10
SILAC_MR_MSA_reg	down	SILAC_MSA_reg	no	2069	522	1516	327	0.85495	1.8624e-10	3.1927e-10
SILAC_MR_MSA_reg	down	Motifs	CDK5 kinase substrate motif	2069	522	40	30	2.9727	3.2063e-11	3.2464e-10
SILAC_MR_MSA_reg	down	Motifs	GSK3, Erk1, Erk2 and CDK5 kinase motif	2069	522	70	42	2.3782	2.8912e-10	2.602e-09
SILAC_MR_MSA_reg	down	TMTMS2_MSA_reg	NA	2069	522	505	177	1.3892	3.739e-09	1.1217e-08
SILAC_MR_MSA_reg	down	Motifs	Plk1 PBD domain binding motif	2069	522	338	129	1.5127	2.8575e-09	2.3146e-08
SILAC_MR_MSA_reg	down	Motifs	MDC1 BRCT domain binding motif	2069	522	338	129	1.5127	2.8575e-09	2.3944e-08
SILAC_MR_MSA_reg	down	Motifs	GSK3 kinase substrate motif	2069	522	438	158	1.4298	3.5695e-09	2.7981e-08
SILAC_MR_MSA_reg	down	LFQ_MSA_reg	NA	2069	522	1518	429	1.1201	2.0763e-08	4.9831e-08
SILAC_MR_MSA_reg	down	SILAC_MSA_reg	NA	2069	522	519	175	1.3365	1.3502e-07	2.0253e-07
SILAC_MR_MSA_reg	down	TMTMS3_MSA_reg	NA	2069	522	728	231	1.2577	1.8374e-07	4.4098e-07
SILAC_MR_MSA_reg	down	SILAC_IT_MSA_reg	no	2069	522	1446	324	0.88811	2.2069e-06	4.4138e-06
SILAC_MR_MSA_reg	down	LFQ_IT_MSA_reg	no	2069	522	1763	475	1.0679	2.643e-06	6.3433e-06
SILAC_MR_MSA_reg	down	Motifs	Casein kinase I substrate motif	2069	522	444	150	1.3391	1.3131e-06	7.4206e-06
SILAC_MR_MSA_reg	down	SILAC_IT_MSA_reg	up	2069	522	735	146	0.78733	5.8945e-06	1.0105e-05
SILAC_MR_MSA_reg	down	Motifs	CDK4 kinase substrate motif	2069	522	19	14	2.9205	1.0416e-05	4.6873e-05
SILAC_MR_MSA_reg	down	Motifs	RAF1 kinase substrate motif	2069	522	24	16	2.6424	1.7235e-05	7.2208e-05
SILAC_MR_MSA_reg	down	TMTMS3_MSA_reg	no	2069	522	1739	462	1.053	0.0002542	0.00043578
SILAC_MR_MSA_reg	down	LFQ_MSA_reg	down	2069	522	6	6	3.9636	0.0002524	0.0005048
SILAC_MR_MSA_reg	down	SILAC_IT_MSA_reg	NA	2069	522	62	26	1.6622	0.0014909	0.0016265
SILAC_MR_MSA_reg	down	Motifs	Casein kinase II substrate motif	2069	522	1391	378	1.0771	0.00057866	0.0020088
SILAC_MR_MSA_reg	down	Motifs	b-Adrenergic Receptor kinase substrate motif	2069	522	482	145	1.1924	0.001011	0.0033653
SILAC_MR_MSA_reg	down	LFQM_MSA_reg	up	2069	522	61	25	1.6244	0.0025261	0.0043305
SILAC_MR_MSA_reg	down	SILAC_MSA_reg	up	2069	522	413	87	0.83495	0.0046054	0.0055265
SILAC_MR_MSA_reg	down	Motifs	Akt kinase substrate motif	2069	522	181	60	1.3139	0.0029268	0.0096109
SILAC_MR_MSA_reg	down	LFQ_MSA_reg	up	2069	522	33	15	1.8016	0.0056462	0.0096791
SILAC_MR_MSA_reg	down	LFQ_IT_MSA_reg	down	2069	522	11	7	2.5223	0.0065938	0.011304
SILAC_MR_MSA_reg	down	Motifs	PKR kinase substrate motif	2069	522	4	4	3.9636	0.004017	0.012677
SILAC_MR_MSA_reg	down	Motifs	MAPKAPK1 kinase substrate motif	2069	522	205	65	1.2568	0.0056548	0.017394
SILAC_MSA_reg	up	SILAC_MR_MSA_reg	up	1875	417	352	340	4.3431	9.6731e-278	5.8039e-277
SILAC_MSA_reg	up	SILAC_IT_MSA_reg	up	1875	417	694	417	2.7017	2.3036e-229	1.0366e-228
SILAC_MSA_reg	up	TMTMS2_MSA_reg	up	1875	417	117	99	3.8046	1.893e-50	2.2716e-49
SILAC_MSA_reg	up	TMTMS3_MSA_reg	up	1875	417	86	78	4.0781	2.7361e-44	3.2834e-43
SILAC_MSA_reg	up	SILAC_MR_MSA_reg	no	1875	417	1583	277	0.7868	6.4009e-27	1.5362e-26
SILAC_MSA_reg	up	Motifs	ATM kinase substrate motif	1875	417	105	71	3.0404	8.6941e-25	3.0181e-23
SILAC_MSA_reg	up	Motifs	Calmodulin-dependent protein kinase II substrate motif	1875	417	661	235	1.5986	5.8043e-24	1.4104e-22
SILAC_MSA_reg	up	Motifs	Chk1 kinase substrate motif	1875	417	288	134	2.0921	5.6982e-24	1.5385e-22
SILAC_MSA_reg	up	Motifs	14-3-3 domain binding motif	1875	417	596	219	1.6522	5.5241e-24	1.678e-22
SILAC_MSA_reg	up	Motifs	Calmodulin-dependent protein kinase IV substrate motif	1875	417	258	123	2.1436	5.6185e-23	1.2412e-21
SILAC_MSA_reg	up	Motifs	PKC kinase substrate motif	1875	417	1113	320	1.2928	2.113e-17	3.6676e-16
SILAC_MSA_reg	up	Motifs	PKA kinase substrate motif	1875	417	1177	331	1.2645	1.1083e-16	1.7955e-15
SILAC_MSA_reg	up	LFQM_MSA_reg	up	1875	417	55	40	3.2701	6.2943e-16	7.5531e-15
SILAC_MSA_reg	up	SILAC_IT_MSA_reg	no	1875	417	1275	223	0.78643	6.7761e-13	1.2197e-12
SILAC_MSA_reg	up	Motifs	Phosphorylase kinase substrate motif	1875	417	191	85	2.001	2.1874e-13	2.7976e-12
SILAC_MSA_reg	up	Motifs	PKC epsilon kinase substrate motif	1875	417	175	80	2.0555	2.1556e-13	2.91e-12
SILAC_MSA_reg	up	Motifs	DNA dependent Protein kinase substrate motif	1875	417	357	132	1.6625	5.2421e-13	6.3692e-12
SILAC_MSA_reg	up	Motifs	Casein kinase II substrate motif	1875	417	1263	335	1.1926	1.5968e-11	1.6871e-10
SILAC_MSA_reg	up	Motifs	Calmodulin-dependent protein kinase II alpha substrate motif	1875	417	103	50	2.1827	8.7721e-10	7.6129e-09
SILAC_MSA_reg	up	Motifs	ERK1,2 kinase substrate motif	1875	417	1169	208	0.80004	1.2906e-09	1.0814e-08
SILAC_MSA_reg	up	TMTMS2_MSA_reg	NA	1875	417	415	136	1.4735	5.4245e-09	1.6273e-08
SILAC_MSA_reg	up	LFQ_MSA_reg	NA	1875	417	1301	335	1.1578	5.5603e-09	2.2241e-08
SILAC_MSA_reg	up	LFQM_MSA_reg	NA	1875	417	1036	280	1.2152	7.4463e-09	2.2339e-08
SILAC_MSA_reg	up	TMTMS3_MSA_reg	NA	1875	417	601	181	1.3542	1.0132e-08	2.4316e-08
SILAC_MSA_reg	up	Motifs	WW domain binding motif	1875	417	1218	221	0.81585	3.4414e-09	2.6133e-08
SILAC_MSA_reg	up	Motifs	GSK-3, ERK1, ERK2, CDK5 substrate motif	1875	417	1218	221	0.81585	3.4414e-09	2.6976e-08
SILAC_MSA_reg	up	Motifs	PAK2 kinase substrate motif	1875	417	131	57	1.9565	9.1578e-09	6.7434e-08
SILAC_MSA_reg	up	LFQ_IT_MSA_reg	NA	1875	417	694	200	1.2958	6.2304e-08	2.4922e-07
SILAC_MSA_reg	up	Motifs	AMP-activated protein kinase substrate motif	1875	417	122	52	1.9165	9.739e-08	6.5738e-07
SILAC_MSA_reg	up	LFQ_MSA_reg	up	1875	417	32	20	2.8103	7.5904e-07	1.8217e-06
SILAC_MSA_reg	up	Motifs	Calmodulin-dependent protein kinase I substrate motif	1875	417	82	38	2.0837	4.5619e-07	2.7037e-06
SILAC_MSA_reg	up	SILAC_IT_MSA_reg	down	1875	417	688	116	0.75811	4.1429e-06	4.1429e-06
SILAC_MSA_reg	up	Motifs	GSK3 kinase substrate motif	1875	417	398	124	1.4009	8.7624e-07	4.9518e-06
SILAC_MSA_reg	up	LFQ_IT_MSA_reg	up	1875	417	21	15	3.2117	1.6587e-06	4.9761e-06
SILAC_MSA_reg	up	Motifs	G protein-coupled receptor kinase 1 substrate motif	1875	417	1002	264	1.1847	1.116e-06	5.8951e-06
SILAC_MSA_reg	up	Motifs	Akt kinase substrate motif	1875	417	164	61	1.6724	2.092e-06	1.0591e-05
SILAC_MSA_reg	up	Motifs	Pyruvate dehydrogenase kinase substrate motif	1875	417	204	70	1.5429	9.5043e-06	4.6191e-05
SILAC_MSA_reg	up	Motifs	MAPKAPK1 kinase substrate motif	1875	417	182	64	1.5812	9.7299e-06	4.636e-05
SILAC_MSA_reg	up	Motifs	MAPKAPK2 kinase substrate motif	1875	417	435	127	1.3127	2.5392e-05	0.00011219
SILAC_MSA_reg	up	Motifs	Pim1 kinase substrate sequence	1875	417	38	20	2.3665	2.6272e-05	0.000114
SILAC_MSA_reg	up	Motifs	ZIP kinase substrate motif	1875	417	100	39	1.7536	4.4384e-05	0.00018922
SILAC_MSA_reg	up	Motifs	Plk1 PBD domain binding motif	1875	417	300	92	1.3789	5.6699e-05	0.00023352
SILAC_MSA_reg	up	Motifs	MDC1 BRCT domain binding motif	1875	417	300	92	1.3789	5.6699e-05	0.00023755
SILAC_MSA_reg	up	SILAC_MR_MSA_reg	down	1875	417	449	76	0.76108	0.00036292	0.00054437
SILAC_MSA_reg	up	Motifs	b-Adrenergic Receptor kinase substrate motif	1875	417	409	117	1.2863	0.00014284	0.00057849
SILAC_MSA_reg	up	TMTMS2_MSA_reg	no	1875	417	1635	344	0.94603	0.00041479	0.00071107
SILAC_MSA_reg	up	Motifs	HMGCoA Reductase kinase substrate motif	1875	417	40	19	2.1358	0.00022802	0.00087949
SILAC_MSA_reg	up	Motifs	Aurora-A kinase substrate motif	1875	417	44	19	1.9416	0.0009194	0.0033345
SILAC_MSA_reg	up	TMTMS3_MSA_reg	no	1875	417	1609	343	0.95852	0.0041443	0.0055258
SILAC_MSA_reg	up	Motifs	p70 Ribosomal S6 kinase substrate motif	1875	417	44	18	1.8394	0.002413	0.0078181
SILAC_MSA_reg	up	TMTMS3_MSA_reg	down	1875	417	78	26	1.4988	0.0070245	0.0084294
SILAC_MSA_reg	up	GOBP name	positive regulation of biological process	1875	417	566	166	1.3187	5.3432e-07	0.0089494
SILAC_MSA_reg	up	LFQ_MSA_reg	no	1875	417	1119	266	1.0689	0.0068715	0.010307
SILAC_MSA_reg	up	Motifs	Casein kinase I substrate motif	1875	417	384	102	1.1944	0.004197	0.013075
SILAC_MSA_reg	up	GOBP name	positive regulation of cellular process	1875	417	533	156	1.316	1.6739e-06	0.014018
SILAC_MSA_reg	up	LFQM_MSA_reg	no	1875	417	1344	313	1.0472	0.010889	0.016333
SILAC_MSA_reg	up	Motifs	CDK4 kinase substrate motif	1875	417	18	9	2.2482	0.0065296	0.019834
SILAC_MSA_reg	no	SILAC_MR_MSA_reg	no	1875	1523	1583	1507	1.172	2.6253e-235	1.0501e-234
SILAC_MSA_reg	no	SILAC_IT_MSA_reg	no	1875	1523	1275	1275	1.2311	3.8719e-217	1.1616e-216
SILAC_MSA_reg	no	TMTMS2_MSA_reg	no	1875	1523	1635	1400	1.0542	1.2058e-30	4.8234e-30
SILAC_MSA_reg	no	SILAC_MR_MSA_reg	up	1875	1523	352	208	0.72748	4.1995e-28	1.2598e-27
SILAC_MSA_reg	no	TMTMS3_MSA_reg	no	1875	1523	1609	1372	1.0498	4.1899e-24	1.6759e-23
SILAC_MSA_reg	no	SILAC_MR_MSA_reg	down	1875	1523	449	289	0.79242	1.4698e-23	2.9396e-23
SILAC_MSA_reg	no	SILAC_IT_MSA_reg	down	1875	1523	688	493	0.88219	9.3643e-16	2.107e-15
SILAC_MSA_reg	no	LFQ_MSA_reg	no	1875	1523	1119	973	1.0705	9.2154e-15	1.1058e-13
SILAC_MSA_reg	no	LFQM_MSA_reg	no	1875	1523	1344	1148	1.0516	3.6518e-13	2.1911e-12
SILAC_MSA_reg	no	Motifs	b-Adrenergic Receptor kinase substrate motif	1875	1523	409	376	1.1318	9.6178e-12	1.0623e-10
SILAC_MSA_reg	no	Motifs	Casein kinase II substrate motif	1875	1523	1263	1077	1.0498	1.1017e-10	1.1155e-09
SILAC_MSA_reg	no	LFQ_IT_MSA_reg	no	1875	1523	1624	1354	1.0264	5.2868e-09	3.1721e-08
SILAC_MSA_reg	no	Motifs	GSK3 kinase substrate motif	1875	1523	398	358	1.1074	5.2735e-08	3.769e-07
SILAC_MSA_reg	no	Motifs	Growth associated histone HI kinase substrate motif	1875	1523	445	397	1.0983	9.6826e-08	6.7225e-07
SILAC_MSA_reg	no	Motifs	G protein-coupled receptor kinase 1 substrate motif	1875	1523	1002	857	1.053	1.0294e-07	6.7608e-07
SILAC_MSA_reg	no	Motifs	Casein kinase I substrate motif	1875	1523	384	345	1.1061	1.3852e-07	8.8577e-07
SILAC_MSA_reg	no	SILAC_IT_MSA_reg	up	1875	1523	694	525	0.93132	8.1576e-07	9.1773e-07
SILAC_MSA_reg	no	Motifs	Plk1 PBD domain binding motif	1875	1523	300	273	1.1203	2.0831e-07	1.2655e-06
SILAC_MSA_reg	no	Motifs	MDC1 BRCT domain binding motif	1875	1523	300	273	1.1203	2.0831e-07	1.298e-06
SILAC_MSA_reg	no	Motifs	PKA kinase substrate motif	1875	1523	1177	995	1.0408	7.2296e-07	4.1828e-06
SILAC_MSA_reg	no	Motifs	PKC kinase substrate motif	1875	1523	1113	943	1.0431	9.3977e-07	5.1901e-06
SILAC_MSA_reg	no	Motifs	MAPKAPK1 kinase substrate motif	1875	1523	182	168	1.1364	6.488e-06	3.2175e-05
SILAC_MSA_reg	no	Motifs	Akt kinase substrate motif	1875	1523	164	152	1.141	9.9181e-06	4.6348e-05
SILAC_MSA_reg	no	Motifs	MAPKAPK2 kinase substrate motif	1875	1523	435	382	1.0811	1.0618e-05	4.8685e-05
SILAC_MSA_reg	no	TMTMS2_MSA_reg	up	1875	1523	117	79	0.83127	0.00010019	0.00024045
SILAC_MSA_reg	no	LFQ_IT_MSA_reg	NA	1875	1523	694	591	1.0484	0.00016554	0.00033107
SILAC_MSA_reg	no	Motifs	ERK1,2 kinase substrate motif	1875	1523	1169	977	1.0289	0.00019117	0.00076155
SILAC_MSA_reg	no	Motifs	Pyruvate dehydrogenase kinase substrate motif	1875	1523	204	183	1.1044	0.0002065	0.00080934
SILAC_MSA_reg	no	LFQM_MSA_reg	NA	1875	1523	1036	867	1.0303	0.00048903	0.00097806
SILAC_MSA_reg	no	Motifs	WW domain binding motif	1875	1523	1218	1015	1.0259	0.00034039	0.0012725
SILAC_MSA_reg	no	Motifs	GSK-3, ERK1, ERK2, CDK5 substrate motif	1875	1523	1218	1015	1.0259	0.00034039	0.0012924
SILAC_MSA_reg	no	Motifs	Phosphorylase kinase substrate motif	1875	1523	191	170	1.0958	0.00083598	0.0030779
SILAC_MSA_reg	no	Motifs	p70 Ribosomal S6 kinase substrate motif	1875	1523	44	43	1.2031	0.00098842	0.0035321
SILAC_MSA_reg	no	Motifs	CDK kinase substrate motif	1875	1523	354	306	1.0642	0.0010641	0.0037475
SILAC_MSA_reg	no	Motifs	Cdc2 kinase substrate motif	1875	1523	399	343	1.0583	0.0012296	0.0042684
SILAC_MSA_reg	no	Motifs	CDK1,2,4,6 kinase substrate motif	1875	1523	398	342	1.0579	0.0013219	0.0045244
SILAC_MSA_reg	no	TMTMS3_MSA_reg	down	1875	1523	78	54	0.85232	0.0033944	0.0050916
SILAC_MSA_reg	no	TMTMS3_MSA_reg	up	1875	1523	86	60	0.85892	0.0030888	0.0052951
SILAC_MSA_reg	no	LFQ_MSA_reg	NA	1875	1523	1301	1075	1.0173	0.0034089	0.0058437
SILAC_MSA_reg	no	Motifs	BARD1 BRCT domain binding motif	1875	1523	117	106	1.1154	0.0019379	0.0064509
SILAC_MSA_reg	no	Motifs	Calmodulin-dependent protein kinase II substrate motif	1875	1523	661	557	1.0374	0.0021736	0.0071377
SILAC_MSA_reg	no	TMTMS3_MSA_reg	NA	1875	1523	601	500	1.0242	0.016553	0.018058
SILAC_MSA_reg	down	SILAC_IT_MSA_reg	down	1875	526	688	526	2.7253	0	0
SILAC_MSA_reg	down	SILAC_MR_MSA_reg	down	1875	526	449	432	3.4297	8.4898e-303	1.0188e-301
SILAC_MSA_reg	down	Motifs	WW domain binding motif	1875	526	1218	488	1.4282	6.6399e-66	8.0675e-64
SILAC_MSA_reg	down	Motifs	GSK-3, ERK1, ERK2, CDK5 substrate motif	1875	526	1218	488	1.4282	6.6399e-66	1.6135e-63
SILAC_MSA_reg	down	Motifs	ERK1,2 kinase substrate motif	1875	526	1169	468	1.4271	2.3866e-56	1.9332e-54
SILAC_MSA_reg	down	TMTMS2_MSA_reg	down	1875	526	176	137	2.7747	1.1674e-47	7.0047e-47
SILAC_MSA_reg	down	TMTMS3_MSA_reg	down	1875	526	78	73	3.3361	5.4645e-36	3.2787e-35
SILAC_MSA_reg	down	Motifs	CDK1,2,4,6 kinase substrate motif	1875	526	398	206	1.845	2.4656e-30	1.4978e-28
SILAC_MSA_reg	down	Motifs	Cdc2 kinase substrate motif	1875	526	399	206	1.8404	3.9929e-30	1.9405e-28
SILAC_MSA_reg	down	Motifs	Growth associated histone HI kinase substrate motif	1875	526	445	214	1.7142	1.0815e-25	4.3803e-24
SILAC_MSA_reg	down	Motifs	CDK kinase substrate motif	1875	526	354	177	1.7823	6.3451e-23	1.2849e-21
SILAC_MSA_reg	down	SILAC_MR_MSA_reg	no	1875	526	1583	380	0.85569	1.8903e-18	3.2405e-18
SILAC_MSA_reg	down	Motifs	G protein-coupled receptor kinase 1 substrate motif	1875	526	1002	365	1.2985	1.075e-18	2.0094e-17
SILAC_MSA_reg	down	Motifs	DNA dependent Protein kinase substrate motif	1875	526	357	165	1.6475	1.2606e-16	1.9146e-15
SILAC_MSA_reg	down	Motifs	MAPKAPK2 kinase substrate motif	1875	526	435	186	1.5242	1.5239e-14	2.1783e-13
SILAC_MSA_reg	down	SILAC_IT_MSA_reg	no	1875	526	1275	293	0.81917	8.4604e-13	1.2691e-12
SILAC_MSA_reg	down	LFQ_MSA_reg	no	1875	526	1119	381	1.2137	3.7855e-13	2.2713e-12
SILAC_MSA_reg	down	LFQ_IT_MSA_reg	NA	1875	526	694	261	1.3406	1.0147e-12	1.2176e-11
SILAC_MSA_reg	down	Motifs	GSK3, Erk1, Erk2 and CDK5 kinase motif	1875	526	64	44	2.4507	5.6433e-12	6.5302e-11
SILAC_MSA_reg	down	Motifs	Plk1 PBD domain binding motif	1875	526	300	130	1.5447	2.1349e-10	1.9953e-09
SILAC_MSA_reg	down	Motifs	MDC1 BRCT domain binding motif	1875	526	300	130	1.5447	2.1349e-10	2.0752e-09
SILAC_MSA_reg	down	SILAC_IT_MSA_reg	up	1875	526	694	141	0.72423	2.1828e-09	2.8065e-09
SILAC_MSA_reg	down	Motifs	GSK3 kinase substrate motif	1875	526	398	161	1.442	5.4348e-10	4.8913e-09
SILAC_MSA_reg	down	Motifs	CDK5 kinase substrate motif	1875	526	39	29	2.6506	1.5198e-09	1.2311e-08
SILAC_MSA_reg	down	LFQM_MSA_reg	no	1875	526	1344	426	1.1299	3.6827e-09	1.4731e-08
SILAC_MSA_reg	down	LFQM_MSA_reg	NA	1875	526	1036	344	1.1836	8.4203e-09	2.0209e-08
SILAC_MSA_reg	down	TMTMS3_MSA_reg	NA	1875	526	601	220	1.3049	7.0363e-09	2.1109e-08
SILAC_MSA_reg	down	LFQ_MSA_reg	NA	1875	526	1301	414	1.1343	7.9574e-09	2.3872e-08
SILAC_MSA_reg	down	Motifs	Casein kinase I substrate motif	1875	526	384	145	1.346	9.8783e-07	5.3343e-06
SILAC_MSA_reg	down	Motifs	CDK4 kinase substrate motif	1875	526	18	15	2.9705	1.4111e-06	7.2959e-06
SILAC_MSA_reg	down	LFQ_IT_MSA_reg	no	1875	526	1624	481	1.0558	2.4421e-05	5.8611e-05
SILAC_MSA_reg	down	Motifs	RAF1 kinase substrate motif	1875	526	22	16	2.5925	1.3534e-05	6.0905e-05
SILAC_MSA_reg	down	TMTMS2_MSA_reg	NA	1875	526	415	145	1.2455	0.00010982	0.00021964
SILAC_MSA_reg	down	LFQ_MSA_reg	down	1875	526	6	6	3.5646	0.00047748	0.00095496
SILAC_MSA_reg	down	SILAC_MR_MSA_reg	up	1875	526	352	77	0.77976	0.00079105	0.0010547
SILAC_MSA_reg	down	LFQ_IT_MSA_reg	down	1875	526	10	8	2.8517	0.00086696	0.0014862
SILAC_MSA_reg	down	TMTMS3_MSA_reg	no	1875	526	1609	471	1.0435	0.00078733	0.0015747
SILAC_MSA_reg	down	Motifs	PKC kinase substrate motif	1875	526	1113	336	1.0761	0.0018734	0.0063227
SILAC_MSA_reg	down	Motifs	Casein kinase II substrate motif	1875	526	1263	375	1.0584	0.0033006	0.010553
SILAC_MSA_reg	down	Motifs	PKA kinase substrate motif	1875	526	1177	351	1.063	0.0036384	0.011482
SILAC_MSA_reg	down	LFQ_MSA_reg	up	1875	526	32	15	1.6709	0.010608	0.014144
SILAC_MSA_reg	down	LFQM_MSA_reg	up	1875	526	55	23	1.4907	0.0094074	0.016127
SILAC_MSA_reg	down	Motifs	b-Adrenergic Receptor kinase substrate motif	1875	526	409	131	1.1417	0.0064825	0.01994
TMTMS2_MSA_reg	up	TMTMS3_MSA_reg	up	4942	702	306	231	5.3144	1.7843e-143	2.1411e-142
TMTMS2_MSA_reg	up	Motifs	ATM kinase substrate motif	4942	702	675	337	3.5147	9.9135e-135	3.4797e-132
TMTMS2_MSA_reg	up	Motifs	DNA dependent Protein kinase substrate motif	4942	702	1507	458	2.1395	5.6925e-95	9.9904e-93
TMTMS2_MSA_reg	up	SILAC_MR_MSA_reg	up	4942	702	344	167	3.4176	1.4061e-57	8.4366e-57
TMTMS2_MSA_reg	up	SILAC_IT_MSA_reg	up	4942	702	770	254	2.3222	2.3626e-49	1.4175e-48
TMTMS2_MSA_reg	up	SILAC_MSA_reg	up	4942	702	353	148	2.9516	9.3186e-41	5.5912e-40
TMTMS2_MSA_reg	up	Motifs	GSK3 kinase substrate motif	4942	702	1385	344	1.7485	9.1887e-38	1.466e-36
TMTMS2_MSA_reg	up	Motifs	Casein kinase I substrate motif	4942	702	1742	401	1.6205	9.0661e-38	1.5153e-36
TMTMS2_MSA_reg	up	Motifs	Casein kinase II substrate motif	4942	702	3741	647	1.2175	7.3486e-34	1.1215e-32
TMTMS2_MSA_reg	up	Motifs	b-Adrenergic Receptor kinase substrate motif	4942	702	1899	415	1.5385	2.0302e-33	2.8504e-32
TMTMS2_MSA_reg	up	Motifs	Plk1 PBD domain binding motif	4942	702	1275	314	1.7337	1.8352e-32	2.3857e-31
TMTMS2_MSA_reg	up	Motifs	MDC1 BRCT domain binding motif	4942	702	1275	314	1.7337	1.8352e-32	2.4775e-31
TMTMS2_MSA_reg	up	Motifs	Pyruvate dehydrogenase kinase substrate motif	4942	702	1049	271	1.8187	1.2125e-30	1.52e-29
TMTMS2_MSA_reg	up	Motifs	G protein-coupled receptor kinase 1 substrate motif	4942	702	3038	560	1.2977	2.6653e-29	3.226e-28
TMTMS2_MSA_reg	up	Motifs	MAPKAPK2 kinase substrate motif	4942	702	1546	346	1.5756	2.0483e-27	2.3192e-26
TMTMS2_MSA_reg	up	LFQ_IT_MSA_reg	no	4942	702	2676	506	1.3312	4.6055e-26	2.7633e-25
TMTMS2_MSA_reg	up	LFQ_MSA_reg	no	4942	702	1414	318	1.5832	9.2035e-25	5.5221e-24
TMTMS2_MSA_reg	up	LFQM_MSA_reg	up	4942	702	70	47	4.7268	2.4578e-24	1.4747e-23
TMTMS2_MSA_reg	up	Motifs	14-3-3 domain binding motif	4942	702	1683	357	1.4933	1.5492e-23	1.5537e-22
TMTMS2_MSA_reg	up	LFQM_MSA_reg	no	4942	702	1901	387	1.4332	1.759e-22	7.0361e-22
TMTMS2_MSA_reg	up	TMTMS3_MSA_reg	NA	4942	702	3736	624	1.1758	1.2244e-21	2.4488e-21
TMTMS2_MSA_reg	up	Motifs	Calmodulin-dependent protein kinase II substrate motif	4942	702	1940	392	1.4225	3.2963e-22	3.2139e-21
TMTMS2_MSA_reg	up	GOBP name	DNA metabolic process	4942	702	415	136	2.307	2.6013e-24	6.2066e-20
TMTMS2_MSA_reg	up	SILAC_IT_MSA_reg	no	4942	702	2306	438	1.3372	6.4985e-20	1.5596e-19
TMTMS2_MSA_reg	up	Motifs	PKA kinase substrate motif	4942	702	3372	579	1.2088	2.4626e-20	2.3361e-19
TMTMS2_MSA_reg	up	Motifs	Calmodulin-dependent protein kinase IV substrate motif	4942	702	803	200	1.7534	2.373e-19	2.0315e-18
TMTMS2_MSA_reg	up	Motifs	CDK5 kinase substrate motif	4942	702	156	67	3.0235	4.3823e-19	3.4959e-18
TMTMS2_MSA_reg	up	SILAC_MSA_reg	no	4942	702	1388	296	1.5013	1.5547e-18	3.7313e-18
TMTMS2_MSA_reg	up	GOBP name	response to DNA damage stimulus	4942	702	375	123	2.3091	5.6928e-22	6.7912e-18
TMTMS2_MSA_reg	up	SILAC_MR_MSA_reg	no	4942	702	1585	326	1.448	3.1247e-18	7.4993e-18
TMTMS2_MSA_reg	up	Motifs	PKC kinase substrate motif	4942	702	3230	557	1.214	1.2341e-18	9.6257e-18
TMTMS2_MSA_reg	up	GOBP name	DNA repair	4942	702	250	94	2.647	1.7566e-21	1.3971e-17
TMTMS2_MSA_reg	up	Motifs	CDK1,2,4,6 kinase substrate motif	4942	702	984	225	1.6097	4.9989e-17	3.6554e-16
TMTMS2_MSA_reg	up	Motifs	Cdc2 kinase substrate motif	4942	702	985	225	1.6081	5.698e-17	4.0816e-16
TMTMS2_MSA_reg	up	Motifs	Growth associated histone HI kinase substrate motif	4942	702	1158	253	1.5381	1.0923e-16	7.6679e-16
TMTMS2_MSA_reg	up	SILAC_IT_MSA_reg	down	4942	702	750	179	1.6802	3.7125e-15	5.5687e-15
TMTMS2_MSA_reg	up	Motifs	Chk1 kinase substrate motif	4942	702	920	209	1.5993	2.4305e-15	1.5798e-14
TMTMS2_MSA_reg	up	GOBP name	nucleic acid metabolic process	4942	702	1584	326	1.4489	2.795e-18	1.6671e-14
TMTMS2_MSA_reg	up	GOBP name	cellular response to stress	4942	702	626	163	1.8331	1.6278e-17	7.7674e-14
TMTMS2_MSA_reg	up	SILAC_IT_MSA_reg	NA	4942	702	4378	673	1.0822	2.0797e-13	2.7729e-13
TMTMS2_MSA_reg	up	Motifs	MAPKAPK1 kinase substrate motif	4942	702	489	128	1.8428	6.6972e-14	4.0529e-13
TMTMS2_MSA_reg	up	Motifs	Akt kinase substrate motif	4942	702	417	114	1.9246	8.2389e-14	4.9015e-13
TMTMS2_MSA_reg	up	LFQ_MSA_reg	up	4942	702	36	24	4.6933	6.8158e-13	2.0447e-12
TMTMS2_MSA_reg	up	GOBP name	nucleobase-containing compound metabolic process	4942	702	1677	331	1.3895	1.6252e-15	5.5392e-12
TMTMS2_MSA_reg	up	Motifs	Phosphorylase kinase substrate motif	4942	702	760	173	1.6025	1.2425e-12	7.0343e-12
TMTMS2_MSA_reg	up	SILAC_MSA_reg	down	4942	702	470	119	1.7824	6.7411e-12	1.1556e-11
TMTMS2_MSA_reg	up	SILAC_MR_MSA_reg	down	4942	702	451	115	1.7951	9.8591e-12	1.6901e-11
TMTMS2_MSA_reg	up	Motifs	PKC epsilon kinase substrate motif	4942	702	569	138	1.7074	3.3257e-12	1.8239e-11
TMTMS2_MSA_reg	up	Motifs	GSK3, Erk1, Erk2 and CDK5 kinase motif	4942	702	237	73	2.1684	8.8838e-12	4.7973e-11
TMTMS2_MSA_reg	up	Motifs	WW domain binding motif	4942	702	3028	507	1.1787	1.6804e-11	8.5483e-11
TMTMS2_MSA_reg	up	Motifs	GSK-3, ERK1, ERK2, CDK5 substrate motif	4942	702	3028	507	1.1787	1.6804e-11	8.674e-11
TMTMS2_MSA_reg	up	GOBP name	double-strand break repair	4942	702	82	40	3.4341	4.3018e-14	1.2829e-10
TMTMS2_MSA_reg	up	GOBP name	DNA recombination	4942	702	109	47	3.0355	8.5211e-14	2.033e-10
TMTMS2_MSA_reg	up	GOBP name	nitrogen compound metabolic process	4942	702	1778	340	1.3462	8.3008e-14	2.2005e-10
TMTMS2_MSA_reg	up	GOBP name	cellular nitrogen compound metabolic process	4942	702	1761	337	1.3472	1.0868e-13	2.3572e-10
TMTMS2_MSA_reg	up	Motifs	PAK2 kinase substrate motif	4942	702	484	119	1.7309	5.2609e-11	2.5647e-10
TMTMS2_MSA_reg	up	LFQ_IT_MSA_reg	NA	4942	702	4418	671	1.0692	1.5121e-10	3.629e-10
TMTMS2_MSA_reg	up	LFQ_IT_MSA_reg	up	4942	702	26	18	4.8738	2.1656e-10	4.3311e-10
TMTMS2_MSA_reg	up	Motifs	BARD1 BRCT domain binding motif	4942	702	377	98	1.83	1.2759e-10	5.9714e-10
TMTMS2_MSA_reg	up	TMTMS3_MSA_reg	down	4942	702	276	77	1.964	4.497e-10	6.7455e-10
TMTMS2_MSA_reg	up	GOBP name	cellular macromolecule metabolic process	4942	702	2321	414	1.2557	1.6981e-12	2.5321e-09
TMTMS2_MSA_reg	up	LFQM_MSA_reg	NA	4942	702	4699	695	1.0412	1.1042e-09	2.65e-09
TMTMS2_MSA_reg	up	GOBP name	DNA geometric change	4942	702	43	26	4.2567	2.0831e-12	2.7612e-09
TMTMS2_MSA_reg	up	GOBP name	DNA duplex unwinding	4942	702	43	26	4.2567	2.0831e-12	2.9236e-09
TMTMS2_MSA_reg	up	GOBP name	macromolecule metabolic process	4942	702	2382	422	1.2472	2.4242e-12	3.0441e-09
TMTMS2_MSA_reg	up	Motifs	CDK kinase substrate motif	4942	702	845	176	1.4663	1.8881e-09	8.4966e-09
TMTMS2_MSA_reg	up	Motifs	RAF1 kinase substrate motif	4942	702	148	48	2.2832	5.5885e-09	2.4519e-08
TMTMS2_MSA_reg	up	Motifs	AMP-activated protein kinase substrate motif	4942	702	465	109	1.6502	6.6654e-09	2.8531e-08
TMTMS2_MSA_reg	up	TMTMS3_MSA_reg	no	4942	702	3531	559	1.1145	2.687e-08	2.9313e-08
TMTMS2_MSA_reg	up	GOBP name	response to stress	4942	702	919	195	1.4938	3.192e-11	3.6266e-08
TMTMS2_MSA_reg	up	GOBP name	response to ionizing radiation	4942	702	64	31	3.4099	4.0854e-11	4.4306e-08
TMTMS2_MSA_reg	up	Motifs	Pim1 kinase substrate sequence	4942	702	179	54	2.1238	1.0733e-08	4.5389e-08
TMTMS2_MSA_reg	up	Motifs	ERK1,2 kinase substrate motif	4942	702	2849	470	1.1614	1.2538e-08	5.1775e-08
TMTMS2_MSA_reg	up	SILAC_MSA_reg	NA	4942	702	4753	697	1.0324	4.2143e-08	5.6191e-08
TMTMS2_MSA_reg	up	LFQ_MSA_reg	NA	4942	702	4792	700	1.0284	2.343e-08	5.6232e-08
TMTMS2_MSA_reg	up	GOBP name	DNA conformation change	4942	702	66	31	3.3066	1.0954e-10	1.1364e-07
TMTMS2_MSA_reg	up	SILAC_MR_MSA_reg	NA	4942	702	4709	692	1.0345	3.3096e-07	4.4129e-07
TMTMS2_MSA_reg	up	Motifs	Calmodulin-dependent protein kinase II alpha substrate motif	4942	702	328	80	1.717	1.3358e-07	5.0965e-07
TMTMS2_MSA_reg	up	Motifs	ZIP kinase substrate motif	4942	702	291	73	1.766	1.4916e-07	5.6295e-07
TMTMS2_MSA_reg	up	GOBP name	DNA integrity checkpoint	4942	702	49	25	3.5918	7.9854e-10	6.8044e-07
TMTMS2_MSA_reg	up	GOBP name	DNA damage checkpoint	4942	702	46	24	3.673	9.6952e-10	7.7106e-07
TMTMS2_MSA_reg	up	GOBP name	regulation of DNA metabolic process	4942	702	130	44	2.3827	5.6947e-09	3.9962e-06
TMTMS2_MSA_reg	up	GOBP name	recombinational repair	4942	702	43	22	3.6018	7.7977e-09	5.0282e-06
TMTMS2_MSA_reg	up	GOBP name	double-strand break repair via homologous recombination	4942	702	43	22	3.6018	7.7977e-09	5.1679e-06
TMTMS2_MSA_reg	up	GOBP name	response to radiation	4942	702	166	51	2.1629	1.4166e-08	8.6665e-06
TMTMS2_MSA_reg	up	GOBP name	positive regulation of nitrogen compound metabolic process	4942	702	559	124	1.5616	1.808e-08	1.0521e-05
TMTMS2_MSA_reg	up	GOBP name	positive regulation of nucleobase-containing compound metabolic process	4942	702	554	123	1.563	1.9697e-08	1.0929e-05
TMTMS2_MSA_reg	up	GOBP name	chromosome organization	4942	702	458	106	1.6293	2.2279e-08	1.2081e-05
TMTMS2_MSA_reg	up	GOBP name	DNA replication	4942	702	123	41	2.3466	3.0334e-08	1.6083e-05
TMTMS2_MSA_reg	up	GOBP name	response to abiotic stimulus	4942	702	307	78	1.7886	3.1547e-08	1.6362e-05
TMTMS2_MSA_reg	up	GOBP name	cell cycle checkpoint	4942	702	91	33	2.5529	7.1203e-08	3.5392e-05
TMTMS2_MSA_reg	up	Motifs	HMGCoA Reductase kinase substrate motif	4942	702	173	45	1.8312	1.2656e-05	4.3983e-05
TMTMS2_MSA_reg	up	GOBP name	regulation of nucleobase-containing compound metabolic process	4942	702	1462	265	1.276	1.1366e-07	5.2152e-05
TMTMS2_MSA_reg	up	GOBP name	primary metabolic process	4942	702	2582	428	1.167	1.1366e-07	5.3173e-05
TMTMS2_MSA_reg	up	GOBP name	cellular macromolecule biosynthetic process	4942	702	1069	204	1.3434	1.2972e-07	5.8396e-05
TMTMS2_MSA_reg	up	GOBP name	regulation of nitrogen compound metabolic process	4942	702	1490	268	1.2662	1.9327e-07	8.384e-05
TMTMS2_MSA_reg	up	GOBP name	macromolecule biosynthetic process	4942	702	1076	204	1.3347	2.1642e-07	9.2208e-05
TMTMS2_MSA_reg	up	Motifs	Plk1 kinase substrate motif	4942	702	98	29	2.0832	3.5342e-05	0.00011814
TMTMS2_MSA_reg	up	GOBP name	regulation of cellular metabolic process	4942	702	1916	330	1.2125	3.3257e-07	0.00013921
TMTMS2_MSA_reg	up	GOBP name	regulation of cellular macromolecule biosynthetic process	4942	702	1314	239	1.2805	4.9387e-07	0.00020316
TMTMS2_MSA_reg	up	GOBP name	regulation of macromolecule metabolic process	4942	702	1774	308	1.2223	5.1726e-07	0.00020569
TMTMS2_MSA_reg	up	GOBP name	regulation of macromolecule biosynthetic process	4942	702	1321	240	1.279	5.0874e-07	0.00020573
TMTMS2_MSA_reg	up	GOBP name	response to gamma radiation	4942	702	21	13	4.358	5.3084e-07	0.00020763
TMTMS2_MSA_reg	up	GOBP name	positive regulation of RNA metabolic process	4942	702	523	112	1.5076	6.0478e-07	0.00023273
TMTMS2_MSA_reg	up	GOBP name	positive regulation of cellular biosynthetic process	4942	702	571	120	1.4795	6.4695e-07	0.00024501
TMTMS2_MSA_reg	up	GOBP name	negative regulation of nucleobase-containing compound metabolic process	4942	702	501	108	1.5176	6.98e-07	0.00026021
TMTMS2_MSA_reg	up	GOBP name	negative regulation of nitrogen compound metabolic process	4942	702	503	108	1.5115	8.4978e-07	0.00030261
TMTMS2_MSA_reg	up	GOBP name	cellular metabolic process	4942	702	2633	430	1.1497	8.6742e-07	0.00030435
TMTMS2_MSA_reg	up	Motifs	Calmodulin-dependent protein kinase I substrate motif	4942	702	221	51	1.6246	9.6282e-05	0.00030446
TMTMS2_MSA_reg	up	GOBP name	regulation of cell cycle arrest	4942	702	143	42	2.0677	9.5945e-07	0.00033176
TMTMS2_MSA_reg	up	GOBP name	regulation of cellular biosynthetic process	4942	702	1358	244	1.2649	9.9861e-07	0.00034037
TMTMS2_MSA_reg	up	GOBP name	regulation of primary metabolic process	4942	702	1847	317	1.2083	1.0137e-06	0.00034064
TMTMS2_MSA_reg	up	GOBP name	positive regulation of cellular metabolic process	4942	702	777	153	1.3862	1.0489e-06	0.00034758
TMTMS2_MSA_reg	up	GOBP name	positive regulation of biosynthetic process	4942	702	577	120	1.4641	1.119e-06	0.00036575
TMTMS2_MSA_reg	up	GOBP name	intra-S DNA damage checkpoint	4942	702	7	7	7.0399	1.1372e-06	0.00036667
TMTMS2_MSA_reg	up	GOBP name	chromatin remodeling	4942	702	97	32	2.3224	1.2184e-06	0.00038251
TMTMS2_MSA_reg	up	GOBP name	regulation of biosynthetic process	4942	702	1363	244	1.2603	1.3532e-06	0.00041391
TMTMS2_MSA_reg	up	GOBP name	regulation of RNA metabolic process	4942	702	1232	224	1.28	1.3481e-06	0.00041772
TMTMS2_MSA_reg	up	GOBP name	regulation of transcription, DNA-dependent	4942	702	1160	212	1.2866	1.9569e-06	0.00057643
TMTMS2_MSA_reg	up	GOBP name	RNA metabolic process	4942	702	1311	235	1.2619	2.08e-06	0.00059079
TMTMS2_MSA_reg	up	GOBP name	regulation of cell cycle process	4942	702	246	61	1.7457	2.263e-06	0.0006352
TMTMS2_MSA_reg	up	GOBP name	negative regulation of cellular macromolecule biosynthetic process	4942	702	498	105	1.4843	2.8337e-06	0.00076829
TMTMS2_MSA_reg	up	GOBP name	metabolic process	4942	702	2780	447	1.132	3.1156e-06	0.00083521
TMTMS2_MSA_reg	up	Motifs	CDK4 kinase substrate motif	4942	702	42	15	2.5142	0.00028751	0.00088523
TMTMS2_MSA_reg	up	GOBP name	small molecule metabolic process	4942	702	551	46	0.58772	3.3422e-06	0.00088602
TMTMS2_MSA_reg	up	GOBP name	negative regulation of macromolecule biosynthetic process	4942	702	501	105	1.4754	3.728e-06	0.00097743
TMTMS2_MSA_reg	up	GOBP name	regulation of metabolic process	4942	702	2052	343	1.1767	4.1288e-06	0.0010707
TMTMS2_MSA_reg	up	LFQ_IT_MSA_reg	down	4942	702	10	6	4.2239	0.00092197	0.0012293
TMTMS2_MSA_reg	up	GOBP name	negative regulation of cellular biosynthetic process	4942	702	517	107	1.457	5.3611e-06	0.0013464
TMTMS2_MSA_reg	up	GOBP name	negative regulation of biosynthetic process	4942	702	520	107	1.4486	6.9482e-06	0.0016916
TMTMS2_MSA_reg	up	GOBP name	regulation of DNA recombination	4942	702	25	13	3.6607	7.4187e-06	0.0017879
TMTMS2_MSA_reg	up	GOBP name	transcription, DNA-dependent	4942	702	804	153	1.3397	7.5618e-06	0.0018042
TMTMS2_MSA_reg	up	GOBP name	cellular response to stimulus	4942	702	1628	279	1.2065	7.8985e-06	0.0018658
TMTMS2_MSA_reg	up	GOBP name	positive regulation of metabolic process	4942	702	830	157	1.3316	7.996e-06	0.0018704
TMTMS2_MSA_reg	up	GOBP name	positive regulation of macromolecule metabolic process	4942	702	787	150	1.3418	8.5795e-06	0.0019682
TMTMS2_MSA_reg	up	GOBP name	cell cycle process	4942	702	509	104	1.4384	1.257e-05	0.0027515
TMTMS2_MSA_reg	up	GOBP name	positive regulation of response to DNA damage stimulus	4942	702	26	13	3.5199	1.2758e-05	0.0027673
TMTMS2_MSA_reg	up	GOBP name	positive regulation of transcription, DNA-dependent	4942	702	479	99	1.455	1.254e-05	0.0027703
TMTMS2_MSA_reg	up	GOBP name	positive regulation of macromolecule biosynthetic process	4942	702	535	108	1.4211	1.464e-05	0.0031468
TMTMS2_MSA_reg	up	GOBP name	chromatin organization	4942	702	347	76	1.5419	1.6927e-05	0.0036058
TMTMS2_MSA_reg	up	GOBP name	negative regulation of cellular metabolic process	4942	702	673	130	1.3599	1.8316e-05	0.0038672
TMTMS2_MSA_reg	up	GOBP name	negative regulation of transcription, DNA-dependent	4942	702	426	89	1.4708	2.2157e-05	0.0045968
TMTMS2_MSA_reg	up	Motifs	ERK1, ERK2, SAPK, CDK5 and GSK3 kinase substrate motif	4942	702	22	9	2.88	0.0015618	0.0046066
TMTMS2_MSA_reg	up	Motifs	CLK1 kinase substrate motif	4942	702	128	30	1.65	0.0015757	0.0046088
TMTMS2_MSA_reg	up	GOBP name	negative regulation of RNA metabolic process	4942	702	457	94	1.448	2.4582e-05	0.0049286
TMTMS2_MSA_reg	up	Motifs	p70 Ribosomal S6 kinase substrate motif	4942	702	140	32	1.6091	0.0017121	0.0049665
TMTMS2_MSA_reg	up	GOBP name	regulation of gene expression	4942	702	1403	242	1.2143	2.5462e-05	0.0050206
TMTMS2_MSA_reg	up	GOBP name	RNA biosynthetic process	4942	702	946	172	1.28	2.869e-05	0.0056107
TMTMS2_MSA_reg	up	GOBP name	regulation of transcription from RNA polymerase II promoter	4942	702	637	123	1.3594	3.0962e-05	0.0059574
TMTMS2_MSA_reg	up	LFQ_MSA_reg	down	4942	702	6	4	4.6933	0.0044694	0.0059593
TMTMS2_MSA_reg	up	GOBP name	regulation of cell cycle	4942	702	439	90	1.4433	4.047e-05	0.0074275
TMTMS2_MSA_reg	up	GOBP name	positive regulation of gene expression	4942	702	518	103	1.3998	4.1721e-05	0.007541
TMTMS2_MSA_reg	up	GOBP name	chromatin modification	4942	702	299	66	1.554	4.464e-05	0.0079482
TMTMS2_MSA_reg	up	GOBP name	establishment of localization	4942	702	1072	116	0.76178	4.8618e-05	0.0083451
TMTMS2_MSA_reg	up	GOBP name	positive regulation of DNA metabolic process	4942	702	49	18	2.5861	5.063e-05	0.0085672
TMTMS2_MSA_reg	up	GOBP name	transport	4942	702	1020	110	0.7592	6.4683e-05	0.01057
TMTMS2_MSA_reg	up	GOBP name	cellular response to radiation	4942	702	50	18	2.5344	6.8051e-05	0.010897
TMTMS2_MSA_reg	up	GOBP name	cellular biosynthetic process	4942	702	1330	228	1.2068	6.8563e-05	0.010906
TMTMS2_MSA_reg	up	Motifs	TC-PTP phosphatase substrate motif	4942	702	54	15	1.9555	0.0041066	0.01144
TMTMS2_MSA_reg	up	GOBP name	somatic diversification of immune receptors via germline recombination within a single locus	4942	702	19	10	3.7052	7.4898e-05	0.01168
TMTMS2_MSA_reg	up	GOBP name	somatic cell DNA recombination	4942	702	19	10	3.7052	7.4898e-05	0.011757
TMTMS2_MSA_reg	up	LFQM_MSA_reg	down	4942	702	4	3	5.2799	0.0098061	0.011767
TMTMS2_MSA_reg	up	GOBP name	biosynthetic process	4942	702	1340	229	1.2031	8.0163e-05	0.012339
TMTMS2_MSA_reg	up	Motifs	Aurora-A kinase substrate motif	4942	702	162	34	1.4775	0.0046185	0.012567
TMTMS2_MSA_reg	up	GOBP name	DNA biosynthetic process	4942	702	38	15	2.7789	8.2463e-05	0.012612
TMTMS2_MSA_reg	up	Motifs	AMP-activated protein kinase 2 substrate motif	4942	702	55	15	1.92	0.0048529	0.013103
TMTMS2_MSA_reg	up	GOBP name	somatic recombination of immunoglobulin gene segments	4942	702	13	8	4.3322	9.6565e-05	0.0144
TMTMS2_MSA_reg	up	GOBP name	regulation of response to DNA damage stimulus	4942	702	65	21	2.2744	0.00010281	0.015236
TMTMS2_MSA_reg	up	GOBP name	cellular response to ionizing radiation	4942	702	27	12	3.1288	0.0001123	0.016338
TMTMS2_MSA_reg	up	GOBP name	regulation of DNA repair	4942	702	39	15	2.7076	0.00011523	0.016562
TMTMS2_MSA_reg	up	GOBP name	positive regulation of viral transcription	4942	702	35	14	2.816	0.00011926	0.017038
TMTMS2_MSA_reg	no	TMTMS3_MSA_reg	no	4942	4748	3531	3470	1.0229	3.8684e-32	1.1605e-31
TMTMS2_MSA_reg	no	SILAC_MR_MSA_reg	no	4942	4748	1585	1580	1.0376	2.7974e-26	8.3923e-26
TMTMS2_MSA_reg	no	SILAC_MSA_reg	no	4942	4748	1388	1386	1.0394	1.1547e-25	3.4642e-25
TMTMS2_MSA_reg	no	LFQM_MSA_reg	no	4942	4748	1901	1881	1.0299	2.3382e-19	7.0145e-19
TMTMS2_MSA_reg	no	Motifs	PKC kinase substrate motif	4942	4748	3230	3164	1.0196	8.7477e-20	7.8729e-19
TMTMS2_MSA_reg	no	SILAC_IT_MSA_reg	no	4942	4748	2306	2272	1.0255	2.9712e-18	5.9424e-18
TMTMS2_MSA_reg	no	Motifs	G protein-coupled receptor kinase 1 substrate motif	4942	4748	3038	2974	1.0189	1.7948e-16	1.2353e-15
TMTMS2_MSA_reg	no	Motifs	PKA kinase substrate motif	4942	4748	3372	3293	1.0165	5.3504e-16	3.6115e-15
TMTMS2_MSA_reg	no	LFQ_MSA_reg	no	4942	4748	1414	1402	1.032	1.1078e-15	4.4313e-15
TMTMS2_MSA_reg	no	Motifs	MAPKAPK2 kinase substrate motif	4942	4748	1546	1529	1.0294	1.6224e-14	1.0354e-13
TMTMS2_MSA_reg	no	LFQ_IT_MSA_reg	no	4942	4748	2676	2621	1.0195	7.2485e-14	2.1745e-13
TMTMS2_MSA_reg	no	Motifs	ERK1,2 kinase substrate motif	4942	4748	2849	2787	1.0182	1.0874e-13	6.361e-13
TMTMS2_MSA_reg	no	Motifs	Calmodulin-dependent protein kinase II substrate motif	4942	4748	1940	1910	1.0248	1.244e-13	7.1583e-13
TMTMS2_MSA_reg	no	Motifs	Casein kinase II substrate motif	4942	4748	3741	3636	1.0116	1.1826e-11	6.1956e-11
TMTMS2_MSA_reg	no	Motifs	WW domain binding motif	4942	4748	3028	2953	1.0151	4.3867e-11	2.1686e-10
TMTMS2_MSA_reg	no	Motifs	GSK-3, ERK1, ERK2, CDK5 substrate motif	4942	4748	3028	2953	1.0151	4.3867e-11	2.1996e-10
TMTMS2_MSA_reg	no	Motifs	14-3-3 domain binding motif	4942	4748	1683	1656	1.0242	6.0021e-11	2.886e-10
TMTMS2_MSA_reg	no	TMTMS3_MSA_reg	up	4942	4748	306	270	0.91841	9.237e-10	1.2316e-09
TMTMS2_MSA_reg	no	TMTMS3_MSA_reg	NA	4942	4748	3736	3626	1.0102	1.8238e-09	2.1886e-09
TMTMS2_MSA_reg	no	Motifs	Growth associated histone HI kinase substrate motif	4942	4748	1158	1144	1.0283	8.7114e-10	4.0233e-09
TMTMS2_MSA_reg	no	Motifs	b-Adrenergic Receptor kinase substrate motif	4942	4748	1899	1862	1.0206	1.6502e-09	7.5224e-09
TMTMS2_MSA_reg	no	Motifs	GSK3 kinase substrate motif	4942	4748	1385	1363	1.0243	6.2208e-09	2.6957e-08
TMTMS2_MSA_reg	no	Motifs	Pyruvate dehydrogenase kinase substrate motif	4942	4748	1049	1036	1.028	1.1264e-08	4.7068e-08
TMTMS2_MSA_reg	no	Motifs	Casein kinase I substrate motif	4942	4748	1742	1708	1.0205	1.4224e-08	5.8055e-08
TMTMS2_MSA_reg	no	Motifs	Chk1 kinase substrate motif	4942	4748	920	909	1.0284	7.1069e-08	2.8028e-07
TMTMS2_MSA_reg	no	Motifs	Plk1 PBD domain binding motif	4942	4748	1275	1254	1.0237	7.5347e-08	2.9062e-07
TMTMS2_MSA_reg	no	Motifs	MDC1 BRCT domain binding motif	4942	4748	1275	1254	1.0237	7.5347e-08	2.9385e-07
TMTMS2_MSA_reg	no	Motifs	Phosphorylase kinase substrate motif	4942	4748	760	752	1.0299	3.0025e-07	1.1211e-06
TMTMS2_MSA_reg	no	Motifs	PAK2 kinase substrate motif	4942	4748	484	482	1.0366	3.2624e-07	1.1928e-06
TMTMS2_MSA_reg	no	Motifs	PKC epsilon kinase substrate motif	4942	4748	569	565	1.0335	5.7795e-07	2.0914e-06
TMTMS2_MSA_reg	no	SILAC_IT_MSA_reg	down	4942	4748	750	740	1.027	5.5652e-06	6.0712e-06
TMTMS2_MSA_reg	no	SILAC_IT_MSA_reg	NA	4942	4748	4378	4227	1.005	5.5479e-06	6.6575e-06
TMTMS2_MSA_reg	no	LFQ_IT_MSA_reg	NA	4942	4748	4418	4265	1.0048	5.0645e-06	8.682e-06
TMTMS2_MSA_reg	no	Motifs	Akt kinase substrate motif	4942	4748	417	415	1.0359	4.5193e-06	1.6187e-05
TMTMS2_MSA_reg	no	Motifs	MAPKAPK1 kinase substrate motif	4942	4748	489	485	1.0323	1.0637e-05	3.7336e-05
TMTMS2_MSA_reg	no	Motifs	ATM kinase substrate motif	4942	4748	675	628	0.96838	2.0504e-05	6.92e-05
TMTMS2_MSA_reg	no	SILAC_IT_MSA_reg	up	4942	4748	770	757	1.0233	7.2496e-05	7.2496e-05
TMTMS2_MSA_reg	no	SILAC_MSA_reg	down	4942	4748	470	465	1.0298	8.5737e-05	0.00010288
TMTMS2_MSA_reg	no	SILAC_MR_MSA_reg	down	4942	4748	451	446	1.0293	0.00015801	0.00018961
TMTMS2_MSA_reg	no	Motifs	GSK3, Erk1, Erk2 and CDK5 kinase motif	4942	4748	237	237	1.0409	5.9467e-05	0.00019508
TMTMS2_MSA_reg	no	Motifs	Calmodulin-dependent protein kinase IV substrate motif	4942	4748	803	789	1.0227	7.4556e-05	0.00024231
TMTMS2_MSA_reg	no	Motifs	AMP-activated protein kinase substrate motif	4942	4748	465	460	1.0297	0.00010082	0.00031596
TMTMS2_MSA_reg	no	GOBP name	response to DNA damage stimulus	4942	4748	375	342	0.94926	4.2541e-06	0.0010914
TMTMS2_MSA_reg	no	Motifs	Calmodulin-dependent protein kinase I substrate motif	4942	4748	221	220	1.0361	0.0011031	0.0033378
TMTMS2_MSA_reg	no	Motifs	Aurora-A kinase substrate motif	4942	4748	162	162	1.0409	0.0013633	0.00409
TMTMS2_MSA_reg	no	Motifs	BARD1 BRCT domain binding motif	4942	4748	377	372	1.0271	0.0015056	0.0044786
TMTMS2_MSA_reg	no	GOBP name	DNA repair	4942	4748	250	226	0.94094	2.2924e-05	0.004715
TMTMS2_MSA_reg	no	Motifs	Cdc2 kinase substrate motif	4942	4748	985	960	1.0144	0.002687	0.0077307
TMTMS2_MSA_reg	no	Motifs	CDK1,2,4,6 kinase substrate motif	4942	4748	984	959	1.0144	0.0027356	0.0078065
TMTMS2_MSA_reg	no	LFQM_MSA_reg	NA	4942	4748	4699	4522	1.0017	0.0074404	0.0099205
TMTMS2_MSA_reg	no	GOBP name	cellular response to stress	4942	4748	626	583	0.96936	6.4909e-05	0.010535
TMTMS2_MSA_reg	no	GOBP name	regulation of cellular component organization	4942	4748	668	658	1.0253	6.636e-05	0.010698
TMTMS2_MSA_reg	no	Motifs	Src kinase substrate motif	4942	4748	136	136	1.0409	0.0039911	0.011207
TMTMS2_MSA_reg	no	Motifs	Calmodulin-dependent protein kinase II alpha substrate motif	4942	4748	328	323	1.025	0.0058676	0.015485
TMTMS2_MSA_reg	no	Motifs	ZIP kinase substrate motif	4942	4748	291	287	1.0266	0.0061374	0.016076
TMTMS2_MSA_reg	no	Motifs	CDK kinase substrate motif	4942	4748	845	823	1.0138	0.0067236	0.017481
TMTMS2_MSA_reg	down	TMTMS3_MSA_reg	down	4942	819	276	220	4.8099	1.6956e-128	1.0174e-127
TMTMS2_MSA_reg	down	SILAC_IT_MSA_reg	down	4942	819	750	340	2.7355	1.1985e-94	1.4382e-93
TMTMS2_MSA_reg	down	SILAC_MR_MSA_reg	down	4942	819	451	244	3.2646	1.8896e-84	2.2675e-83
TMTMS2_MSA_reg	down	Motifs	Growth associated histone HI kinase substrate motif	4942	819	1158	416	2.1677	3.0417e-80	3.5588e-78
TMTMS2_MSA_reg	down	SILAC_MSA_reg	down	4942	819	470	241	3.0941	8.598e-77	1.0318e-75
TMTMS2_MSA_reg	down	Motifs	Cdc2 kinase substrate motif	4942	819	985	367	2.2483	5.8505e-73	5.1338e-71
TMTMS2_MSA_reg	down	Motifs	CDK1,2,4,6 kinase substrate motif	4942	819	984	366	2.2444	1.9046e-72	1.337e-70
TMTMS2_MSA_reg	down	Motifs	WW domain binding motif	4942	819	3028	702	1.3989	1.5195e-62	7.6192e-61
TMTMS2_MSA_reg	down	Motifs	GSK-3, ERK1, ERK2, CDK5 substrate motif	4942	819	3028	702	1.3989	1.5195e-62	8.8891e-61
TMTMS2_MSA_reg	down	Motifs	MAPKAPK2 kinase substrate motif	4942	819	1546	461	1.7993	4.286e-60	1.8805e-58
TMTMS2_MSA_reg	down	LFQ_IT_MSA_reg	no	4942	819	2676	642	1.4477	8.1282e-56	9.7539e-55
TMTMS2_MSA_reg	down	Motifs	GSK3 kinase substrate motif	4942	819	1385	423	1.8429	2.9641e-56	1.156e-54
TMTMS2_MSA_reg	down	LFQM_MSA_reg	no	4942	819	1901	517	1.6411	1.6368e-55	1.9642e-54
TMTMS2_MSA_reg	down	Motifs	CDK kinase substrate motif	4942	819	845	306	2.1852	1.407e-54	4.9386e-53
TMTMS2_MSA_reg	down	Motifs	Plk1 PBD domain binding motif	4942	819	1275	397	1.8789	5.2763e-54	1.5433e-52
TMTMS2_MSA_reg	down	Motifs	MDC1 BRCT domain binding motif	4942	819	1275	397	1.8789	5.2763e-54	1.6836e-52
TMTMS2_MSA_reg	down	LFQ_MSA_reg	no	4942	819	1414	423	1.8051	3.2369e-53	3.8843e-52
TMTMS2_MSA_reg	down	Motifs	ERK1,2 kinase substrate motif	4942	819	2849	661	1.4	2.0713e-52	5.5925e-51
TMTMS2_MSA_reg	down	Motifs	DNA dependent Protein kinase substrate motif	4942	819	1507	429	1.7178	3.4776e-47	8.7188e-46
TMTMS2_MSA_reg	down	Motifs	b-Adrenergic Receptor kinase substrate motif	4942	819	1899	499	1.5856	1.3681e-46	3.2013e-45
TMTMS2_MSA_reg	down	SILAC_IT_MSA_reg	no	4942	819	2306	562	1.4706	5.2416e-44	2.0967e-43
TMTMS2_MSA_reg	down	SILAC_MR_MSA_reg	no	4942	819	1585	435	1.6561	4.6504e-43	1.8602e-42
TMTMS2_MSA_reg	down	Motifs	G protein-coupled receptor kinase 1 substrate motif	4942	819	3038	667	1.3248	2.7829e-41	6.105e-40
TMTMS2_MSA_reg	down	Motifs	PKA kinase substrate motif	4942	819	3372	711	1.2723	9.8099e-41	2.0255e-39
TMTMS2_MSA_reg	down	SILAC_MSA_reg	no	4942	819	1388	390	1.6955	1.7821e-39	7.1286e-39
TMTMS2_MSA_reg	down	Motifs	PKC kinase substrate motif	4942	819	3230	689	1.2872	5.2873e-39	9.7676e-38
TMTMS2_MSA_reg	down	Motifs	CDK5 kinase substrate motif	4942	819	156	97	3.752	5.083e-39	9.9119e-38
TMTMS2_MSA_reg	down	Motifs	Casein kinase I substrate motif	4942	819	1742	454	1.5726	1.0544e-38	1.8504e-37
TMTMS2_MSA_reg	down	Motifs	Calmodulin-dependent protein kinase II substrate motif	4942	819	1940	477	1.4837	1.0728e-33	1.569e-32
TMTMS2_MSA_reg	down	TMTMS3_MSA_reg	no	4942	819	3531	717	1.2253	5.5096e-33	2.2039e-32
TMTMS2_MSA_reg	down	Motifs	14-3-3 domain binding motif	4942	819	1683	417	1.4951	4.5952e-28	5.3764e-27
TMTMS2_MSA_reg	down	TMTMS3_MSA_reg	NA	4942	819	3736	730	1.1791	1.9829e-26	4.7589e-26
TMTMS2_MSA_reg	down	Motifs	Casein kinase II substrate motif	4942	819	3741	727	1.1726	1.0315e-24	1.1314e-23
TMTMS2_MSA_reg	down	Motifs	Pyruvate dehydrogenase kinase substrate motif	4942	819	1049	288	1.6567	1.1202e-24	1.1915e-23
TMTMS2_MSA_reg	down	Motifs	ATM kinase substrate motif	4942	819	675	209	1.8684	3.5624e-24	3.6776e-23
TMTMS2_MSA_reg	down	SILAC_IT_MSA_reg	up	4942	819	770	222	1.7397	3.2705e-21	9.8115e-21
TMTMS2_MSA_reg	down	Motifs	GSK3, Erk1, Erk2 and CDK5 kinase motif	4942	819	237	97	2.4697	3.269e-20	3.0195e-19
TMTMS2_MSA_reg	down	Motifs	RAF1 kinase substrate motif	4942	819	148	71	2.8948	1.3528e-19	1.187e-18
TMTMS2_MSA_reg	down	LFQ_IT_MSA_reg	NA	4942	819	4418	795	1.0858	6.2616e-19	2.5047e-18
TMTMS2_MSA_reg	down	Motifs	MAPKAPK1 kinase substrate motif	4942	819	489	156	1.925	3.8093e-19	3.1094e-18
TMTMS2_MSA_reg	down	Motifs	Chk1 kinase substrate motif	4942	819	920	247	1.62	3.7586e-19	3.1411e-18
TMTMS2_MSA_reg	down	Motifs	Akt kinase substrate motif	4942	819	417	138	1.9969	1.7958e-18	1.3703e-17
TMTMS2_MSA_reg	down	SILAC_IT_MSA_reg	NA	4942	819	4378	788	1.0861	3.2534e-17	5.5773e-17
TMTMS2_MSA_reg	down	Motifs	Phosphorylase kinase substrate motif	4942	819	760	209	1.6594	3.2841e-17	2.4526e-16
TMTMS2_MSA_reg	down	Motifs	Calmodulin-dependent protein kinase IV substrate motif	4942	819	803	214	1.6081	5.9513e-16	3.9413e-15
TMTMS2_MSA_reg	down	TMTMS3_MSA_reg	up	4942	819	306	104	2.0508	6.7117e-15	1.1506e-14
TMTMS2_MSA_reg	down	SILAC_MR_MSA_reg	up	4942	819	344	111	1.9471	4.403e-14	8.8059e-14
TMTMS2_MSA_reg	down	Motifs	PKC epsilon kinase substrate motif	4942	819	569	161	1.7074	2.5083e-14	1.5722e-13
TMTMS2_MSA_reg	down	GOBP name	cell cycle process	4942	819	509	155	1.8375	6.7365e-17	2.6788e-13
TMTMS2_MSA_reg	down	Motifs	AMP-activated protein kinase substrate motif	4942	819	465	138	1.7908	4.5644e-14	2.8107e-13
TMTMS2_MSA_reg	down	SILAC_MSA_reg	up	4942	819	353	110	1.8803	7.6546e-13	1.5309e-12
TMTMS2_MSA_reg	down	Motifs	ZIP kinase substrate motif	4942	819	291	95	1.9699	1.6421e-12	9.1491e-12
TMTMS2_MSA_reg	down	Motifs	CLK1 kinase substrate motif	4942	819	128	53	2.4985	9.2403e-12	4.9142e-11
TMTMS2_MSA_reg	down	GOBP name	cell cycle	4942	819	397	122	1.8543	1.114e-13	2.2149e-10
TMTMS2_MSA_reg	down	Motifs	Plk1 kinase substrate motif	4942	819	98	43	2.6477	9.3544e-11	4.437e-10
TMTMS2_MSA_reg	down	GOBP name	mitotic cell cycle	4942	819	286	95	2.0044	5.2128e-13	9.567e-10
TMTMS2_MSA_reg	down	GOBP name	DNA metabolic process	4942	819	415	124	1.803	6.3263e-13	1.0781e-09
TMTMS2_MSA_reg	down	GOBP name	nucleic acid metabolic process	4942	819	1584	349	1.3295	9.5468e-13	1.5185e-09
TMTMS2_MSA_reg	down	SILAC_MSA_reg	NA	4942	819	4753	813	1.0321	2.9899e-09	4.4849e-09
TMTMS2_MSA_reg	down	LFQM_MSA_reg	NA	4942	819	4699	808	1.0376	2.6244e-09	5.2489e-09
TMTMS2_MSA_reg	down	Motifs	PAK2 kinase substrate motif	4942	819	484	127	1.5834	4.0987e-09	1.8211e-08
TMTMS2_MSA_reg	down	GOBP name	organelle organization	4942	819	1218	277	1.3723	2.4035e-11	2.8673e-08
TMTMS2_MSA_reg	down	SILAC_MR_MSA_reg	NA	4942	819	4709	807	1.0341	4.1269e-08	6.1903e-08
TMTMS2_MSA_reg	down	GOBP name	cellular component organization or biogenesis at cellular level	4942	819	1628	347	1.2862	1.5476e-10	1.5385e-07
TMTMS2_MSA_reg	down	Motifs	p70 Ribosomal S6 kinase substrate motif	4942	819	140	49	2.112	3.9388e-08	1.5891e-07
TMTMS2_MSA_reg	down	GOBP name	cellular component organization at cellular level	4942	819	1607	343	1.2879	1.7977e-10	1.7156e-07
TMTMS2_MSA_reg	down	LFQM_MSA_reg	up	4942	819	70	30	2.5861	1.1865e-07	2.034e-07
TMTMS2_MSA_reg	down	Motifs	BARD1 BRCT domain binding motif	4942	819	377	101	1.6166	5.8519e-08	2.3341e-07
TMTMS2_MSA_reg	down	GOBP name	nucleobase-containing compound metabolic process	4942	819	1677	354	1.2738	3.3346e-10	3.06e-07
TMTMS2_MSA_reg	down	GOBP name	cell division	4942	819	223	73	1.9753	6.0585e-10	5.3537e-07
TMTMS2_MSA_reg	down	GOBP name	microtubule cytoskeleton organization	4942	819	150	55	2.2125	8.7538e-10	7.2019e-07
TMTMS2_MSA_reg	down	GOBP name	nuclear division	4942	819	160	57	2.1497	1.4971e-09	1.1162e-06
TMTMS2_MSA_reg	down	GOBP name	mitosis	4942	819	160	57	2.1497	1.4971e-09	1.1523e-06
TMTMS2_MSA_reg	down	Motifs	Pim1 kinase substrate sequence	4942	819	179	56	1.8878	3.1703e-07	1.1713e-06
TMTMS2_MSA_reg	down	GOBP name	microtubule-based process	4942	819	226	72	1.9224	2.954e-09	2.1358e-06
TMTMS2_MSA_reg	down	GOBP name	cell cycle phase	4942	819	178	60	2.034	6.1156e-09	4.1689e-06
TMTMS2_MSA_reg	down	GOBP name	organelle fission	4942	819	168	57	2.0473	1.1226e-08	7.0484e-06
TMTMS2_MSA_reg	down	LFQ_MSA_reg	NA	4942	819	4792	812	1.0225	4.4722e-06	8.9444e-06
TMTMS2_MSA_reg	down	GOBP name	cellular component organization or biogenesis	4942	819	1872	379	1.2217	1.6576e-08	9.8874e-06
TMTMS2_MSA_reg	down	GOBP name	cellular component organization	4942	819	1851	375	1.2225	1.9559e-08	1.1111e-05
TMTMS2_MSA_reg	down	GOBP name	cellular nitrogen compound metabolic process	4942	819	1761	357	1.2233	5.4637e-08	2.7736e-05
TMTMS2_MSA_reg	down	Motifs	Calmodulin-dependent protein kinase I substrate motif	4942	819	221	61	1.6655	8.5541e-06	3.0328e-05
TMTMS2_MSA_reg	down	GOBP name	nitrogen compound metabolic process	4942	819	1778	359	1.2184	7.9293e-08	3.8609e-05
TMTMS2_MSA_reg	down	GOBP name	cytoskeleton organization	4942	819	381	101	1.5996	1.0174e-07	4.8546e-05
TMTMS2_MSA_reg	down	Motifs	HMGCoA Reductase kinase substrate motif	4942	819	173	50	1.744	1.418e-05	4.8796e-05
TMTMS2_MSA_reg	down	Motifs	Calmodulin-dependent protein kinase II alpha substrate motif	4942	819	328	82	1.5085	1.5856e-05	5.4032e-05
TMTMS2_MSA_reg	down	GOBP name	chromosome organization	4942	819	458	116	1.5283	1.5482e-07	6.8403e-05
TMTMS2_MSA_reg	down	LFQ_MSA_reg	up	4942	819	36	16	2.6819	5.909e-05	0.0001013
TMTMS2_MSA_reg	down	Motifs	Aurora-A kinase substrate motif	4942	819	162	46	1.7134	4.703e-05	0.00015573
TMTMS2_MSA_reg	down	GOBP name	positive regulation of immune system process	4942	819	202	11	0.32859	7.2264e-07	0.00026525
TMTMS2_MSA_reg	down	Motifs	LKB1 kinase substrate motif	4942	819	17	10	3.5495	8.2729e-05	0.0002664
TMTMS2_MSA_reg	down	Motifs	PP2B substrate motif	4942	819	9	7	4.6933	8.4428e-05	0.0002694
TMTMS2_MSA_reg	down	GOBP name	chromatin assembly or disassembly	4942	819	50	23	2.7757	7.7679e-07	0.00028081
TMTMS2_MSA_reg	down	LFQ_IT_MSA_reg	down	4942	819	10	7	4.2239	0.0002351	0.00035265
TMTMS2_MSA_reg	down	GOBP name	DNA repair	4942	819	250	70	1.6896	1.1552e-06	0.0003675
TMTMS2_MSA_reg	down	GOBP name	positive regulation of immune response	4942	819	147	6	0.24629	1.6429e-06	0.00049618
TMTMS2_MSA_reg	down	GOBP name	DNA replication	4942	819	123	41	2.0114	1.9753e-06	0.00057474
TMTMS2_MSA_reg	down	GOBP name	regulation of immune response	4942	819	185	10	0.32617	1.9565e-06	0.00058352
TMTMS2_MSA_reg	down	GOBP name	RNA metabolic process	4942	819	1311	269	1.2381	2.0304e-06	0.00058365
TMTMS2_MSA_reg	down	GOBP name	positive regulation of defense response	4942	819	123	4	0.19623	2.4347e-06	0.00067546
TMTMS2_MSA_reg	down	GOBP name	immune response	4942	819	287	22	0.46255	2.6699e-06	0.0007322
TMTMS2_MSA_reg	down	Motifs	ERK1, ERK2, SAPK, CDK5 and GSK3 kinase substrate motif	4942	819	22	11	3.0171	0.00024061	0.00074737
TMTMS2_MSA_reg	down	LFQ_MSA_reg	down	4942	819	6	5	5.0285	0.00061997	0.00092996
TMTMS2_MSA_reg	down	LFQM_MSA_reg	down	4942	819	4	4	6.0342	0.00074966	0.0011245
TMTMS2_MSA_reg	down	GOBP name	immune response-regulating signaling pathway	4942	819	129	5	0.23388	4.9463e-06	0.0012555
TMTMS2_MSA_reg	down	Motifs	CDK4 kinase substrate motif	4942	819	42	16	2.2987	0.00046041	0.0014053
TMTMS2_MSA_reg	down	GOBP name	immune response-activating signal transduction	4942	819	128	5	0.23571	5.7221e-06	0.0014221
TMTMS2_MSA_reg	down	GOBP name	innate immune response-activating signal transduction	4942	819	105	3	0.17241	6.907e-06	0.0016989
TMTMS2_MSA_reg	down	GOBP name	positive regulation of innate immune response	4942	819	115	4	0.20988	8.1499e-06	0.0018879
TMTMS2_MSA_reg	down	GOBP name	chromatin assembly	4942	819	17	11	3.9045	1.0345e-05	0.0023507
TMTMS2_MSA_reg	down	GOBP name	regulation of innate immune response	4942	819	133	6	0.27222	1.196e-05	0.0026668
TMTMS2_MSA_reg	down	GOBP name	activation of immune response	4942	819	133	6	0.27222	1.196e-05	0.0026919
TMTMS2_MSA_reg	down	GOBP name	regulation of mitotic metaphase/anaphase transition	4942	819	30	15	3.0171	1.8718e-05	0.0039175
TMTMS2_MSA_reg	down	GOBP name	activation of innate immune response	4942	819	108	4	0.22349	2.3028e-05	0.0046562
TMTMS2_MSA_reg	down	GOBP name	regulation of chromosome segregation	4942	819	24	13	3.2685	2.2938e-05	0.0046777
TMTMS2_MSA_reg	down	GOBP name	cellular macromolecule biosynthetic process	4942	819	1069	219	1.2362	2.4805e-05	0.0049319
TMTMS2_MSA_reg	down	LFQ_IT_MSA_reg	up	4942	819	26	10	2.3208	0.0044876	0.0053851
TMTMS2_MSA_reg	down	GOBP name	nucleosome organization	4942	819	68	25	2.2185	2.9411e-05	0.0057051
TMTMS2_MSA_reg	down	GOBP name	mRNA transport	4942	819	89	30	2.034	3.3296e-05	0.0063554
TMTMS2_MSA_reg	down	GOBP name	heterocycle metabolic process	4942	819	115	5	0.26236	3.6745e-05	0.0069579
TMTMS2_MSA_reg	down	GOBP name	chromosome segregation	4942	819	57	22	2.329	3.7099e-05	0.0069697
TMTMS2_MSA_reg	down	GOBP name	macromolecule biosynthetic process	4942	819	1076	219	1.2281	3.7705e-05	0.0069737
TMTMS2_MSA_reg	down	GOBP name	cytokinesis	4942	819	42	18	2.5861	3.7495e-05	0.0069891
TMTMS2_MSA_reg	down	GOBP name	cytokinesis after mitosis	4942	819	16	10	3.7714	4.0759e-05	0.0074234
TMTMS2_MSA_reg	down	GOBP name	DNA packaging	4942	819	22	12	3.2914	4.3328e-05	0.0077727
TMTMS2_MSA_reg	down	GOBP name	RNA transport	4942	819	99	32	1.9504	4.6178e-05	0.0079838
TMTMS2_MSA_reg	down	GOBP name	nucleic acid transport	4942	819	99	32	1.9504	4.6178e-05	0.0080421
TMTMS2_MSA_reg	down	GOBP name	establishment of RNA localization	4942	819	99	32	1.9504	4.6178e-05	0.0081012
TMTMS2_MSA_reg	down	GOBP name	double-strand break repair	4942	819	82	28	2.0605	4.5958e-05	0.0081223
TMTMS2_MSA_reg	down	GOBP name	protein-DNA complex subunit organization	4942	819	70	25	2.1551	5.0272e-05	0.0085675
TMTMS2_MSA_reg	down	GOBP name	regulation of gene expression, epigenetic	4942	819	104	33	1.9147	5.2972e-05	0.0089005
TMTMS2_MSA_reg	down	GOBP name	defense response	4942	819	319	30	0.56748	5.6501e-05	0.0094269
TMTMS2_MSA_reg	down	GOBP name	innate immune response	4942	819	241	20	0.50076	5.943e-05	0.0098469
TMTMS2_MSA_reg	down	GOBP name	regulation of immune system process	4942	819	333	32	0.57986	6.204e-05	0.010208
TMTMS2_MSA_reg	down	Motifs	AMP-activated protein kinase 2 substrate motif	4942	819	55	17	1.8651	0.0036097	0.010218
TMTMS2_MSA_reg	down	GOBP name	immune system process	4942	819	477	52	0.65782	7.06e-05	0.011155
TMTMS2_MSA_reg	down	GOBP name	histone lysine methylation	4942	819	23	12	3.1483	7.5735e-05	0.011734
TMTMS2_MSA_reg	down	KEGG name	Cell cycle	4942	819	82	29	2.134	1.6632e-05	0.011875
TMTMS2_MSA_reg	down	Motifs	PP2C delta substrate motif	4942	819	26	10	2.3208	0.0044876	0.012306
TMTMS2_MSA_reg	down	Motifs	Dual specificity protein phosphatase 6 substrate motif	4942	819	26	10	2.3208	0.0044876	0.012403
TMTMS2_MSA_reg	down	GOBP name	nucleobase-containing compound transport	4942	819	102	32	1.8931	8.5075e-05	0.012929
TMTMS2_MSA_reg	down	GOBP name	regulation of nuclear division	4942	819	56	21	2.2628	8.7672e-05	0.013156
TMTMS2_MSA_reg	down	GOBP name	regulation of mitosis	4942	819	56	21	2.2628	8.7672e-05	0.013239
TMTMS2_MSA_reg	down	Motifs	Src kinase substrate motif	4942	819	136	33	1.4642	0.0054445	0.014588
TMTMS2_MSA_reg	down	GOBP name	biological regulation	4942	819	3086	554	1.0833	0.00010291	0.015156
TMTMS2_MSA_reg	down	Motifs	SHP1 phosphatase substrate motif	4942	819	53	16	1.8216	0.0057186	0.015206
TMTMS2_MSA_reg	down	GOBP name	energy derivation by oxidation of organic compounds	4942	819	64	1	0.094284	0.00010947	0.016023
TMTMS2_MSA_reg	down	GOBP name	chromatin organization	4942	819	347	82	1.4259	0.00011343	0.016402
TMTMS2_MSA_reg	down	GOBP name	regulation of biological process	4942	819	2992	538	1.085	0.00012803	0.018183
TMTMS2_MSA_reg	down	GOBP name	response to DNA damage stimulus	4942	819	375	87	1.3999	0.00013765	0.019434
TMTMS2_MSA_reg	down	GOBP name	microtubule-based movement	4942	819	87	28	1.942	0.00013949	0.019576
TMTMS3_MSA_reg	up	TMTMS2_MSA_reg	up	4121	349	407	224	6.4988	5.74e-162	6.888e-161
TMTMS3_MSA_reg	up	Motifs	ATM kinase substrate motif	4121	349	402	174	5.1109	3.1987e-95	1.0268e-92
TMTMS3_MSA_reg	up	Motifs	DNA dependent Protein kinase substrate motif	4121	349	1079	226	2.4732	5.4351e-57	8.7233e-55
TMTMS3_MSA_reg	up	SILAC_MR_MSA_reg	up	4121	349	319	107	3.9607	1.3819e-41	8.2912e-41
TMTMS3_MSA_reg	up	SILAC_MSA_reg	up	4121	349	333	95	3.3687	4.7661e-30	2.8597e-29
TMTMS3_MSA_reg	up	SILAC_IT_MSA_reg	up	4121	349	711	137	2.2752	5.9075e-25	3.5445e-24
TMTMS3_MSA_reg	up	LFQM_MSA_reg	up	4121	349	65	37	6.7215	7.3162e-24	8.7794e-23
TMTMS3_MSA_reg	up	LFQ_MSA_reg	up	4121	349	32	21	7.749	8.9471e-16	3.5788e-15
TMTMS3_MSA_reg	up	GOBP name	response to DNA damage stimulus	4121	349	319	73	2.7021	8.6351e-17	1.9419e-12
TMTMS3_MSA_reg	up	Motifs	GSK3 kinase substrate motif	4121	349	1034	146	1.6673	3.1113e-13	4.5396e-12
TMTMS3_MSA_reg	up	Motifs	Pyruvate dehydrogenase kinase substrate motif	4121	349	705	112	1.8759	3.035e-13	4.6392e-12
TMTMS3_MSA_reg	up	LFQ_IT_MSA_reg	no	4121	349	2513	271	1.2734	2.2134e-12	6.6401e-12
TMTMS3_MSA_reg	up	LFQ_IT_MSA_reg	up	4121	349	21	15	8.4343	2.038e-12	8.1519e-12
TMTMS3_MSA_reg	up	Motifs	Plk1 PBD domain binding motif	4121	349	900	129	1.6925	6.1241e-12	6.7788e-11
TMTMS3_MSA_reg	up	Motifs	b-Adrenergic Receptor kinase substrate motif	4121	349	1313	169	1.5198	6.4289e-12	6.8789e-11
TMTMS3_MSA_reg	up	Motifs	MDC1 BRCT domain binding motif	4121	349	900	129	1.6925	6.1241e-12	7.0209e-11
TMTMS3_MSA_reg	up	Motifs	Casein kinase I substrate motif	4121	349	1159	154	1.569	9.2237e-12	9.551e-11
TMTMS3_MSA_reg	up	GOBP name	DNA metabolic process	4121	349	356	74	2.4545	1.3025e-14	9.7633e-11
TMTMS3_MSA_reg	up	GOBP name	DNA repair	4121	349	221	55	2.9386	2.2479e-14	1.011e-10
TMTMS3_MSA_reg	up	GOBP name	DNA damage checkpoint	4121	349	43	23	6.3159	2.0211e-14	1.1363e-10
TMTMS3_MSA_reg	up	LFQ_MSA_reg	no	4121	349	1354	170	1.4825	5.2185e-11	1.5655e-10
TMTMS3_MSA_reg	up	GOBP name	DNA integrity checkpoint	4121	349	46	23	5.904	1.3491e-13	5.0566e-10
TMTMS3_MSA_reg	up	Motifs	Casein kinase II substrate motif	4121	349	2987	301	1.1899	7.4881e-11	7.2838e-10
TMTMS3_MSA_reg	up	GOBP name	cell cycle checkpoint	4121	349	88	31	4.1596	8.7665e-13	2.1904e-09
TMTMS3_MSA_reg	up	Motifs	Calmodulin-dependent protein kinase IV substrate motif	4121	349	627	95	1.7891	5.7121e-10	5.2388e-09
TMTMS3_MSA_reg	up	TMTMS2_MSA_reg	down	4121	349	522	81	1.8323	4.8748e-09	9.7496e-09
TMTMS3_MSA_reg	up	SILAC_IT_MSA_reg	NA	4121	349	3234	313	1.1428	4.9365e-09	9.873e-09
TMTMS3_MSA_reg	up	GOBP name	regulation of cell cycle arrest	4121	349	122	36	3.4843	4.8511e-12	1.0909e-08
TMTMS3_MSA_reg	up	GOBP name	cellular response to stress	4121	349	539	90	1.9717	8.8578e-12	1.8109e-08
TMTMS3_MSA_reg	up	SILAC_IT_MSA_reg	no	4121	349	2090	226	1.2768	1.0988e-08	1.8836e-08
TMTMS3_MSA_reg	up	LFQM_MSA_reg	no	4121	349	1804	201	1.3156	1.9612e-08	4.7068e-08
TMTMS3_MSA_reg	up	Motifs	MAPKAPK2 kinase substrate motif	4121	349	1101	139	1.4907	8.2856e-09	6.487e-08
TMTMS3_MSA_reg	up	Motifs	G protein-coupled receptor kinase 1 substrate motif	4121	349	2355	247	1.2385	1.4797e-08	1.0795e-07
TMTMS3_MSA_reg	up	Motifs	14-3-3 domain binding motif	4121	349	1325	158	1.4081	2.7702e-08	1.9331e-07
TMTMS3_MSA_reg	up	SILAC_MR_MSA_reg	down	4121	349	439	68	1.829	1.1165e-07	2.233e-07
TMTMS3_MSA_reg	up	Motifs	Calmodulin-dependent protein kinase II substrate motif	4121	349	1508	173	1.3546	6.9054e-08	4.7162e-07
TMTMS3_MSA_reg	up	GOBP name	double-strand break repair	4121	349	74	25	3.9892	4.2194e-10	7.9071e-07
TMTMS3_MSA_reg	up	SILAC_IT_MSA_reg	down	4121	349	710	94	1.5633	6.492e-07	9.738e-07
TMTMS3_MSA_reg	up	GOBP name	nucleic acid metabolic process	4121	349	1351	166	1.4509	7.2569e-10	1.2553e-06
TMTMS3_MSA_reg	up	TMTMS2_MSA_reg	NA	4121	349	1567	173	1.3036	1.2291e-06	1.8437e-06
TMTMS3_MSA_reg	up	Motifs	PKC kinase substrate motif	4121	349	2583	260	1.1886	3.178e-07	1.9618e-06
TMTMS3_MSA_reg	up	Motifs	PKA kinase substrate motif	4121	349	2726	270	1.1695	5.9463e-07	3.6014e-06
TMTMS3_MSA_reg	up	Motifs	Akt kinase substrate motif	4121	349	317	52	1.937	6.9694e-07	4.1429e-06
TMTMS3_MSA_reg	up	SILAC_MSA_reg	down	4121	349	450	65	1.7056	2.6323e-06	4.5124e-06
TMTMS3_MSA_reg	up	GOBP name	regulation of cell cycle process	4121	349	210	44	2.4741	4.1054e-09	5.4308e-06
TMTMS3_MSA_reg	up	GOBP name	nucleobase-containing compound metabolic process	4121	349	1426	170	1.4077	4.75e-09	5.9343e-06
TMTMS3_MSA_reg	up	GOBP name	response to ionizing radiation	4121	349	55	20	4.2938	5.7837e-09	6.8455e-06
TMTMS3_MSA_reg	up	Motifs	MAPKAPK1 kinase substrate motif	4121	349	372	57	1.8093	1.849e-06	1.0233e-05
TMTMS3_MSA_reg	up	Motifs	CDK5 kinase substrate motif	4121	349	111	25	2.6595	2.5386e-06	1.3812e-05
TMTMS3_MSA_reg	up	GOBP name	negative regulation of nucleobase-containing compound metabolic process	4121	349	436	70	1.8958	1.6199e-08	1.7347e-05
TMTMS3_MSA_reg	up	SILAC_MSA_reg	NA	4121	349	3782	339	1.0584	1.178e-05	1.767e-05
TMTMS3_MSA_reg	up	GOBP name	positive regulation of nucleobase-containing compound metabolic process	4121	349	465	73	1.8537	1.9928e-08	1.9484e-05
TMTMS3_MSA_reg	up	GOBP name	negative regulation of nitrogen compound metabolic process	4121	349	438	70	1.8871	1.9613e-08	2.0048e-05
TMTMS3_MSA_reg	up	LFQM_MSA_reg	NA	4121	349	3697	334	1.0668	1.176e-05	2.016e-05
TMTMS3_MSA_reg	up	SILAC_MSA_reg	no	4121	349	1334	147	1.3012	1.5896e-05	2.1195e-05
TMTMS3_MSA_reg	up	GOBP name	DNA recombination	4121	349	95	26	3.2317	2.7202e-08	2.3528e-05
TMTMS3_MSA_reg	up	GOBP name	regulation of DNA metabolic process	4121	349	114	29	3.0038	2.5161e-08	2.3576e-05
TMTMS3_MSA_reg	up	GOBP name	positive regulation of nitrogen compound metabolic process	4121	349	468	73	1.8418	2.6219e-08	2.3585e-05
TMTMS3_MSA_reg	up	GOBP name	positive regulation of macromolecule metabolic process	4121	349	666	94	1.6666	3.0259e-08	2.5202e-05
TMTMS3_MSA_reg	up	Motifs	Chk1 kinase substrate motif	4121	349	724	92	1.5005	5.1263e-06	2.6976e-05
TMTMS3_MSA_reg	up	GOBP name	response to radiation	4121	349	143	33	2.7249	3.5008e-08	2.8117e-05
TMTMS3_MSA_reg	up	GOBP name	cellular nitrogen compound metabolic process	4121	349	1485	172	1.3677	3.7022e-08	2.8709e-05
TMTMS3_MSA_reg	up	Motifs	CDK1,2,4,6 kinase substrate motif	4121	349	842	103	1.4444	6.8255e-06	3.4234e-05
TMTMS3_MSA_reg	up	Motifs	Cdc2 kinase substrate motif	4121	349	844	103	1.441	7.5772e-06	3.6853e-05
TMTMS3_MSA_reg	up	GOBP name	regulation of DNA repair	4121	349	36	15	4.92	5.8323e-08	4.2308e-05
TMTMS3_MSA_reg	up	GOBP name	positive regulation of metabolic process	4121	349	704	97	1.627	5.808e-08	4.3537e-05
TMTMS3_MSA_reg	up	GOBP name	negative regulation of macromolecule metabolic process	4121	349	599	86	1.6953	6.2807e-08	4.4138e-05
TMTMS3_MSA_reg	up	SILAC_MR_MSA_reg	NA	4121	349	3713	334	1.0622	2.964e-05	4.4461e-05
TMTMS3_MSA_reg	up	Motifs	Growth associated histone HI kinase substrate motif	4121	349	944	112	1.401	1.0102e-05	4.6997e-05
TMTMS3_MSA_reg	up	GOBP name	nitrogen compound metabolic process	4121	349	1500	172	1.354	8.1615e-08	5.5617e-05
TMTMS3_MSA_reg	up	LFQ_MSA_reg	NA	4121	349	3871	343	1.0463	3.4217e-05	5.8657e-05
TMTMS3_MSA_reg	up	GOBP name	chromosome organization	4121	349	410	65	1.872	9.2293e-08	6.1044e-05
TMTMS3_MSA_reg	up	GOBP name	recombinational repair	4121	349	38	15	4.6611	1.3664e-07	8.5353e-05
TMTMS3_MSA_reg	up	GOBP name	double-strand break repair via homologous recombination	4121	349	38	15	4.6611	1.3664e-07	8.7792e-05
TMTMS3_MSA_reg	up	SILAC_MR_MSA_reg	no	4121	349	1507	159	1.2458	6.936e-05	9.248e-05
TMTMS3_MSA_reg	up	GOBP name	negative regulation of cellular biosynthetic process	4121	349	452	69	1.8026	1.5742e-07	9.5676e-05
TMTMS3_MSA_reg	up	GOBP name	positive regulation of cellular metabolic process	4121	349	660	91	1.6281	1.6308e-07	9.6507e-05
TMTMS3_MSA_reg	up	GOBP name	regulation of response to DNA damage stimulus	4121	349	60	19	3.7392	1.7364e-07	9.762e-05
TMTMS3_MSA_reg	up	GOBP name	positive regulation of cellular biosynthetic process	4121	349	482	72	1.7639	1.9424e-07	0.00010158
TMTMS3_MSA_reg	up	GOBP name	negative regulation of cellular metabolic process	4121	349	585	83	1.6753	1.8996e-07	0.00010171
TMTMS3_MSA_reg	up	GOBP name	response to stress	4121	349	782	103	1.5553	2.0548e-07	0.00010268
TMTMS3_MSA_reg	up	GOBP name	negative regulation of biosynthetic process	4121	349	455	69	1.7907	2.0341e-07	0.00010396
TMTMS3_MSA_reg	up	GOBP name	positive regulation of gene expression	4121	349	436	67	1.8145	1.8995e-07	0.00010419
TMTMS3_MSA_reg	up	GOBP name	positive regulation of RNA metabolic process	4121	349	439	67	1.8021	2.4614e-07	0.00011777
TMTMS3_MSA_reg	up	GOBP name	negative regulation of macromolecule biosynthetic process	4121	349	439	67	1.8021	2.4614e-07	0.00012033
TMTMS3_MSA_reg	up	LFQ_IT_MSA_reg	NA	4121	349	3274	303	1.0928	6.0192e-05	0.00012038
TMTMS3_MSA_reg	up	GOBP name	positive regulation of biosynthetic process	4121	349	487	72	1.7457	2.9193e-07	0.00013677
TMTMS3_MSA_reg	up	TMTMS2_MSA_reg	no	4121	349	3490	272	0.92028	0.00012221	0.00014665
TMTMS3_MSA_reg	up	GOBP name	negative regulation of metabolic process	4121	349	622	86	1.6326	3.4337e-07	0.00015443
TMTMS3_MSA_reg	up	GOBP name	G2/M transition DNA damage checkpoint	4121	349	18	10	6.56	3.7004e-07	0.00016003
TMTMS3_MSA_reg	up	GOBP name	negative regulation of cellular macromolecule biosynthetic process	4121	349	435	66	1.7916	3.8019e-07	0.00016131
TMTMS3_MSA_reg	up	GOBP name	G2/M transition checkpoint	4121	349	18	10	6.56	3.7004e-07	0.00016316
TMTMS3_MSA_reg	up	GOBP name	positive regulation of transcription, DNA-dependent	4121	349	402	62	1.8211	5.0373e-07	0.00020596
TMTMS3_MSA_reg	up	GOBP name	positive regulation of macromolecule biosynthetic process	4121	349	449	67	1.762	5.6791e-07	0.00022806
TMTMS3_MSA_reg	up	GOBP name	regulation of macromolecule metabolic process	4121	349	1519	170	1.3215	6.3895e-07	0.00025208
TMTMS3_MSA_reg	up	GOBP name	regulation of nucleobase-containing compound metabolic process	4121	349	1241	144	1.3701	1.0443e-06	0.00037879
TMTMS3_MSA_reg	up	GOBP name	regulation of cellular metabolic process	4121	349	1645	180	1.2921	1.1352e-06	0.0003989
TMTMS3_MSA_reg	up	GOBP name	negative regulation of RNA metabolic process	4121	349	396	60	1.7891	1.4136e-06	0.00048166
TMTMS3_MSA_reg	up	Motifs	Plk1 kinase substrate motif	4121	349	49	13	3.1327	0.00011243	0.00049439
TMTMS3_MSA_reg	up	GOBP name	regulation of nitrogen compound metabolic process	4121	349	1262	145	1.3567	1.7065e-06	0.0005405
TMTMS3_MSA_reg	up	GOBP name	negative regulation of transcription, DNA-dependent	4121	349	371	57	1.8142	1.6979e-06	0.00054547
TMTMS3_MSA_reg	up	Motifs	Phosphorylase kinase substrate motif	4121	349	558	69	1.4601	0.00018713	0.0007904
TMTMS3_MSA_reg	up	GOBP name	DNA geometric change	4121	349	36	13	4.264	3.0248e-06	0.00090696
TMTMS3_MSA_reg	up	GOBP name	DNA duplex unwinding	4121	349	36	13	4.264	3.0248e-06	0.00091922
TMTMS3_MSA_reg	up	GOBP name	negative regulation of biological process	4121	349	1145	133	1.3716	3.2608e-06	0.00096487
TMTMS3_MSA_reg	up	GOBP name	negative regulation of cellular process	4121	349	1081	127	1.3873	3.3493e-06	0.00097818
TMTMS3_MSA_reg	up	GOBP name	negative regulation of gene expression	4121	349	407	60	1.7407	3.4375e-06	0.00099106
TMTMS3_MSA_reg	up	GOBP name	regulation of primary metabolic process	4121	349	1582	172	1.2838	3.9396e-06	0.0010937
TMTMS3_MSA_reg	up	GOBP name	regulation of metabolic process	4121	349	1754	187	1.2589	3.8992e-06	0.0010961
TMTMS3_MSA_reg	up	GOBP name	regulation of transcription from RNA polymerase II promoter	4121	349	533	73	1.6172	4.2994e-06	0.0011791
TMTMS3_MSA_reg	up	GOBP name	cellular response to stimulus	4121	349	1394	155	1.3129	4.5865e-06	0.0012427
TMTMS3_MSA_reg	up	GOBP name	establishment of localization	4121	349	877	44	0.59242	4.6491e-06	0.0012446
TMTMS3_MSA_reg	up	GOBP name	regulation of macromolecule biosynthetic process	4121	349	1121	129	1.3588	8.0633e-06	0.0021085
TMTMS3_MSA_reg	up	Motifs	CDK kinase substrate motif	4121	349	749	85	1.34	0.00054803	0.0021195
TMTMS3_MSA_reg	up	GOBP name	DNA conformation change	4121	349	57	16	3.3145	9.012e-06	0.0022771
TMTMS3_MSA_reg	up	GOBP name	regulation of cellular macromolecule biosynthetic process	4121	349	1114	128	1.3568	9.6043e-06	0.0023998
TMTMS3_MSA_reg	up	GOBP name	regulation of DNA recombination	4121	349	24	10	4.92	9.8825e-06	0.0024156
TMTMS3_MSA_reg	up	GOBP name	positive regulation of response to DNA damage stimulus	4121	349	24	10	4.92	9.8825e-06	0.0024422
TMTMS3_MSA_reg	up	GOBP name	transport	4121	349	829	42	0.59824	1.1717e-05	0.0028333
TMTMS3_MSA_reg	up	GOBP name	regulation of cellular biosynthetic process	4121	349	1153	131	1.3416	1.2841e-05	0.003072
TMTMS3_MSA_reg	up	GOBP name	establishment of localization in cell	4121	349	564	24	0.50247	1.3183e-05	0.0031205
TMTMS3_MSA_reg	up	GOBP name	regulation of biosynthetic process	4121	349	1156	131	1.3381	1.4656e-05	0.0033978
TMTMS3_MSA_reg	up	Motifs	PKC epsilon kinase substrate motif	4121	349	428	53	1.4622	0.00090699	0.003466
TMTMS3_MSA_reg	up	GOBP name	somatic diversification of immune receptors via germline recombination within a single locus	4121	349	16	8	5.904	1.5814e-05	0.0035923
TMTMS3_MSA_reg	up	GOBP name	somatic cell DNA recombination	4121	349	16	8	5.904	1.5814e-05	0.0036289
TMTMS3_MSA_reg	up	GOBP name	regulation of cell cycle	4121	349	377	54	1.6913	2.3903e-05	0.0053753
TMTMS3_MSA_reg	up	GOBP name	response to abiotic stimulus	4121	349	268	42	1.8505	2.48e-05	0.0054146
TMTMS3_MSA_reg	up	GOBP name	signal transduction in response to DNA damage	4121	349	68	17	2.952	2.4418e-05	0.0054368
TMTMS3_MSA_reg	up	GOBP name	cell cycle process	4121	349	455	62	1.609	2.7437e-05	0.0059328
TMTMS3_MSA_reg	up	GOBP name	cellular response to radiation	4121	349	44	13	3.4887	3.4179e-05	0.0072511
TMTMS3_MSA_reg	up	Motifs	ZIP kinase substrate motif	4121	349	217	30	1.6324	0.0021188	0.0075571
TMTMS3_MSA_reg	up	GOBP name	cellular macromolecule metabolic process	4121	349	1965	200	1.2018	3.7986e-05	0.0079835
TMTMS3_MSA_reg	up	Motifs	Pim1 kinase substrate sequence	4121	349	126	20	1.8743	0.0023079	0.0080526
TMTMS3_MSA_reg	up	GOBP name	macromolecule metabolic process	4121	349	2014	204	1.196	4.0273e-05	0.0083857
TMTMS3_MSA_reg	up	GOBP name	somatic diversification of immune receptors	4121	349	18	8	5.248	4.5206e-05	0.0093265
TMTMS3_MSA_reg	up	GOBP name	regulation of cellular response to stress	4121	349	147	27	2.1688	4.7846e-05	0.0096934
TMTMS3_MSA_reg	up	GOBP name	regulation of gene expression	4121	349	1187	131	1.3032	5.3496e-05	0.010553
TMTMS3_MSA_reg	up	GOBP name	positive regulation of DNA repair	4121	349	14	7	5.904	5.523e-05	0.010707
TMTMS3_MSA_reg	up	GOBP name	negative regulation of transcription from RNA polymerase II promoter	4121	349	252	39	1.8274	6.1926e-05	0.011605
TMTMS3_MSA_reg	up	GOBP name	vesicle-mediated transport	4121	349	311	10	0.37968	6.7432e-05	0.012329
TMTMS3_MSA_reg	up	GOBP name	regulation of RNA metabolic process	4121	349	1041	117	1.3271	7.0497e-05	0.012785
TMTMS3_MSA_reg	up	GOBP name	cellular response to ionizing radiation	4121	349	24	9	4.428	7.2821e-05	0.013101
TMTMS3_MSA_reg	up	GOBP name	intra-S DNA damage checkpoint	4121	349	7	5	8.4343	7.4829e-05	0.013355
TMTMS3_MSA_reg	up	Motifs	BARD1 BRCT domain binding motif	4121	349	278	35	1.4866	0.0041437	0.01415
TMTMS3_MSA_reg	up	GOBP name	regulation of transcription, DNA-dependent	4121	349	981	111	1.3361	8.5952e-05	0.014984
TMTMS3_MSA_reg	up	GOBP name	negative regulation of cell cycle process	4121	349	61	15	2.9036	8.7017e-05	0.015053
TMTMS3_MSA_reg	up	GOBP name	intracellular protein transport	4121	349	252	7	0.328	0.00010194	0.017367
TMTMS3_MSA_reg	up	Motifs	WW domain binding motif	4121	349	2563	235	1.0827	0.0053469	0.017694
TMTMS3_MSA_reg	up	Motifs	GSK-3, ERK1, ERK2, CDK5 substrate motif	4121	349	2563	235	1.0827	0.0053469	0.017879
TMTMS3_MSA_reg	up	GOBP name	somatic recombination of immunoglobulin gene segments	4121	349	11	6	6.4407	0.000106	0.017923
TMTMS3_MSA_reg	no	TMTMS2_MSA_reg	no	4121	3996	3490	3450	1.0195	8.0612e-42	3.2245e-41
TMTMS3_MSA_reg	no	SILAC_MR_MSA_reg	no	4121	3996	1507	1506	1.0306	4.8222e-24	1.9289e-23
TMTMS3_MSA_reg	no	SILAC_MSA_reg	no	4121	3996	1334	1334	1.0313	2.3218e-22	9.287e-22
TMTMS3_MSA_reg	no	LFQM_MSA_reg	no	4121	3996	1804	1796	1.0267	2.9235e-21	1.7541e-20
TMTMS3_MSA_reg	no	TMTMS2_MSA_reg	up	4121	3996	407	360	0.91219	2.0078e-17	6.0235e-17
TMTMS3_MSA_reg	no	SILAC_IT_MSA_reg	no	4121	3996	2090	2071	1.0219	3.4152e-17	1.3661e-16
TMTMS3_MSA_reg	no	LFQ_MSA_reg	no	4121	3996	1354	1350	1.0282	6.1292e-17	3.6775e-16
TMTMS3_MSA_reg	no	Motifs	ERK1,2 kinase substrate motif	4121	3996	2430	2398	1.0177	1.229e-14	2.1916e-13
TMTMS3_MSA_reg	no	Motifs	PKA kinase substrate motif	4121	3996	2726	2682	1.0146	5.3727e-13	7.4984e-12
TMTMS3_MSA_reg	no	Motifs	WW domain binding motif	4121	3996	2563	2524	1.0156	7.3868e-13	9.4846e-12
TMTMS3_MSA_reg	no	Motifs	GSK-3, ERK1, ERK2, CDK5 substrate motif	4121	3996	2563	2524	1.0156	7.3868e-13	9.8798e-12
TMTMS3_MSA_reg	no	Motifs	ATM kinase substrate motif	4121	3996	402	362	0.92867	1.6849e-12	2.0802e-11
TMTMS3_MSA_reg	no	Motifs	PKC kinase substrate motif	4121	3996	2583	2542	1.0149	4.364e-12	5.1883e-11
TMTMS3_MSA_reg	no	Motifs	G protein-coupled receptor kinase 1 substrate motif	4121	3996	2355	2320	1.016	1.4961e-11	1.5008e-10
TMTMS3_MSA_reg	no	LFQ_IT_MSA_reg	no	4121	3996	2513	2472	1.0145	6.5301e-11	1.5672e-10
TMTMS3_MSA_reg	no	Motifs	Growth associated histone HI kinase substrate motif	4121	3996	944	939	1.0258	2.7783e-09	2.4773e-08
TMTMS3_MSA_reg	no	Motifs	Casein kinase II substrate motif	4121	3996	2987	2926	1.0102	7.005e-09	5.9174e-08
TMTMS3_MSA_reg	no	Motifs	Calmodulin-dependent protein kinase II substrate motif	4121	3996	1508	1490	1.019	1.4956e-08	1.0668e-07
TMTMS3_MSA_reg	no	Motifs	14-3-3 domain binding motif	4121	3996	1325	1309	1.0188	2.5503e-07	1.6373e-06
TMTMS3_MSA_reg	no	Motifs	MAPKAPK2 kinase substrate motif	4121	3996	1101	1090	1.021	2.745e-07	1.7278e-06
TMTMS3_MSA_reg	no	Motifs	CDK kinase substrate motif	4121	3996	749	744	1.0244	1.266e-06	7.2567e-06
TMTMS3_MSA_reg	no	TMTMS2_MSA_reg	NA	4121	3996	1567	1541	1.0142	1.2862e-05	1.7149e-05
TMTMS3_MSA_reg	no	Motifs	GSK3 kinase substrate motif	4121	3996	1034	1022	1.0193	5.734e-06	2.9687e-05
TMTMS3_MSA_reg	no	Motifs	Cdc2 kinase substrate motif	4121	3996	844	836	1.0215	6.5627e-06	3.3438e-05
TMTMS3_MSA_reg	no	Motifs	CDK1,2,4,6 kinase substrate motif	4121	3996	842	834	1.0215	6.9242e-06	3.4195e-05
TMTMS3_MSA_reg	no	Motifs	b-Adrenergic Receptor kinase substrate motif	4121	3996	1313	1294	1.0164	8.4871e-06	4.0662e-05
TMTMS3_MSA_reg	no	Motifs	Chk1 kinase substrate motif	4121	3996	724	718	1.0227	1.1549e-05	5.296e-05
TMTMS3_MSA_reg	no	SILAC_IT_MSA_reg	down	4121	3996	710	703	1.0211	6.141e-05	7.3692e-05
TMTMS3_MSA_reg	no	GOBP name	response to DNA damage stimulus	4121	3996	319	293	0.94723	1.4288e-06	0.00047955
TMTMS3_MSA_reg	no	GOBP name	cell cycle checkpoint	4121	3996	88	75	0.87893	1.4562e-06	0.00048158
TMTMS3_MSA_reg	no	GOBP name	DNA repair	4121	3996	221	200	0.93329	1.5084e-06	0.0004916
TMTMS3_MSA_reg	no	GOBP name	regulation of cell cycle arrest	4121	3996	122	107	0.90448	2.3472e-06	0.00072307
TMTMS3_MSA_reg	no	Motifs	Pyruvate dehydrogenase kinase substrate motif	4121	3996	705	697	1.0196	0.00021742	0.00089479
TMTMS3_MSA_reg	no	Motifs	Casein kinase I substrate motif	4121	3996	1159	1140	1.0144	0.00024861	0.0010102
TMTMS3_MSA_reg	no	Motifs	PAK2 kinase substrate motif	4121	3996	382	380	1.0259	0.00037137	0.0014901
TMTMS3_MSA_reg	no	GOBP name	DNA integrity checkpoint	4121	3996	46	37	0.82951	6.2108e-06	0.0016431
TMTMS3_MSA_reg	no	GOBP name	regulation of response to DNA damage stimulus	4121	3996	60	50	0.8594	8.3337e-06	0.0021541
TMTMS3_MSA_reg	no	SILAC_MSA_reg	down	4121	3996	450	445	1.0198	0.0031366	0.0037639
TMTMS3_MSA_reg	no	Motifs	Calmodulin-dependent protein kinase IV substrate motif	4121	3996	627	619	1.0181	0.0012436	0.0046963
TMTMS3_MSA_reg	no	SILAC_MR_MSA_reg	down	4121	3996	439	434	1.0195	0.0039901	0.0047881
TMTMS3_MSA_reg	no	LFQ_IT_MSA_reg	NA	4121	3996	3274	3186	1.0036	0.0041423	0.0062134
TMTMS3_MSA_reg	no	GOBP name	DNA damage checkpoint	4121	3996	43	35	0.83941	3.0186e-05	0.006465
TMTMS3_MSA_reg	no	Motifs	MAPKAPK1 kinase substrate motif	4121	3996	372	369	1.023	0.002057	0.0075032
TMTMS3_MSA_reg	no	Motifs	Phosphorylase kinase substrate motif	4121	3996	558	551	1.0183	0.0021131	0.0076216
TMTMS3_MSA_reg	no	Motifs	Akt kinase substrate motif	4121	3996	317	315	1.0248	0.0022052	0.0077788
TMTMS3_MSA_reg	no	GOBP name	double-strand break repair	4121	3996	74	64	0.89192	5.3079e-05	0.010563
TMTMS3_MSA_reg	no	GOBP name	negative regulation of cell cycle process	4121	3996	61	52	0.87913	6.3344e-05	0.011676
TMTMS3_MSA_reg	no	Motifs	PKC epsilon kinase substrate motif	4121	3996	428	423	1.0192	0.0050542	0.017078
TMTMS3_MSA_reg	no	Motifs	GSK3, Erk1, Erk2 and CDK5 kinase motif	4121	3996	166	166	1.0313	0.0054073	0.017712
TMTMS3_MSA_reg	no	GOBP name	regulation of cell cycle process	4121	3996	210	193	0.9478	0.00011473	0.019112
TMTMS3_MSA_reg	no	Motifs	DNA dependent Protein kinase substrate motif	4121	3996	1079	1035	0.98923	0.0059277	0.01922
TMTMS3_MSA_reg	down	TMTMS2_MSA_reg	down	4121	317	522	213	5.3046	1.9369e-129	1.1621e-128
TMTMS3_MSA_reg	down	SILAC_MR_MSA_reg	down	4121	317	439	141	4.1754	1.1515e-60	1.3818e-59
TMTMS3_MSA_reg	down	SILAC_IT_MSA_reg	down	4121	317	710	170	3.1127	1.8055e-54	2.1666e-53
TMTMS3_MSA_reg	down	SILAC_MSA_reg	down	4121	317	450	136	3.9289	2.2051e-54	2.6461e-53
TMTMS3_MSA_reg	down	Motifs	WW domain binding motif	4121	317	2563	280	1.4202	2.6801e-27	2.1508e-25
TMTMS3_MSA_reg	down	Motifs	GSK-3, ERK1, ERK2, CDK5 substrate motif	4121	317	2563	280	1.4202	2.6801e-27	2.8677e-25
TMTMS3_MSA_reg	down	Motifs	Growth associated histone HI kinase substrate motif	4121	317	944	155	2.1345	2.1057e-26	1.3519e-24
TMTMS3_MSA_reg	down	Motifs	CDK1,2,4,6 kinase substrate motif	4121	317	842	144	2.2233	6.121e-26	3.2747e-24
TMTMS3_MSA_reg	down	Motifs	Cdc2 kinase substrate motif	4121	317	844	144	2.218	7.986e-26	3.6621e-24
TMTMS3_MSA_reg	down	Motifs	CDK5 kinase substrate motif	4121	317	111	48	5.6216	9.8149e-26	3.9382e-24
TMTMS3_MSA_reg	down	LFQ_MSA_reg	no	4121	317	1354	180	1.7282	4.1869e-20	5.0243e-19
TMTMS3_MSA_reg	down	Motifs	ERK1,2 kinase substrate motif	4121	317	2430	261	1.3963	1.4182e-20	5.0583e-19
TMTMS3_MSA_reg	down	Motifs	MAPKAPK2 kinase substrate motif	4121	317	1101	158	1.8656	3.0248e-20	9.7096e-19
TMTMS3_MSA_reg	down	Motifs	GSK3 kinase substrate motif	4121	317	1034	150	1.8859	2.2391e-19	6.534e-18
TMTMS3_MSA_reg	down	Motifs	b-Adrenergic Receptor kinase substrate motif	4121	317	1313	172	1.703	4.6476e-18	1.2432e-16
TMTMS3_MSA_reg	down	LFQ_IT_MSA_reg	NA	4121	317	3274	301	1.1952	4.3044e-16	5.1653e-15
TMTMS3_MSA_reg	down	LFQM_MSA_reg	no	4121	317	1804	206	1.4845	1.3285e-15	5.314e-15
TMTMS3_MSA_reg	down	Motifs	Casein kinase I substrate motif	4121	317	1159	154	1.7274	4.2352e-16	1.0458e-14
TMTMS3_MSA_reg	down	Motifs	Plk1 PBD domain binding motif	4121	317	900	130	1.8778	5.1147e-16	1.0945e-14
TMTMS3_MSA_reg	down	Motifs	MDC1 BRCT domain binding motif	4121	317	900	130	1.8778	5.1147e-16	1.1727e-14
TMTMS3_MSA_reg	down	Motifs	CDK kinase substrate motif	4121	317	749	115	1.996	6.6871e-16	1.3416e-14
TMTMS3_MSA_reg	down	LFQM_MSA_reg	NA	4121	317	3697	316	1.1112	1.027e-14	3.0809e-14
TMTMS3_MSA_reg	down	SILAC_MR_MSA_reg	no	4121	317	1507	180	1.5528	1.2336e-14	3.7009e-14
TMTMS3_MSA_reg	down	Motifs	G protein-coupled receptor kinase 1 substrate motif	4121	317	2355	245	1.3524	3.3367e-15	6.3005e-14
TMTMS3_MSA_reg	down	SILAC_IT_MSA_reg	NA	4121	317	3234	296	1.1899	4.1531e-14	1.2459e-13
TMTMS3_MSA_reg	down	Motifs	DNA dependent Protein kinase substrate motif	4121	317	1079	142	1.7108	4.0097e-14	6.7743e-13
TMTMS3_MSA_reg	down	LFQ_IT_MSA_reg	no	4121	317	2513	252	1.3036	1.2031e-13	7.2187e-13
TMTMS3_MSA_reg	down	Motifs	GSK3, Erk1, Erk2 and CDK5 kinase motif	4121	317	166	43	3.3675	1.6372e-13	2.6278e-12
TMTMS3_MSA_reg	down	GOBP name	cell cycle process	4121	317	455	84	2.4	4.7501e-16	5.341e-12
TMTMS3_MSA_reg	down	TMTMS2_MSA_reg	NA	4121	317	1567	177	1.4684	9.2808e-12	2.2274e-11
TMTMS3_MSA_reg	down	SILAC_IT_MSA_reg	no	4121	317	2090	217	1.3498	1.2277e-11	2.9464e-11
TMTMS3_MSA_reg	down	SILAC_MSA_reg	no	4121	317	1334	154	1.5007	1.6845e-10	5.0534e-10
TMTMS3_MSA_reg	down	Motifs	ATM kinase substrate motif	4121	317	402	67	2.1667	1.107e-10	1.0452e-09
TMTMS3_MSA_reg	down	GOBP name	cell cycle	4121	317	348	66	2.4655	3.6975e-13	1.1879e-09
TMTMS3_MSA_reg	down	GOBP name	mitotic cell cycle	4121	317	253	54	2.7747	5.5429e-13	1.5581e-09
TMTMS3_MSA_reg	down	Motifs	PKC kinase substrate motif	4121	317	2583	245	1.2331	2.8769e-09	2.4959e-08
TMTMS3_MSA_reg	down	LFQ_MSA_reg	NA	4121	317	3871	316	1.0612	2.3563e-08	5.655e-08
TMTMS3_MSA_reg	down	Motifs	Calmodulin-dependent protein kinase II substrate motif	4121	317	1508	163	1.4052	7.2415e-09	5.9603e-08
TMTMS3_MSA_reg	down	Motifs	RAF1 kinase substrate motif	4121	317	85	24	3.6706	7.5408e-09	6.0515e-08
TMTMS3_MSA_reg	down	Motifs	PKA kinase substrate motif	4121	317	2726	253	1.2065	1.0479e-08	8.0089e-08
TMTMS3_MSA_reg	down	Motifs	Casein kinase II substrate motif	4121	317	2987	270	1.1751	1.1354e-08	8.4758e-08
TMTMS3_MSA_reg	down	TMTMS2_MSA_reg	up	4121	317	407	61	1.9484	5.4746e-08	9.3851e-08
TMTMS3_MSA_reg	down	SILAC_MR_MSA_reg	NA	4121	317	3713	309	1.0819	1.0019e-07	2.4047e-07
TMTMS3_MSA_reg	down	LFQM_MSA_reg	up	4121	317	65	19	3.8	1.5468e-07	3.0936e-07
TMTMS3_MSA_reg	down	SILAC_MSA_reg	up	4121	317	333	52	2.03	1.5851e-07	3.8043e-07
TMTMS3_MSA_reg	down	LFQ_MSA_reg	up	4121	317	32	13	5.2812	2.1067e-07	4.2135e-07
TMTMS3_MSA_reg	down	Motifs	Chk1 kinase substrate motif	4121	317	724	91	1.634	1.1621e-07	7.7715e-07
TMTMS3_MSA_reg	down	Motifs	Phosphorylase kinase substrate motif	4121	317	558	75	1.7473	1.393e-07	9.1257e-07
TMTMS3_MSA_reg	down	SILAC_MSA_reg	NA	4121	317	3782	311	1.069	5.3853e-07	1.0771e-06
TMTMS3_MSA_reg	down	GOBP name	cell cycle phase	4121	317	165	36	2.8364	2.9878e-09	4.1994e-06
TMTMS3_MSA_reg	down	GOBP name	nuclear division	4121	317	150	34	2.9467	2.9877e-09	4.4792e-06
TMTMS3_MSA_reg	down	GOBP name	mitosis	4121	317	150	34	2.9467	2.9877e-09	4.7991e-06
TMTMS3_MSA_reg	down	SILAC_MR_MSA_reg	up	4121	317	319	47	1.9154	3.3393e-06	5.7245e-06
TMTMS3_MSA_reg	down	Motifs	BARD1 BRCT domain binding motif	4121	317	278	44	2.0576	1.0425e-06	6.0845e-06
TMTMS3_MSA_reg	down	Motifs	AMP-activated protein kinase substrate motif	4121	317	329	49	1.9362	1.5053e-06	8.4771e-06
TMTMS3_MSA_reg	down	GOBP name	organelle fission	4121	317	158	34	2.7975	1.2078e-08	1.3581e-05
TMTMS3_MSA_reg	down	Motifs	14-3-3 domain binding motif	4121	317	1325	138	1.354	2.7868e-06	1.4909e-05
TMTMS3_MSA_reg	down	Motifs	Plk1 kinase substrate motif	4121	317	49	14	3.7143	8.8591e-06	4.182e-05
TMTMS3_MSA_reg	down	SILAC_IT_MSA_reg	up	4121	317	711	80	1.4627	5.0957e-05	6.7943e-05
TMTMS3_MSA_reg	down	GOBP name	cellular component organization or biogenesis at cellular level	4121	317	1410	150	1.383	1.6625e-07	9.5864e-05
TMTMS3_MSA_reg	down	GOBP name	organelle organization	4121	317	1066	120	1.4634	3.1635e-07	0.00014518
TMTMS3_MSA_reg	down	Motifs	Pyruvate dehydrogenase kinase substrate motif	4121	317	705	80	1.4752	3.8239e-05	0.00017288
TMTMS3_MSA_reg	down	GOBP name	cellular component organization at cellular level	4121	317	1395	147	1.3699	4.6675e-07	0.00019438
TMTMS3_MSA_reg	down	Motifs	Akt kinase substrate motif	4121	317	317	43	1.7634	6.1643e-05	0.00027482
TMTMS3_MSA_reg	down	GOBP name	cell division	4121	317	204	36	2.2941	8.011e-07	0.00031061
TMTMS3_MSA_reg	down	GOBP name	RNA transport	4121	317	86	21	3.1744	9.1669e-07	0.00033794
TMTMS3_MSA_reg	down	GOBP name	nucleic acid transport	4121	317	86	21	3.1744	9.1669e-07	0.00034357
TMTMS3_MSA_reg	down	GOBP name	establishment of RNA localization	4121	317	86	21	3.1744	9.1669e-07	0.0003494
TMTMS3_MSA_reg	down	GOBP name	nucleobase-containing compound transport	4121	317	87	21	3.1379	1.1197e-06	0.00039969
TMTMS3_MSA_reg	down	GOBP name	DNA metabolic process	4121	317	356	52	1.8989	1.2765e-06	0.00044165
TMTMS3_MSA_reg	down	Motifs	Pim1 kinase substrate sequence	4121	317	126	22	2.2698	0.00012219	0.00053006
TMTMS3_MSA_reg	down	GOBP name	mRNA transport	4121	317	76	19	3.25	2.0717e-06	0.00064707
TMTMS3_MSA_reg	down	Motifs	MAPKAPK1 kinase substrate motif	4121	317	372	47	1.6425	0.00015279	0.00065392
TMTMS3_MSA_reg	down	Motifs	Calmodulin-dependent protein kinase IV substrate motif	4121	317	627	70	1.4514	0.00019088	0.00079573
TMTMS3_MSA_reg	down	LFQ_IT_MSA_reg	up	4121	317	21	7	4.3333	0.0005808	0.00099566
TMTMS3_MSA_reg	down	GOBP name	cellular component organization or biogenesis	4121	317	1615	161	1.296	3.598e-06	0.0010242
TMTMS3_MSA_reg	down	Motifs	elF2 alpha kinase substrate motif	4121	317	3	3	13	0.0004512	0.0017881
TMTMS3_MSA_reg	down	Motifs	PAK2 kinase substrate motif	4121	317	382	46	1.5654	0.00048928	0.0019153
TMTMS3_MSA_reg	down	GOBP name	cellular component organization	4121	317	1600	158	1.2838	8.8604e-06	0.0022642
TMTMS3_MSA_reg	down	LFQM_MSA_reg	down	4121	317	4	3	9.75	0.0016672	0.0025008
TMTMS3_MSA_reg	down	LFQ_MSA_reg	down	4121	317	4	3	9.75	0.0016672	0.0025008
TMTMS3_MSA_reg	down	GOBP name	cytokinesis after mitosis	4121	317	17	8	6.1176	1.3582e-05	0.0031815
TMTMS3_MSA_reg	down	GOBP name	microtubule-based process	4121	317	200	32	2.08	2.4609e-05	0.0054257
TMTMS3_MSA_reg	down	Motifs	PKC epsilon kinase substrate motif	4121	317	428	48	1.4579	0.0015501	0.0057859
TMTMS3_MSA_reg	down	Motifs	CDK4 kinase substrate motif	4121	317	39	9	3	0.0017242	0.0063617
TMTMS3_MSA_reg	down	GOBP name	DNA unwinding involved in replication	4121	317	7	5	9.2857	4.6915e-05	0.0095912
TMTMS3_MSA_reg	down	GOBP name	cytokinesis	4121	317	43	12	3.6279	4.9155e-05	0.0098697
TMTMS3_MSA_reg	down	GOBP name	cell cycle cytokinesis	4121	317	20	8	5.2	5.5644e-05	0.010695
TMTMS3_MSA_reg	down	GOBP name	nucleic acid metabolic process	4121	317	1351	134	1.2894	5.5221e-05	0.010798
TMTMS3_MSA_reg	down	GOBP name	regulation of cell cycle	4121	317	377	49	1.6897	5.6995e-05	0.010862
TMTMS3_MSA_reg	down	GOBP name	defense response	4121	317	267	6	0.29213	5.7593e-05	0.010884
TMTMS3_MSA_reg	down	Motifs	Calmodulin-dependent protein kinase I substrate motif	4121	317	194	25	1.6753	0.0032851	0.011339
TMTMS3_MSA_reg	down	GOBP name	regulation of cell cycle process	4121	317	210	32	1.981	6.2846e-05	0.01168
TMTMS3_MSA_reg	down	GOBP name	RNA export from nucleus	4121	317	52	13	3.25	8.1836e-05	0.014491
TMTMS3_MSA_reg	down	GOBP name	regulation of cell migration	4121	317	146	1	0.089041	8.5404e-05	0.015004
TMTMS3_MSA_reg	down	GOBP name	nerve growth factor receptor signaling pathway	4121	317	114	0	0	9.5378e-05	0.016373
TMTMS3_MSA_reg	down	TMTMS2_MSA_reg	no	4121	317	3490	279	1.0393	0.015043	0.016411
TMTMS3_MSA_reg	down	GOBP name	regulation of immune system process	4121	317	276	7	0.32971	0.00011194	0.018785
